# Supplementary material for: Reconstruction and signal propagation analysis of the Syk signaling network in breast cancer cells
Source: PLoS Comput Biol. 2017 Mar 17;13(3):e1005432. doi: 10.1371/journal.pcbi.1005432 (PMC5376343; doi:10.1371/journal.pcbi.1005432)
Supplement: S1 Table — Dataset of Syk targets in breast cancer cells from Larive et al. (2009). “+”, proteins with an increased phosphorylation or association with phospho-proteins in presence of active Syk; “-”, proteins with a decreased phosphorylation or association with phospho-proteins in presence of active Syk. Proteins from both situations are considered as Syk targets. (ODS) [file pcbi.1005432.s001.ods]

## Sheet: Note on MS studies
	PubMed ID	First Author	Year	Biological model	In cellulo / vitro	Cell treatment	enrichment	MS	Quantification	Cell lines	Cell treatment
Table S1	19421152	Larive	2009	Human breast cancer cells	In cellulo	PV	phosphotyrosine proteins	Q-Tof	SILAC	MCF7 (SYK+) Vs MCF7+Pic (semi-specific enzymatic inhibitor) OR MCF7-ADR (SYK-) OR MDA-MB-231 (SYK-)	Pervanadate (H2O2 + orthovanadate : tyrosine phosphatase inhibitor) → Phophotyrosine increase (non-specific SYK activation) / Piceatannol : semi-specific SYK enzymatic activity inhibitor

## Sheet: Table S1
Table S1. Dataset of Syk targets in breast cancer cells from Larive et al.
UniProtKB Ac	Syk targets (Larive, Oncogene 2009)	Protein Name
A0S2P1	+	Cytochome c oxidase subunit II
O00151	+	PDLI1_HUMAN PDZ and LIM domain protein 1 (Elfin) (LIM domain protein CLP-36) (C-terminal LIM
O00231	+	26S proteasome non-ATPase regulatory subunit 11 (26S proteasome regulatory subunit S9) (26S proteas
O00303	+	Eukaryotic translation initiation factor 3 subunit 5 (eIF-3 epsilon) (eIF3 p47 subunit) (eIF3f)
O00571	+	ATP-dependent RNA helicase DDX3X (EC 3.6.1.-) (DEAD box protein 3, X-chromosomal) (Helicas
O14662	+	STX16_HUMAN Syntaxin-16 (Syn16)
O14713	+	ITBP1_HUMAN Integrin beta-1-binding protein 1 (Integrin cytoplasmic domain-associated protei
O14737	+	PDCD5_HUMAN Programmed cell death protein 5 (Protein TFAR19) (TF-1 cell apoptosis-related ge
O14828	+	SCAM3_HUMAN Secretory carrier-associated membrane protein 3 (Secretory carrier membrane prot
O14964	+	Hepatocyte growth factor-regulated tyrosine kinase substrate (Protein pp110) (Hrs) (
O15357	+	Inositol polyphosphate 5-phosphatase
O15530	+	3-phosphoinositide-dependent protein kinase 1 (EC 2.7.11.1) (hPDK1)
O15551	+	CLD3_HUMAN Claudin-3 (Clostridium perfring enterotoxin receptor 2) (CPE-receptor 2) (CPE-
O43324	-	MCA3_HUMAN Eukaryotic translation elongation factor 1 epsilon-1 (Multisynthetase complex aux
O43353	+	Receptor-interacting serine/threonine-protein kinase 2 (EC 2.7.11.1)
O43399	+	TPD54_HUMAN Tumor protein D54 (hD54) (Tumor protein D52-like 2)
O43707	+	Alpha-actinin-4 (Non-muscle alpha-actinin 4) (F-actin cross-linking protein)
O43752	+	STX6_HUMAN Syntaxin-6
O43760	+	SNG2_HUMAN Synaptogyrin-2 (Cellugyrin)
O43809	+	CPSF5_HUMAN Cleavage and polyadenylation specificity factor 5 (Cleavage and polyadenylation
O60493	+	SNX3_HUMAN Sorting nexin-3 (Protein SDP3)
O60506	+	Heterogeneous nuclear ribonucleoprotein Q (hnRNP Q) (hnRNP-Q) (Synaptotagmin-binding, cytoplasmic R
O60884	+	DnaJ homolog subfamily A member 2 (HIRA-interacting protein 4) (Cell cycle progression restoration
O60936	+	NOL3_HUMAN Nucleolar protein 3 (Apoptosis repressor with CARD) (Muscle-enriched cytoplasmic
O75340	+	PDCD6_HUMAN Programmed cell death protein 6 (Probable calcium-binding protein ALG-2)
O75369	+	Filamin-B (FLN-B) (Beta-filamin) (Actin-binding-like protein) (Thyroid autoantigen) (Trunc
O75821	+	Eukaryotic translation initiation factor 3 subunit 4 (eIF-3 delta) (eIF3 p44)
O75822	+	IF31_HUMAN Eukaryotic translation initiation factor 3 subunit 1 (eIF-3 alpha) (eIF3 p35) (eI
O75886	+	Signal transducing adapter molecule 2 (STAM-2)
O75935	+	DCTN3_HUMAN Dynactin subunit 3 (Dynactin complex subunit 22 kDa subunit) (p22)en
O95049	+	Tight junction protein ZO-3 (Zonula occlud 3 protein) (Zona occlud 3 protein) (Tight
O95292	+	VAPB_HUMAN Vesicle-associated membrane protein-associated protein B/C (VAMP-associated prote
O95295	+	S25BP_HUMAN SNARE-associated protein Snapin (Synaptosomal-associated protein 25-binding prot
O95684	+	FR1OP_HUMAN FGFR1 oncogene partner - Homo sapiens (Human)
O95721	+	SNP29_HUMAN Synaptosomal-associated protein 29 (SNAP-29) (Vesicle-membrane fusion protein SN
O95817	+	BAG family molecular chaperone regulator 3 (BCL-2-binding athanogene-3) (BAG-3) (Bcl-2-binding prot
P01111	+	RASN_HUMAN GTPase NRas precursor (Transforming protein N-Ras) - Homo sapiens (Human)
P02794	+	FRIH_HUMAN Ferritin heavy chain (EC 1.16.3.1) (Ferritin H subunit) (Proliferation-inducing g
P05388	+	RLA0_HUMAN 60S acidic ribosomal protein P0 (L10E)
P05549	+	AP2A_HUMAN Transcription factor AP-2 alpha (AP2-alpha) (Activating enhancer-binding protein
P06576	+	ATP synthase subunit beta, mitochondrial precursor (EC 3.6.3.14)
P08195	+	4F2 cell-surface antigen heavy chain (4F2hc) (Lymphocyte activation antigen 4F2 large subu
P09234	+	RU1C_HUMAN U1 small nuclear ribonucleoprotein C (U1 snRNP protein C) (U1C protein) (U1-C) -
P09382	+	LEG1_HUMAN Galectin-1 (Lectin galactoside-binding soluble 1) (Beta-galactoside-binding lecti
P09496	+	CLCA_HUMAN Clathrin light chain A (Lca)
P0DMV8	+	Heat shock 70 kDa protein 1 (HSP70.1) (HSP70-1/HSP70-2)
P10599	-	THIO_HUMAN Thioredoxin (Trx) (ATL-derived factor) (ADF) (Surface-associated sulphydryl prote
P11021	+	78 kDa glucose-regulated protein precursor (GRP 78) (Heat shock 70 kDa protein 5) (Immunoglobulin h
P11142	+	Heat shock cognate 71 kDa protein (Heat shock 70 kDa protein 8)
P11233	+	RALA_HUMAN Ras-related protein Ral-A - Homo sapiens (Human)
P12532	-	KCRU_HUMAN Creatine kinase, ubiquitous mitochondrial precursor (EC 2.7.3.2) (U-MtCK) (Mia-CK
P12814	+	Alpha-actinin-1 (Alpha-actinin cytoskeletal isoform) (Non-muscle alpha-actinin-1) (F-actin
P12830	+	Epithelial-cadherin precursor (E-cadherin) (Uvomorulin) (Cadherin-1) (CAM 120/80) (CD324 a
P13164	+	IFM1_HUMAN Interferon-induced transmembrane protein 1 (Interferon-induced protein 17) (Inter
P14923	+	PLAK_HUMAN Junction plakoglobin (Desmoplakin-3) (Desmoplakin III) - Homo sapiens (Human)
P15311	+	Ezrin (p81) (Cytovillin) (Villin-2)
P15531	+	NDKA_HUMAN Nucleoside diphosphate kinase A (EC 2.7.4.6) (NDK A) (NDP kinase A) (Tumor metast
P15941	+	MUC1_HUMAN Mucin-1 precursor (MUC-1) (Polymorphic epithelial mucin) (PEM) (PEMT) (Episialin)
P16333	+	Cytoplasmic protein NCK1 (NCK adaptor protein 1) (SH2/SH3 adaptor protein NCK-alpha)
P17844	-	Probable ATP-dependent RNA helicase DDX5 (EC 3.6.1.-) (DEAD box protein 5) (RNA helicase p68)m
P17931	+	LEG3_HUMAN Galectin-3 (Galactose-specific lectin 3) (Mac-2 antigen) (IgE-binding protein) (3
P17980	+	26S protease regulatory subunit 6A (Proteasome 26S subunit ATPase 3)
P18621	+	RL17_HUMAN 60S ribosomal protein L17 (L23) - Homo sapiens (Human)
P18669	-	PGAM1_HUMAN Phosphoglycerate mutase 1 (EC 5.4.2.1) (EC 5.4.2.4) (EC 3.1.3.13)
P19105	+	MLRM_HUMAN Myosin regulatory light chain 2, nonsarcomeric (Myosin RLC)uman
P19174	-	1-phosphatidylinositol-4,5-bisphosphate phosphodiesterase gamma 1 (EC 3.1.4.11) (Phosphoin
P19338	+	Nucleolin (Protein C23)
P19388	+	RPB5_HUMAN DNA-directed RNA polymerase II 23 kDa polypeptide (EC 2.7.7.6) (RPB25) (RPB5) (RP
P22626	-	ROA2_HUMAN Heterogeneous nuclear ribonucleoproteins A2/B1 (hnRNP A2 / hnRNP B1)e
P22681	+	E3 ubiquitin-protein ligase CBL (EC 6.3.2.-) (Signal transduction protein CBL) (Proto-oncogene c-CB
P23468	+	PTPRD_HUMAN Receptor-type tyrosine-protein phosphatase delta precursor (EC 3.1.3.48) (Protei
P23588	+	Eukaryotic translation initiation factor 4B (eIF-4B)
P24666	+	PPAC_HUMAN Low molecular weight phosphotyrosine protein phosphatase (EC 3.1.3.48) (LMW-PTPas
P28066	+	PSA5_HUMAN Proteasome subunit alpha type 5 (EC 3.4.25.1) (Proteasome zeta chain)
P28482	+	MK01_HUMAN Mitogen-activated protein kinase 1 (EC 2.7.11.24) (Extracellular signal-regulated
P29350	+	Tyrosine-protein phosphatase non-receptor type 6 (EC 3.1.3.48) (Protein-tyrosine phosphatase 1C) (P
P29353	+	SHC-transforming protein 1 (SH2 domain protein C1) (Src homology 2 domain-containing-trans
P30153	+	Serine/threonine-protein phosphatase 2A 65 kDa regulatory subunit A alpha isoform (PP2A, subunit A,
P30626	+	SORCN_HUMAN Sorcin (22 kDa protein) (CP-22) (V19)
P31689	+	DnaJ homolog subfamily A member 1 (Heat shock 40 kDa protein 4) (DnaJ protein homolog 2) (HSJ-2) (H
P31942	+	HNRH3_HUMAN Heterogeneous nuclear ribonucleoprotein H3 (hnRNP H3) (hnRNP 2H9)
P31948	+	Stress-induced-phosphoprotein 1 (STI1) (Hsc70/Hsp90-organizing protein) (Hop) (Transformat
P32004	+	L1CAM_HUMAN Neural cell adhesion molecule L1 precursor (N-CAM L1) (CD171 antigen)
P35221	+	Catenin alpha-1 (Cadherin-associated protein) (Alpha E-catenin) (NY-REN-13 antigen)
P35241	+	Radixin
P35568	+	Insulin receptor substrate 1 (IRS-1)
P35637	+	FUS_HUMAN RNA-binding protein FUS (Oncogene FUS) (Oncogene TLS) (Translocated in liposarcoma
P36954	+	RPB9_HUMAN DNA-directed RNA polymerase II subunit I (EC 2.7.7.6) (DNA-directed RNA polymeras
P40926	-	MDHM_HUMAN Malate dehydrogenase, mitochondrial precursor (EC 1.1.1.37)uman
P42566	+	EP15_HUMAN Epidermal growth factor receptor substrate 15 (Protein Eps15) (AF-1p protein)
P42677	+	RS27_HUMAN 40S ribosomal protein S27 (Metallopan-stimulin 1) (MPS-1)
P43686	+	26S protease regulatory subunit 6B (Proteasome 26S subunit ATPase 4) (MIP224) (MB67-interacting pro
P46109	-	CRKL_HUMAN Crk-like protein
P48643	+	TCPE_HUMAN T-complex protein 1 subunit epsilon (TCP-1-epsilon) (CCT-epsilon) - Homo sapiens
P49327	-	Ragulator complex protein LAMTOR1
P49411	+	Elongation factor Tu, mitochondrial precursor (EF-Tu) (P43)
P49427	+	UB2R1_HUMAN Ubiquitin-conjugating enzyme E2-32 kDa complementing (EC 6.3.2.19) (Ubiquitin-pr
P50395	+	Rab GDP dissociation inhibitor beta (Rab GDI beta) (Guanosine diphosphate dissociation inhibitor 2)
P50502	+	F10A1_HUMAN Hsc70-interacting protein (Hip) (Suppression of tumorigenicity protein 13)
P51452	+	DUS3_HUMAN Dual specificity protein phosphatase 3 (EC 3.1.3.48) (EC 3.1.3.16) (Dual specific
P52434	+	RPB8_HUMAN DNA-directed RNA polymerases I, II, and III 17.1 kDa polypeptide (EC 2.7.7.6) (RP
P52907	-	CAZA1_HUMAN F-actin capping protein alpha-1 subunit (CapZ alpha-1)
P52943	+	CRIP2_HUMAN Cysteine-rich protein 2 (CRP2) (Protein ESP1)
P53990	+	Protein KIAA0174 (Putative MAPK-activating protein PM28)
P54105	+	ICLN_HUMAN Methylosome subunit pICln (Chloride conductance regulatory protein ICln) (I(Cln))
P55036	+	PSMD4_HUMAN 26S proteasome non-ATPase regulatory subunit 4 (26S proteasome regulatory subuni
P55072	+	)Transitional endoplasmic reticulum ATPase (TER ATPase) (15S Mg(2+)-ATPase p97 subunit) (Valosin-con
P55084	+	Trifunctional enzyme subunit beta, mitochondrial precursor (TP-beta) [Includes: 3-ketoacyl-CoA thio
P55209	+	NP1L1_HUMAN Nucleosome assembly protein 1-like 1 (NAP-1-related protein) (hNRP) - Homo sapie
P56556	-	NDUA6_HUMAN NADH dehydrogenase [ubiquinone] 1 alpha subcomplex subunit 6 (EC 1.6.5.3) (EC 1.
P58546	-	MTPN_HUMAN Myotrophin (Protein V-1)
P60228	+	Eukaryotic translation initiation factor 3 subunit 6 (eIF-3 p48) (eIF3e) (Viral integration site pr
P60468	+	SC61B_HUMAN Protein transport protein Sec61 subunit beta
P60660	+	MYL6_HUMAN Myosin light polypeptide 6 (Smooth muscle and nonmuscle myosin light chain alkali
P60709	-	Actin, cytoplasmic 1 (Beta-actin)
P60981	+	DEST_HUMAN Destrin (Actin-depolymerizing factor) (ADF)
P61163	+	Alpha-centractin (Centractin) (Centrosome-associated actin homolog) (Actin-RPV) (ARP1)e
P61962	-	WDR68_HUMAN WD repeat protein 68 (WD repeat protein An11 homolog)
P61978	+	Heterogeneous nuclear ribonucleoprotein K (hnRNP K) (Transformation up-regulated nuclear protein) (
P62136	+	PP1A_HUMAN Serine/threonine-protein phosphatase PP1-alpha catalytic subunit (EC 3.1.3.16) (P
P62140	+	PP1B_HUMAN Serine/threonine-protein phosphatase PP1-beta catalytic subunit (EC 3.1.3.16) (PP
P62191	+	26S protease regulatory subunit 4 (P26s4) (Proteasome 26S subunit ATPase 1)
P62277	-	RS13_HUMAN 40S ribosomal protein S13 - Homo sapiens (Human)
P62993	+	GRB2_HUMAN Growth factor receptor-bound protein 2 (Adapter protein GRB2) (SH2/SH3 adapter GR
P63000	+	RAC1_HUMAN Ras-related C3 botulinum toxin substrate 1 precursor (p21-Rac1) (Ras-like protein
P63208	+	SKP1_HUMAN S-phase kinase-associated protein 1A (Cyclin A/CDK2-associated protein p19) (p19A
P67775	+	PP2AA_HUMAN Serine/threonine-protein phosphatase 2A catalytic subunit alpha isoform (EC 3.1.
P68363	+	Tubulin alpha-ubiquitous chain (Alpha-tubulin ubiquitous) (Tubulin K-alpha-1)
P78347	+	GTF2I_HUMAN General transcription factor II-I (GTFII-I) (TFII-I) (Bruton tyrosine kinase-ass
P78537	+	BL1S1_HUMAN Biogenesis of lysosome-related organelles complex-1 subunit 1 (BLOC-1 subunit 1)
P84103	-	SFRS3_HUMAN Splicing factor, arginine/serine-rich 3 (Pre-mRNA-splicing factor SRP20) - Homo
P98179	+	RBM3_HUMAN Putative RNA-binding protein 3 (RNA-binding motif protein 3) (RNPL)en
Q01085	-	TIAR_HUMAN Nucleolysin TIAR (TIA-1-related protein) - Homo sapiens (Human)
Q02487	+	DSC2_HUMAN Desmocollin-2 precursor (Desmosomal glycoprotein II and III) (Desmocollin-3) - Ho
Q04206	+	Transcription factor p65 (Nuclear factor NF-kappa-B p65 subunit)
Q04721	+	Neurogenic locus notch homolog protein 2 precursor (Notch 2) (hN2) [Contains: Notch 2 extr
Q04837	+	SSB_HUMAN Single-stranded DNA-binding protein, mitochondrial precursor (Mt-SSB) (MtSSB) (PWP
Q04917	-	1433F_HUMAN 14-3-3 protein eta (Protein AS1)
Q05655	+	Protein kinase C delta type (EC 2.7.11.13) (nPKC-delta)
Q06124	+	Tyrosine-protein phosphatase non-receptor type 11 (EC 3.1.3.48) (Protein-tyrosine phosphat
Q07157	+	Tight junction protein ZO-1 (Zonula occlud 1 protein) (Zona occlud 1 protein) (Tight
Q09666	-	AHNK_HUMAN Neuroblast differentiation-associated protein AHNAK (Desmoyokin) (Fragments)
Q12774	+	ARHG5_HUMAN Rho guanine nucleotide exchange factor 5 (Guanine nucleotide regulatory protein
Q12959	+	DLG1_HUMAN Disks large homolog 1 (Synapse-associated protein 97) (SAP-97) (hDlg) - Homo sapi
Q13185	+	CBX3_HUMAN Chromobox protein homolog 3 (Heterochromatin protein 1 homolog gamma) (HP1 gamma)
Q13283	+	Ras GTPase-activating protein-binding protein 1 (EC 3.6.1.-) (G3BP-1) (ATP-dependent DNA helicase V
Q13347	+	IF32_HUMAN Eukaryotic translation initiation factor 3 subunit 2 (eIF-3 beta) (eIF3 p36)
Q13435	+	SF3B2_HUMAN Splicing factor 3B subunit 2 (Spliceosome-associated protein 145) (SAP 145) (SF3
Q13442	+	HAP28_HUMAN 28 kDa heat- and acid-stable phosphoprotein (PDGF-associated protein) (PAP) (PDG
Q13480	+	GAB1_HUMAN GRB2-associated-binding protein 1 (GRB2-associated binder 1) - Homo sapiens (Huma
Q13561	+	Dynactin subunit 2 (Dynactin complex 50 kDa subunit) (50 kDa dynein-associated polypeptide
Q13576	+	IQGA2_HUMAN Ras GTPase-activating-like protein IQGAP2)
Q13813	+	Spectrin alpha chain, brain (Spectrin, non-erythroid alpha chain) (Alpha-II spectrin) (Fod
Q14118	+	Dystrolycan precursor (Dystrophin-associated glycoprotein 1) [Contains: Alpha-dystroglycan (Alpha-
Q14126	+	Desmoglein-2 precursor (HDGC)
Q14152	+	IF3A_HUMAN Eukaryotic translation initiation factor 3 subunit 10 (eIF-3 theta) (eIF3 p167) (
Q14155	+	Rho guanine nucleotide exchange factor (GEF) 7
Q14157	+	Ubiquitin-associated protein 2-like (Protein NICE-4)
Q14160	+	Protein LAP4 (Protein scribble homolog) (hScrib)
Q14444	+	GPI-anchored membrane protein 1 (GPI-anchored protein p137) (p137GPI) (Membrane component chromosom
Q14847	+	LASP1_HUMAN LIM and SH3 domain protein 1 (LASP-1) (MLN 50)
Q15018	+	Protein KIAA0157
Q15056	+	IF4H_HUMAN Eukaryotic translation initiation factor 4H (eIF-4H) (Williams-Beuren syndrome ch
Q15365	+	PCBP1_HUMAN Poly(rC)-binding protein 1 (Alpha-CP1) (hnRNP-E1) (Nucleic acid-binding protein
Q15369	+	ELOC_HUMAN Transcription elongation factor B polypeptide 1 (RNA polymerase II transcription
Q15370	+	ELOB_HUMAN Transcription elongation factor B polypeptide 2 (RNA polymerase II transcription
Q15427	+	SF3B4_HUMAN Splicing factor 3B subunit 4 (Spliceosome-associated protein 49) (SAP 49) (SF3b5
Q15642	+	Cdc42-interacting protein 4 (Thyroid receptor-interacting protein 10) (TRIP-10) (Protein Felic) (Sa
Q16539	+	MK14_HUMAN Mitogen-activated protein kinase 14 (EC 2.7.11.24) (Mitogen-activated protein kin
Q16543	+	Hsp90 co-chaperone Cdc37 (Hsp90 chaperone protein kinase-targeting subunit) (p50Cdc37)e
Q16625	+	Occludin
Q16630	+	Cleavage and polyadenylation specificity factor 6 (Cleavage and polyadenylation specificit
Q16718	-	NDUA5_HUMAN NADH dehydrogenase [ubiquinone] 1 alpha subcomplex subunit 5 (EC 1.6.5.3) (EC 1.
Q53EL6	-	Programmed cell death protein 4 (Nuclear antigen H731-like) (Neoplastic transformation inhibitor pr
Q5RKV6	+	Q5RKV6_HUMAN Exosome component 6 - Homo sapiens (Human)
Q5T5P2	+	Novel protein
Q5T6F2	+	UBAP2_HUMAN Ubiquitin-associated protein 2
Q6IAA8	+	Ragulator complex protein LAMTOR1
Q6MZU1	+	Q6MZU1_HUMAN Hypothetical protein DKFZp686A1195 - Homo sapiens (Human)
Q6NW29	+	RWDD4_HUMAN RWD domain-containing protein 4A (Protein FAM28A) - Homo sapiens (Human)
Q6ZRD3	+	Q6ZRD3_HUMAN Hypothetical protein FLJ46452 (Hypothetical protein FLJ44718)
Q712K3	+	CDNA FLJ20419 fis, clone KAT02435
Q71RC2	+	La-related protein 4 (La ribonucleoprotein domain family member 4)
Q7Z5G4	+	GOGA7_HUMAN Golgin subfamily A member 7 (Golgi complex-associated protein of 16 kDa)
Q86W92	+	Liprin-beta-1 (Protein tyrosine phosphatase receptor type f polypeptide-interacting protei
Q86Y82	+	STX12_HUMAN Syntaxin-12
Q8IV50	+	LYSM2_HUMAN LysM and putative peptidoglycan-binding domain-containing protein 2e
Q8IVM0	+	CCD50_HUMAN Coiled-coil domain-containing protein 50 (Protein Ymer)
Q8IZP0	+	Abl interactor 1 (Abelson interactor 1) (Abi-1) (Spectrin SH3 domain-binding protein 1) (Eps8 SH3 d
Q8N3R9	+	MAGUK p55 subfamily member 5
Q8N6T3	+	DP-ribosylation factor GTPase-activating protein 1 (ADP-ribosylation factor 1 GTPase-activating pr
Q8ND25	+	Q9H083_HUMAN Hypothetical protein DKFZp434E229 (ZNRF1 protein) (Nin283) - Homo sapiens (Huma
Q8NI35	+	InaD-like protein (Inadl protein) (hINADL) (Pals1-associated tight junction protein) (Prot
Q8TBA6	+	GOGA5_HUMAN Golgin subfamily A member 5 (Golgin-84) (RET-fused gene 5 protein)
Q8TD16	+	Protein bicaudal D homolog 2 (Bic-D 2)
Q8TEW0	+	Partitioning-defective 3 homolog (PARD-3) (PAR-3) (Atypical PKC isotype-specific-interacti
Q8WNW3	+	PLAK_PIG Junction plakoglobin - Sus scrofa (Pig)
Q8WVV4	+	Protein POF1B (Premature ovarian failure protein 1B)
Q8WWM7	+	ATX2L_HUMAN Ataxin-2-like protein (Ataxin-2 domain protein) (Ataxin-2-related protein) - Hom
Q8WXE0	+	CSKI2_HUMAN Caskin-2
Q92530	+	PSMF1_HUMAN Proteasome inhibitor PI31 subunit (hPI31)
Q92558	+	Wiskott-Aldrich syndrome protein family member 1 (WASP-family protein member 1) (Protein WAVE-1) (V
Q92625	+	Ankyrin repeat and SAM domain-containing protein 1A (Odin)
Q92783	+	Signal transducing adapter molecule 1 (STAM-1)
Q93052	+	Lipoma-preferred partner (LIM domain-containing preferred translocation partner in lipoma) s
Q969T9	+	WBP2_HUMAN WW domain-binding protein 2 (WBP-2)
Q96A49	+	SYAP1_HUMAN Synapse-associated protein 1 - Homo sapiens (Human)
Q96EY5	+	F125A_HUMAN Protein FAM125A (CIN85/CD2AP family-binding protein)
Q96FQ6	+	S10AG_HUMAN Protein S100-A16 (S100 calcium-binding protein A16) (Protein S100F)
Q96HS1	-	Q96HS1_HUMAN Phosphoglycerate mutase family member 5
Q96IZ0	+	PAWR_HUMAN PRKC apoptosis WT1 regulator protein (Prostate apoptosis response 4 protein) (Par
Q96L94	+	SNX22_HUMAN Sorting nexin-22
Q96RT1	+	Protein LAP2 (Erbb2-interacting protein) (Erbin) (Din-180-like protein)
Q99426	+	TBCB_HUMAN Tubulin-specific chaperone B (Tubulin folding cofactor B) (Cytoskeleton-associate
Q99439	+	CNN2_HUMAN Calponin-2 (Calponin H2, smooth muscle) (Neutral calponin)
Q99622	+	C10_HUMAN Putative C10 protein
Q99627	+	CSN8_HUMAN COP9 signalosome complex subunit 8 (Signalosome subunit 8) (SGN8) (JAB1-containin
Q99747	+	SNAG_HUMAN Gamma-soluble NSF attachment protein (SNAP-gamma) (N-ethylmaleimide-sitive fac
Q99952	+	Q53P42_HUMAN Hypothetical protein PTPN18 - Homo sapiens (Human)
Q99959	+	PKP2_HUMAN Plakophilin-2
Q9BQE3	+	Tubulin alpha-6 chain (Alpha-tubulin 6)
Q9BRP8	+	Partner of Y14 and mago
Q9BT78	+	CSN4_HUMAN COP9 signalosome complex subunit 4 (Signalosome subunit 4) (SGN4) (JAB1-containin
Q9BU68	+	Q9BU68_HUMAN ATPase family, AAA domain containing 4
Q9BUT9	+	Q9BUT9_HUMAN Chromosome 16 open reading frame 14 (OTTHUMP00000045702)
Q9BV40	+	VAMP8_HUMAN Vesicle-associated membrane protein 8 (VAMP-8) (Endobrevin) (EDB)
Q9BZE9	+	Tether containing UBX domain for GLUT4 (Alveolar soft part sarcoma chromosome region candi
Q9C0C2	+	182 kDa tankyrase 1-binding protein
Q9H0U4	+	RAB1B_HUMAN Ras-related protein Rab-1B
Q9H3Q1	+	BORG4_HUMAN Cdc42 effector protein 4 (Binder of Rho GTPases 4) - Homo sapiens (Human)
Q9H773	-	Q9H773_HUMAN CDNA: FLJ21190 fis, clone CAS12333 (XTP3TPA protein) (XTP3-transactivated prote
Q9H9H4	+	Q9H9H4_HUMAN CDNA FLJ12750 fis, clone NT2RP2001168, weakly similar to VERPROLIN (Vacuolar pr
Q9HAU0	+	Pleckstrin homology domain-containing family A member 5 (Phosphoinositol 3-phosphate-bindi
Q9HC35	+	Echinoderm microtubule-associated protein-like 4 (EMAP-4) (Restrictedly overexpressed prol
Q9HCY8	+	S10AE_HUMAN Protein S100-A14 (S100 calcium-binding protein A14) (S114)uman
Q9NP79	+	CF055_HUMAN Uncharacterized protein C6orf55 (Dopamine-responsive protein DRG-1)
Q9NR28	+	DBLOH_HUMAN Diablo homolog, mitochondrial precursor (Second mitochondria-derived activator o
Q9NS69	+	TOM22_HUMAN Mitochondrial import receptor subunit TOM22 homolog (Translocase of outer membra
Q9NT62	+	ATG3_HUMAN Autophagy-related protein 3 (APG3-like) (hApg3) (Protein PC3-96) - Homo sapiens (
Q9NUP1	+	CNO_HUMAN Protein cappuccino homolog - Homo sapiens (Human)
Q9NUP9	+	LIN7C_HUMAN Lin-7 homolog C (Lin-7C) (Mammalian lin-seven protein 3) (MALS-3) (Vertebrate li
Q9NWU2	+	CT011_HUMAN Protein C20orf11 (Two-hybrid associated protein 1 with RanBPM) (Twa1) - Homo sap
Q9NX01	+	TXN4B_HUMAN Thioredoxin-like protein 4B (Dim1-like protein)
Q9NXR7	+	Protein BRE (Brain and reproductive organ-expressed protein) (BRCA1/BRCA2-containing complex subuni
Q9P2M7	+	CING_HUMAN Cingulin
Q9UBC2	+	Epidermal growth factor receptor substrate 15-like 1 (Eps15-related protein) (Eps15R)
Q9UBQ5	+	IF3C_HUMAN Eukaryotic translation initiation factor 3 subunit 12 (eIF-3 p25) (eIF-3 p28) (eI
Q9UEU0	+	VTI1B_HUMAN Vesicle transport through interaction with t-SNAREs homolog 1B (Vesicle transpor
Q9UHA4	+	MK1I1_HUMAN Mitogen-activated protein kinase kinase 1-interacting protein 1 (MEK-binding par
Q9UHR4	-	Brain-specific angiogenesis inhibitor 1-associated protein 2-like protein 1 (BAI1-associated protei
Q9UHY8	+	FEZ2_HUMAN Fasciculation and elongation protein zeta 2 (Zygin-2) (Zygin II)
Q9UI30	+	TR112_HUMAN TRM112-like protein
Q9UIV1	+	CNOT7_HUMAN CCR4-NOT transcription complex subunit 7 (CCR4-associated factor 1) (CAF1) (BTG1
Q9UJU6	+	Drebrin-like protein (SH3 domain-containing protein 7) (Drebrin-F) (Cervical SH3P7) (HPK1-interacti
Q9UJY1	+	HSPB8_HUMAN Heat-shock protein beta-8 (HspB8) (Alpha crystallin C chain) (Small stress prote
Q9UKY7	+	Q9UKY7_HUMAN Hypothetical protein
Q9UL45	+	PLDN_HUMAN Pallidin (Pallid protein homolog) (Syntaxin 13-interacting protein) - Homo sapien
Q9UL46	+	PSME2_HUMAN Proteasome activator complex subunit 2 (Proteasome activator 28-subunit beta) (P
Q9UNK0	+	STX8_HUMAN Syntaxin-8 - Homo sapiens (Human)
Q9Y224	+	CN166_HUMAN Protein C14orf166
Q9Y3A3	+	MOB3_HUMAN Preimplantation protein 3 (Mps one binder kinase activator-like 3) (Mob1 homolog
Q9Y3B4	+	PM14_HUMAN Pre-mRNA branch site protein p14 (SF3B 14 kDa subunit)
Q9Y3Q8	+	T22D4_HUMAN TSC22 domain family protein 4 (TSC22-related-inducible leucine zipper protein 2)
Q9Y446	+	Plakophilin-3
Q9Y6W5	+	Wiskott-Aldrich syndrome protein family member 2 (WASP-family protein member 2) (Protein WAVE-2) (V
