# Supplementary material for: Reconstruction and signal propagation analysis of the Syk signaling network in breast cancer cells
Source: PLoS Comput Biol. 2017 Mar 17;13(3):e1005432. doi: 10.1371/journal.pcbi.1005432 (PMC5376343; doi:10.1371/journal.pcbi.1005432)
Supplement: S2 Table — Datasets of Syk targets in breast cancer cells from Iliuk et al. and Xue et al. “+”, phospho-peptides identified in Syk-positive cells; “-”, phospho-peptides identified in Syk-negative cells. Proteins identified with peptides from both situations are considered as Syk targets. (ODS) [file pcbi.1005432.s002.ods]

## Sheet: Note on MS studies
	PubMed ID	First Author	Year	Biological model	In cellulo / vitro	Cell treatment	enrichment	MS	Quantification	Cell lines	Cell treatment
Table S2	20562096	Iliuk	2010	Human breast cancer cells	In cellulo	Dox 20h 1ug/ml, PV 15min 20uM 4°c	phosphotyrosine peptides	LTQ-Orbitrap	Absence of phosphopeptides (but validation on XIC with internal standart)	MDA-MB-231 (SYK-) Vs MDA-MB-231+GFP-SYK (inducible expression)	Pervanadate → Phophotyrosine increase (non-specific SYK activation)
	22451900	Xue	2012	Human breast cancer cells	in vitro kinase assay		phosphopeptides	LTQ-Orbitrap	none, identification only	MDA-MB-231 (SYK-) Vs MDA-MB-231+GFP-SYK (inducible expression)	Pervanadate → Phophotyrosine increase (non-specific SYK activation)

## Sheet: Table S2
Table S2. Datasets of Syk targets in breast cancer cells from Iliuk et al. and Xue et al.
				pTyr position in protein
UniProtKB Ac	UniProtKB Id	Identified peptide	# pTyr in peptide	#1	#2	#3	#4	Syk target (Iliuk, MCP 2010)	Syk direct substrate (Xue, PNAS 2012)
Q14738	2A5D	KSELPQDVyTIK	1	580				+
Q9NRA8	4ET	VISVDELEyRQ	1	983				+
Q13131	AAPK1	YLFPEDPSySSTMIDDEALK	1	294				+
Q13131	AAPK1	YLFPEDPSySSTmIDDEALKEVcEK	1	294				+
Q8IZP0	ABI1	TLEPVKPPTVPNDyMTSPAR	1	213				-
Q15057	ACAP2	ESEGLYGQPGDETyQDIFR	1	750				+
Q15057	ACAP2	ESLPSTVSANSLyEPEGER	1	586				+
Q5T8D3	ACBD5	VIGPFyEIVEDK	1	145				+
Q5T8D3	ACBD5	VIGPFyEIVEDKK	1	145				+
Q07001	ACHD	SSSLGyISKAEEyFLLK	2	383	390			+
Q07912	ACK1	KPTyDPVSEDQDPLSSDFKR	1	518				-
Q9BYX7	ACTA	SyELPDGQVITIGNER	1	240				+
P63261	ACTB	SyELPDGQVITIGNER	1	240				+
P68133	ACTBL	SyELPDGQVITIGNER	1	242				+
Q6S8J3	ACTBM	SyELPDGQVITIGNER	1	940				+
P62736	ACTC	SyELPDGQVITIGNER	1	242				+
P63267	ACTG	SyELPDGQVITIGNER	1	241				+
Q562R1	ACTH	SyELPDGQVITIGNER	1	241				+
P68032	ACTS	SyELPDGQVITIGNER	1	242				+
P35611	ADDA	YFDRVDENNPEyLR	1	35				+
Q8N4X5	AF1L2	SAPyQWPSPEAGIELMR	1	161				+
Q8N4X5	AF1L2	SSSSDEEYIyMNK	1	56				-
Q8N4X5	AF1L2	TDPEEFTyDYVDADR	1	457				-
Q09666	AHNK	SKGHyEVTGSDDETGKLQGSGVSLASK	1	5836				+
O00170	AIP	LVVEEYyEVLDHcSSILNK	1	248				+
O00170	AIP	VESPGTyQQDPWAMTDEEK	1	163				+
Q9Y2D5	AKAP2	GPPQPLPAVQPSGPINMEETRPEGSyFSK	1	680				+
Q9Y2D5	AKAP2	LFEDDEHEKEQycIR	1	204				+
Q9Y2D5	AKAP2	NLMQTLMEDyETHK	1	812				+
Q99996	AKAP9	TDSFyHSSGGLELYGEPR	1	3818				+
Q9P2G1	AKIB1	DPEAEEIEAEyAALDKR	1	216				-
Q9Y2J4	AMOL2	LcPQPSKGEELPTyEEAK	1	107				+
Q01433	AMPD2	SAPyEFPEESPIEQLEER	1	145				+
Q01433	AMPD2	TDSDSDLQLyKEQGEGQGDR	1	197				+
Q9BTT0	AN32E	EEIQDEEDDDDyVEEGEEEEEEEEGGLRGEK	1	235				+
Q8IWZ3	ANKH1	LEGEVTPNSLSTSyK	1	1661				+
Q86XL3	ANKL2	EPPLYYGVcPVyEDVPAR	1	206				+
Q9ULJ7	ANR50	VLEyEmTQFDR	1	1299				+
Q92625	ANS1A	IHGSAAREEDEHPyELLLTAETK	1	455				-
Q9H6X2	ANTR1	MPEQEyEFPEPR	1	425				+	x
P04083	ANXA1	QAWFIENEEQEyVQTVK	1	21				+
P07355	ANXA2	SYSPyDMLESIR	1	238				-
Q06278	AOXA	KMDPVHyPSLADK	1	542				-
Q9BXS5	AP1M1	ILQEyITQEGHK	1	134				+
Q9Y2T2	AP3M1	SVVSQSVcDyFFEAQEK	1	31				+
Q96P48	ARAP1	LFPEFDDSDyDEVPEEGPGAPAR	1	231				+
Q8N6T3	ARFG1	AFEDWLNDDLGSyQGAQGNR	1	175				+
Q92974	ARHG2	ELLSNVDEGIyQLEK	1	434				+
Q92974	ARHG2	SLPAGDALyLSFNPPQPSR	1	894				+
Q9NZN5	ARHGC	EVGEDyQIAIPDSHLPVSEER	1	1232				+
Q6ZSZ5	ARHGI	VSmLPSGVGPEyAERPEVAR	1	1003				+
Q96DR7	ARHGQ	GQGTFDGEENAVLyQNYK	1	380				-
O43768	ARP19	yFDSGDYNMAK	1	64				+
O00192	ARVC	SLAADDEGGPELEPDyGTATR	1	282				+
O43681	ASNA	YLDQMEDLyEDFHIVK	1	310				+
Q9NT62	ATG3	ALEVAEyLTPVLK	1	18				-
Q99700	ATX2	ANQLAEEIESSAQyK	1	454				+
Q99700	ATX2	VALENDDRSEEEKyTAVQR	1	471				+
Q8WWM7	ATX2L	TTYDSSLSSyTVPLEK	1	277				+
A6NMY6	AXA2L	SYSPyDMLESIR	1	238				-
Q9UQB8	BAIP2	QRPYSVAVPAFSQGLDDyGAR	1	505				+
Q6ZNE5	BAKOR	DLVDSVDDAEGLyVAVER	1	37				+
P56945	BCAR1	RPGPGTLyDVPR	1	387				-
P56945	BCAR1	VLPPEVADGGVVDSGVyAVPPPAER	1	410				-
O75815	BCAR3	SPLAEHRPDAyQDVSIHGTLPR	1	42				+
Q8TD16	BICD2	QTALDNEKDRDSHEDGDYyEVDINGPEILAcK	1	425				+
Q9UKI2	BORG2	EGQHDVFGDISFLQGNyELLPGNQEK	1	63				+
O60566	BUB1B	EIELGNEDycIKR	1	766				+
Q5SW79	C170B	REPSyFEIPTK	1	240				+
Q2TBE0	C19L2	TDGDyYTLDDMFVSK	1	633				+
P55283	CADH4	YDEEGGGEEDQDyDLSQLQQPEAMGHVPSK	1	795				+
P62158	CALM	EADIDGDGQVNyEEFVQmMTAK	1	139				+
Q5T5Y3	CAMP1	HYLHPEEPEyLGK	1	407				+
Q14790	CASP8	GIPVETDSEEQPyLEMDLSSPQTR	1	380				+
P22681	CBL	LPPGEQcEGEEDTEyMTPSSRPLRPLDTSQSSR	1	700				+
O75976	CBPD	SLLSHEFQDETDTEEETLySSKH	1	1376				+
Q8IVM0	CCD50	AYADSYyYEDGGMKPR	1	145				+
Q8IVM0	CCD50	NERPARPPPPIMTDGEDADyTHFTNQQSSTR	1	279				+
P86790	CCZ1B	FIyFNHmNLAEK	1	380				-
Q16543	CDC37	LGPGGLDPVEVyESLPEELQK	1	298				+
Q99459	CDC5L	DKLNINPEDGmADySDPSYVK	1	459				+
Q99459	CDC5L	EIDDTyIEDAADVDAR	1	511				+
Q99459	CDC5L	KPALGFYDTSEENyQALDADFR	1	232				+
Q99459	CDC5L	KPALGFYDTSEENyQALDADFRK	1	232				+
Q99459	CDC5L	LNINPEDGMADySDPSYVK	1	459				+
Q9H5V8	CDCP1	SPPESESEPyTFSHPNNGDVSSK	1	806				+
Q9UKY7	CDV3	LQLDNQyAVLENQK	1	244				-
Q9Y4F5	CE170	REPSyFEIPTK	1	225				+
Q71F23	CENPU	LGENEKDEETyETFDPPLHSTAIYADEEEFSK	1	68				+
Q14839	CHD4	NQDETEDTELQGMNEyLSSFK	1	1276				+
Q9NZZ3	CHMP5	DNLAQQSFNMEQANyTIQSLK	1	94				+
Q9UHD1	CHRD1	FDPETNSDDAcTyHPGVPVFHDALK	1	26				+
Q5T035	CI129	NLTEQNSySNIPHEGK	1	67				+
Q96SN8	CK5P2	AQTQEFQGSEDyETALSGK	1	369				+
Q96S66	CLCC1	KREDyESQSNPVFR	1	89				+
O00299	CLIC1	EEFASTcPDDEEIELAyEQVAK	1	233				+
Q9H6B4	CLMP	TLSTDAAPQPGLATQAySLVGPEVR	1	333				-
Q9HAW4	CLSPN	LSEPSLPIEDSQDLyNASPEPK	1	843				+
P62633	CNBP	GFQFVSSSLPDIcyR	1	55				+
Q9NZN8	CNOT2	FVEGVDSDyHDENmYYSQSSmFPHR	1	37				+
P23528	COF1	YALYDATyETK	1	89				+	x
Q9Y281	COF2	YALYDATyETK	1	89				+	x
P35606	COPB2	AAESLADPTEyENLFPGLK	1	794				+
Q9Y678	COPG1	SSPEPVALTESETEyVIR	1	646				+
Q8N684	CPSF7	DLLHNEDRHDDyFQER	1	451				+
Q9NZV1	CRIM1	QNHLQADNFyQTV	1	1033				-
P46109	CRKL	NSNSyGIPEPAHAYAQPQTTTPLPAVSGSPGAAITPLPSTQNGPVFAK	1	198				-
O75534	CSDE1	THSVNGITEEADPTIySGK	1	597				+
Q05048	CSTF1	LGmENDDTAVQyAIGR	1	67				+
O60716	CTND1	SMGYDDLDYGMmSDyGTAR	1	302				-
O60716	CTND1	SYEDmIGEEVPSDQyYWAPLAQHER	1	334				+
Q9UBT7	CTNL1	LTGVEGNLEALAEyAcK	1	436				+
Q9HB71	CYBP	EKPSyDTETDPSEGLMNVLK	1	181				+
Q8N8Z6	DCBD1	HEYALPLAPPEPEyATPIVER	1	600				-
Q96PD2	DCBD2	AGKPGLPAPDELVyQVPQSTQEVSGAGR	1	750				-
Q96PD2	DCBD2	ATGNQPPPLVGTyNTLLSR	1	715				-
Q96PD2	DCBD2	TEGTyDLPYWDR	1	565				-
Q6PH85	DCNL2	LyGRYKDPQDENK	1	69				-
Q13561	DCTN2	RTGYESGEyEMLGEGLGVK	1	86				+
Q9UJW0	DCTN4	DAAAEyDELAEPQDFQDDPDIIAFR	1	376				+
Q86XP3	DDX42	GIRDDIEEEDDQEAyFR	1	160				+
P26196	DDX6	SLYVAEyHSEPVEDEKP	1	473				+
Q9GZP9	DERL2	AIFDTPDEDPNyNPLPEERPGGFAWGEGQR	1	218				+
O60443	DFNA5	IDSVyLDPLVFR	1	254				+
Q8IYB7	DI3L2	VVKPESNDKETEAAyESDIPEELcGHHLPQQSLK	1	137				+
Q9UPY3	DICER	APKEEADyEDDFLEYDQEHIR	1	1438				+
Q5F1R6	DJC21	GGFDGEyQDDSLDLLR	1	81				+
Q92796	DLG3	RDNEVDGQDyHFVVSR	1	673				+
Q99543	DNJC2	FEGPyTDFTPWTTEEQK	1	548				+
Q9H3Z4	DNJC5	EATDTPIVIQPASATETTQLTADSHPSyHTDGFN	1	192				+
Q6XZF7	DNMBP	HPEIVGySVPGR	1	1477				+
Q6XZF7	DNMBP	SQYySTVGGSHPHSEQYPDLLPLEAR	1	430				+
Q6XZF7	DNMBP	SQyYSTVGGSHPHSEQYPDLLPLEAR	1	429				-
P26358	DNMT1	cIQcGQyLDDPDLK	1	359				+
P26358	DNMT1	LSIFDANESGFESyEALPQHK	1	399				+
Q9BU89	DOHH	AFQyADGLEQLR	1	290				+
Q99704	DOK1	VKEEGYELPYNPATDDyAVPPPR	1	409				-
P28340	DPOD1	SEGGEDyTGATVIEPLK	1	581				+	x
Q16555	DPYL2	GLyDGPVcEVSVTPK	1	499				+
Q9C0G6	DYH6	QyQDFGGFyDRNK	2	2186	2193			+
Q9C0G6	DYH6	RyyTTPTSYLELINLyLSMLSEK	3	2660	2661	2674		+
Q03001	DYST	SKEGNYySPNLETVK	1	3329				+
Q03001	DYST	SNLPEyTTEIAGK	1	2687				+
O43491	E41L2	DFPGAAGEISAyGPGLVSIAVVQDGDGRR	1	577				-
O43491	E41L2	VTEGTIREEQEyEEEVEEEPRPAAK	1	773				+
Q96F86	EDC3	AAVFEEIDTyER	1	225				+
Q96F86	EDC3	AAVFEEIDTyERR	1	225				+
O60869	EDF1	INEKPQVIADyESGR	1	109				+
P68104	EF1A1	LPLQDVyK	1	254				-
Q05639	EF1A2	LPLQDVyK	1	254				-
Q5VTE0	EF1A3	LPLQDVyK	1	254				-
P29692	EF1D	RFyEQMNGPVAGASR	1	26				+
P13639	EF2	cELLyEGPPDDEAAmGIK	1	373				+
P98172	EFNB1	VSGDYGHPVyIVQEmPPQSPANIYYK	1	329				-
P52799	EFNB2	VSGDYGHPVyIVQEmPPQSPANIYYK	1	316				-
P00533	EGFR	MHLPSPTDSNFyR	1	998				-
P00533	EGFR	ySSDPTGALTEDSIDDTFLPVPEYINQSVPK	1	1069				+
P00533	EGFR	YSSDPTGALTEDSIDDTFLPVPEyINQSVPK	1	1092				-
Q14232	EI2BA	FISLASLEySDYSK	1	83				+
O75822	EIF3J	ATmKDDLADYGGYDGGYVQDyEDFM	1	254				+
Q96JJ3	ELMO2	EPSSyDFVYHYG	1	713				-
Q14241	ELOA1	DALQKEEEMEGDyQETWK	1	138				+
P50402	EMD	GYNDDyYEESYFTTR	1	94				+
P56211	ENSA	yFDSGDYNMAK	1	59				+
P29317	EPHA2	VLEDDPEATyTTSGGK	1	772				-
P54764	EPHA4	TyVDPFTYEDPNQAVR	1	596				-
P29323	EPHB1	IyIDPFTYEDPNEAVR	1	596				-
P54762	EPHB2	FLEDDTSDPTyTSALGGK	1	780				-
P54762	EPHB2	IyIDPFTYEDPNEAVR	1	594				-
P54753	EPHB3	FLEDDPSDPTyTSSLGGK	1	792				-
P54753	EPHB3	VyIDPFTYEDPNEAVR	1	590				-
P54760	EPHB4	FLEENSSDPTyTSSLGGK	1	774				-
P54760	EPHB4	VyIDPFTYEDPNEAVR	1	608				-
P04626	ERBB2	LLDIDETEyHADGGK	1	877				-
Q2NKX8	ERC6L	ETLQEGPKQEALQEDPLESFNyVLSK	1	867				+
Q2NKX8	ERC6L	QEALQEDPLESFNyVLSK	1	867				+
Q14674	ESPL1	AQAPGNLEEFEVNDLNyEDKLQEDR	1	719				+
P14921	ETS1	DPLQTDTLQNDyFAIK	1	223				+
P15311	EZRI	SQEQLAAELAEyTAK	1	424				+
Q9NZB2	F120A	NLTEQNSySNIPHEGK	1	418				+
Q15018	F175B	STLGDAEASDPPPPySDFHPNNQESTLSHSR	1	308				+
Q8N128	F177A	YQYAIDEYyR	1	140				+
C9JLW8	F195B	FIyEAWQGVER	1	41				-
Q9UK61	F208A	ALGLSTDDAyEELR	1	805				+
A4D161	F221A	IVGEDDGGKLFTPEEyEEYK	1	38				+
Q96CS3	FAF2	QQQDEAyLASLR	1	297				+
Q96AC1	FERM2	KLDDQSEDEALELEGPLITPGSGSIYSSPGLySK	1	185				+
Q96AC1	FERM2	KLDDQSEDEALELEGPLITPGSGSIySSPGLYSK	1	179				-
Q96AC1	FERM2	LDDQSEDEALELEGPLITPGSGSIYSSPGLySK	1	185				-
Q14192	FHL2	EDQLLcTDcySNEYSSK	1	93				+
P21333	FLNA	AEIScTDNQDGTcSVSYLPVLPGDySILVK	1	1932				+
P21333	FLNA	DGScGVAYVVQEPGDyEVSVK	1	2305				+
O75369	FLNB	FNDEHIPESPyLVPVIAPSDDAR	1	2276				+
O75369	FLNB	NGScGVSYIAQEPGNyEVSIK	1	2260				+
O75955	FLOT1	VSAQyLSEIEMAK	1	203				-
Q53EP0	FND3B	SNDSDLQEyELEVK	1	265				+
Q53EP0	FND3B	SNDSDLQEyELEVKR	1	265				+	x
O95684	FR1OP	IGSLGLGTGEDDDyVDDFNSTSHR	1	337				+
P02792	FRIL	LGGPEAGLGEyLFER	1	165				+
Q96AE4	FUBP1	IGGDAGTSLNSNDyGYGGQK	1	58				+	x
P04406	G3P	LISWYDNEFGySNR	1	320				+
Q13480	GAB1	GDKQVEyLDLDLDSGK	1	627				-
Q13480	GAB1	SSGSGSSVADERVDyVVVDQQK	1	659				-
Q9UQC2	GAB2	GSLTGSETDNEDVyTFK	1	293				-
Q92538	GBF1	SQSASVESIPEVLEEcTSPADHSDSASVHDMDyVNPR	1	377				+
P52566	GDIR2	APEPHVEEDDDDELDSKLNyKPPPQK	1	24				+
Q9Y2X7	GIT1	HGSGADSDyENTQSGDPLLGLEGK	1	598				+
Q9Y2X7	GIT1	LQPFHSTELEDDAIySVHVPAGLYR	1	545				+
Q14161	GIT2	QATTNVYQVQTGSEyTDTSNHSSLK	1	492				+
Q08378	GOGA3	SLADyRTEDSNAGNSGGNVPAPDSTK	1	249				+
Q92917	GPKOW	AETVPEEANyEAVPVEAYGLAMLR	1	159				+
Q3V6T2	GRDN	KTEDTyFISSAGKPTPGTQGK	1	1765				+
P49841	GSK3A	GEPNVSyIcSR	1	216				-
P49840	GSK3B	GEPNVSyIcSR	1	279				-
Q13442	HAP28	QyTSPEEIDAQLQAEK	1	17				+
Q9Y450	HBS1L	DKPSVEPVEEYDyEDLKESSNSVSNHQLSGFDQAR	1	58				+
Q9ULI3	HEG1	NGLYPAyTGLPGSR	1	1350				-
O14964	HGS	VcEPcyEQLNR	1	216				+	x
Q8WVV9	HNRLL	LKTEEGEIDySAEEGENRR	1	34				+
P61978	HNRPK	GSyGDLGGPIITTQVTIPK	1	380				+
P14866	HNRPL	NDQDTWDyTNPNLSGQGDPGSNPNKR	1	285				+
O43390	HNRPR	STAYEDYyYHPPPR	1	435				+
Q969F9	HPS3	FAPDISSyVLSDDIK	1	304				+
Q9NX55	HYPK	VTDyAEEKEIQSSNLETAmSVIGDR	1	49				+
Q9NX55	HYPK	VTDyAEEKEIQSSNLETAMSVIGDRR	1	49				+
Q8IU81	I2BP1	LPLPSPALEyTLGSR	1	130				+
Q8WUF5	IASPP	AWNESDLDVAyEK	1	259				+
Q8WUF5	IASPP	TPLYLQPDAyGSLDR	1	132				+
P20810	ICAL	LGEKEETIPPDyRLEEVK	1	481				+
P54105	ICLN	TEDSIRDyEDGmEVDTTPTVAGQFEDADVDH	1	214				+
P05198	IF2A	ADIEVAcyGYEGIDAVK	1	200				+
P23588	IF4B	ARPATDSFDDyPPR	1	211				+
P23588	IF4B	YAALSVDGEDENEGEDyAE	1	609				+
Q04637	IF4G1	IHNAENIQPGEQKyEYK	1	594				+
O14879	IFIT3	FSNPYSIEySELDcEEGWTQLK	1	135				+
O00221	IKBE	KGPDEAEESQyDSGIESLR	1	155				+
O00629	IMA3	NVPHEDIcEDSDIDGDyR	1	66				+
Q14974	IMB1	SDyDmVDYLNELR	1	752				+
Q14974	IMB1	SSAyESLMEIVK	1	529				+
Q68E01	INT3	FSDLFSLAEEyEDSSTKPPK	1	977				+
P46940	IQGA1	LGLAPQIQDLyGK	1	172				-
Q9Y4H2	IRS2	VAYHPYPEDyGDIEIGSHR	1	632				+
O60674	JAK2	EVGDyGQLHETEVLLK	1	570				-
O60674	JAK2	REVGDyGQLHETEVLLK	1	570				-
Q13555	KCC2G	FTDDyQLFEELGK	1	14				+
P46013	KI67	AVGASFPLyEPAK	1	340				-
P52732	KIF11	SPNEEyTWEEDPLAGIIPR	1	125				+
Q96J84	KIRR1	AIySSFKDDVDLK	1	572				-
P05129	KPCA	TFcGTPDyIAPEIIAYQPYGK	1	521				+
P05771	KPCB	TFcGTPDyIAPEIIAYQPYGK	1	507				+
Q05655	KPCD	SDSASSEPVGIyQGFEK	1	313				-
P17252	KPCG	TFcGTPDyIAPEIIAYQPYGK	1	504				+
Q8N9T8	KRI1	AQEEADyIEWLK	1	202				+
Q8N9T8	KRI1	LDyEDIIDDLPcR	1	512				+
P43405	KSYK	EALPMDTEVYESPyADPEEIRPK	1	352				+
Q9BVA0	KTNB1	AEIQNAEDyNEIFQPK	1	382				+
Q96RT1	LAP2	AQIPEGDyLSYR	1	1104				-
Q96RT1	LAP2	IyDILSDNGPQQPSTTVK	1	884				-
Q96RT1	LAP2	RAQIPEGDyLSYR	1	1104				+
Q96RT1	LAP2	SATLLyDQPLQVFTGSSSSSDLISGTK	1	920				+
Q96RT1	LAP2	TMSVSDFNySR	1	1164				+
P42167	LAP2B	RVEHNQSySQAGITETEWTSGSSK	1	223				+
Q13571	LAPM5	VVLPSyEEALSLPSK	1	239				-
Q92615	LAR4B	EPSVPAScAVSATyER	1	596				+
Q6PKG0	LARP1	FEPEySQIKQEVENFK	1	699				+
Q6PKG0	LARP1	NTFTAWSDEESDyEIDDRDVNK	1	633				+
Q14847	LASP1	KTQDQISNIKyHEEFEK	1	122				+
Q9UIQ6	LCAP	EPcLHPLEPDEVEyEPR	1	46				+
Q9BYZ2	LDH6B	EVTATAyEIIKMK	1	288				+
P01130	LDLR	NINSINFDNPVyQK	1	828				-
P09382	LEG1	LPDGyEFKFPNR	1	105				+
Q9UGP4	LIMD1	ESLATSEmSAFHQPGPcEDPScLTHGDyYDNLSLASPK	1	179				+
P48059	LIMS1	ELKGELycLPcHDK	1	180				+
Q7Z4I7	LIMS2	ELKGELycLPcHDK	1	185				+
Q8WWI1	LMO7	AQSNPyYNGPHLNLK	1	185				+
Q8WWI1	LMO7	KAQSNPyYNGPHLNLK	1	185				+
Q93052	LPP	YYEGyYAAGPGYGGR	1	300				+
O60711	LPXN	SGLAYcPNDyHQLFSPR	1	203				+
Q32MZ4	LRRF1	ELTyQNTDLSEIKEEEQVK	1	597				+
Q32MZ4	LRRF1	KELTyQNTDLSEIKEEEQVK	1	597				+
Q9BX40	LS14B	DLAVVTQSAEAPAEEDLLGPNcyYDK	1	311				+
Q86X29	LSR	SSSAGGQGSyVPLLR	1	372				-
Q96GA3	LTV1	LQEVLNDyYK	1	301				+
Q96GA3	LTV1	LQEVLNDyYKEK	1	301				+
Q86V48	LUZP1	EFALNNENySLSNR	1	414				+
Q86UE4	LYRIC	SIFSGIGSTAEPVSQSTTSDyQWDVSR	1	364				+
Q8N653	LZTR1	AcASEEVPTLTyEER	1	352				+
P46821	MAP1B	LKETEPVEAyVIQK	1	876				+
P46821	MAP1B	LLDDISNGYDDSEDGGHTLGDPSySYETTEK	1	2006				+
P46821	MAP1B	QGSPDQVSPVSEmTSTSLyQDKQEGK	1	1454				+
P46821	MAP1B	QSPDHPTVGAGVLHITENGPTEVDySPSDmQDSSLSHK	1	1689				+
P46821	MAP1B	SPDEEDYDyESYEK	1	1889				+
P46821	MAP1B	SPPLIGSESAyESFLSADDK	1	1410				+
P46821	MAP1B	TATcHSSSSPPIDAASAEPyGFR	1	1830				+
P46821	MAP1B	TDATDGKDyNASASTISPPSSMEEDKFSR	1	1200				+
P46821	MAP1B	TLEVVSPSQSVTGSAGHTPYyQSPTDEK	1	1337				+
P46821	MAP1B	TPEDGDYSyEIIEK	1	1940				+
P46821	MAP1B	TPEDGDySYEIIEK	1	1938				-
P46821	MAP1B	TPEEGGySYDISEK	1	1955				+	x
P46821	MAP1B	TPGDFSYAyQKPEETTR	1	1872				+
P46821	MAP1B	TPQASTYSyETSDLcYTAEK	1	2059				+
P46821	MAP1B	TTSPPEVSGySYEK	1	1972				+
P46821	MAP1B	YESSLYSQEySKPADVTPLNGFSEGSK	1	1174				+
P46821	MAP1B	YESSLySQEYSKPADVTPLNGFSEGSK	1	1170				-
Q15691	MARE1	FFDANYDGKDyDPVAAR	1	124				+
Q15555	MARE2	FYDANYDGKEyDPVEAR	1	167				+
P61244	MAX	SSAQLQTNYPSSDNSLyTNAK	1	123				+
Q9H7P6	MB12B	TDYEyQHSNLyAISAMDGVPFMISEK	2	243	249			+
P49736	MCM2	GLLyDSDEEDEERPAR	1	137				-
P25205	MCM3	DYLDFLDDEEDQGIyQSK	1	32				+
P25205	MCM3	EAQRDyLDFLDDEEDQGIYQSK	1	19				+
Q8N6R0	MET13	TVQHQDcSPLSGDyVIEDVQGDDKR	1	398				+
Q9GZY8	MFF	IQyEMEYTEGISQR	1	35				+
Q7Z6M3	MILR1	DRGDTAmEVGIyANILEK	1	276				-
Q7Z6M3	MILR1	HSQELQyATPVFQEVAPR	1	313				-
P45983	MK08	TAGTSFmmTPyVVTR	1	185				-
P53779	MK10	TAGTSFmmTPyVVTR	1	223				-
Q9H000	MKRN2	SGLDDVEASSSySNEQQLcPYAAAGEcR	1	164				+
O14950	ML12A	FTDEEVDELyREAPIDKK	1	143				+
P19105	ML12B	FTDEEVDELyREAPIDKK	1	142				+
Q8N3R9	MPP5	VyESIGQYGGETVK	1	243				-
O95297	MPZL1	SLPSGSHQGPVIyAQLDHSGGHHSDK	1	241				-
O95248	MTMR5	STSTLySQFQTAESENR	1	1751				-
Q9Y217	MTMR6	YEDLyAFSYNPK	1	108				+
Q9BV57	MTND	LDADKyENDPELEK	1	46				+
P58546	MTPN	NGDLDEVKDyVAK	1	21				+
P60660	MYL6	NKDQGTyEDYVEGLR	1	86				+
Q9UBC5	MYO1A	yQDyTFYELKPHIyALANVAyQSLRDR	4	65	68	78	85	+
O14974	MYPT1	KTGSyGALAEITASK	1	446				+
O14974	MYPT1	TGSyGALAEITASK	1	446				+
Q96RE7	NACC1	AEDDAyTTFISETGK	1	489				+	x
Q9BWU0	NADAP	ETQTHENMSQLSEEEQNKDyQDcSK	1	720				+
Q9BWU0	NADAP	YPEDDPDycVWVPPEGQSGDGR	1	773				+
Q9H6Q4	NARFL	IEDDGSyFQINQDGGTR	1	49				+
P16333	NCK1	LyDLNmPAYVK	1	105				-
Q9Y618	NCOR2	SYVEAQEDyLRR	1	1378				+
Q8TD19	NEK9	LGLDSEEDyYTPQK	1	520				+
Q8TD19	NEK9	LGLDSEEDyYTPQKVDVPK	1	520				+
P18615	NELFE	SLyESFVSSSDR	1	133				+
P23511	NFYA	IPLPGAEMLEEEPLyVNAK	1	266				+
P55209	NP1L1	LDGLVETPTGyIESLPR	1	66				+
Q8TAT6	NPL4	cVHcVPLEPFDEDyLNHLEPPVK	1	151				+
Q8TAT6	NPL4	VFGAPNVVEDEIDQyLSK	1	113				+
O14786	NRP1	NLSALENyNFELVDGVK	1	899				+
Q9UNZ2	NSF1C	LGAAPEEESAyVAGEK	1	167				+
Q9UNZ2	NSF1C	LGAAPEEESAyVAGEKR	1	167				+
Q9H0G5	NSRP1	ALAEDATVyEYDSIYDEMQK	1	73				+
Q9GZY6	NTAL	FSKPPEDDDANSyENVLIcK	1	136				-
Q9H1E3	NUCKS	KVVDYSQFQESDDADEDyGR	1	26				+
Q9H1E3	NUCKS	VVDYSQFQESDDADEDyGR	1	26				+	x
Q9H1E3	NUCKS	VVDYSQFQESDDADEDyGRDSGPPTK	1	26				+
Q9H1E3	NUCKS	VVDYSQFQESDDADEDyGRDSGPPTKK	1	26				+
Q8WVJ2	NUDC2	ENPGFDFSGAEISGNyTK	1	145				+
Q7Z417	NUFP2	DyEIESQNPLASPTNTLLGSAK	1	619				+
Q14980	NUMA1	VESLESLyFTPIPAR	1	1774				+
Q16625	OCLN	NVSAGTQDVPSPPSDyVER	1	315				-
Q9H4L5	OSBL3	LHSSNPNLSTLDFGEEKNySDGSETSSEFSK	1	319				+
Q01804	OTUD4	ESNyFGLSPEER	1	439				+
O00459	P85B	EYDQLyEEYTR	1	464				-
Q9BYG5	PAR6B	EEADySAFGTDTLIK	1	101				-
Q99497	PARK7	EGPyDVVVLPGGNLGAQNLSESAAVK	1	67				-
Q96IZ0	PAWR	STGVVNIPAAEcLDEyEDDEAGQK	1	177				+
Q96IZ0	PAWR	STGVVNIPAAEcLDEyEDDEAGQKER	1	177				+
P49023	PAXI	DGQPYcEKDyHNLFSPR	1	409				+
P49023	PAXI	KDyFDMFAPK	1	468				+
Q15365	PCBP1	cSDAAGYPHATHDLEGPPLDAySIQGQHTISPLDLAK	1	222				+
Q9H2J4	PDCL3	TyEDmTLEELEDHEDEFNEEDER	1	48				+
O00151	PDLI1	ERVTPPEGyEVVTVFPK	1	321				+
O00151	PDLI1	TAASGVEANSRPLDHAQPPSSLVIDKESEVyK	1	197				+
O00151	PDLI1	VITNQYNNPAGLySSENISNFNNALESK	1	151				+
Q96HC4	PDLI5	GALycELcYEK	1	466				+
Q6P996	PDXD1	TFNLTAGSLESTEPIyVYK	1	677				+
Q5VY43	PEAR1	SySYSYSNGPGPFYNK	1	890				-
Q9BRX2	PELO	MGAyHTIELEPNR	1	99				+
Q9NWQ8	PHAG1	AEFAEyASVDR	1	227				-
Q9NWQ8	PHAG1	SGQSLTVPESTyTSIQGDPQR	1	341				-
Q9NWQ8	PHAG1	SREEDPTLTEEEISAmySSVNKPGQLVNK	1	317				-
Q9NWQ8	PHAG1	SVDGDQGLGmEGPyEVLK	1	163				-
Q9NWQ8	PHAG1	TPNSTLPPAGRPSEEPEPDyEAIQTLNREEEK	1	387				-
O75167	PHAR2	TTLySGTGLSVNR	1	386				-
Q9H814	PHAX	AFQNTATAcAPVSHyR	1	57				+
Q9NRX4	PHP14	AKYPDyEVTWANDGY	1	116				+
Q99755	PI51A	ALySTAMESIQGEAR	1	360				-
Q99755	PI51A	EPLSSETQySVDTR	1	346				-
Q9NWS0	PIHD1	IQELGDLyTPAPGR	1	194				+
A2A3N6	PIPSL	ALySTAMESIQGEAR	1	307				-
A2A3N6	PIPSL	EPLSSETQySVDTR	1	293				-
Q9GZP4	PITH1	HEVTIcNyEASANPADHR	1	189				+
Q9Y2H5	PKHA6	SEDIyADPAAYVMR	1	492				-
P16885	PLCG2	RQEELNNQLFLyDTHQNLR	1	1217				+
Q15149	PLEC	ARQEELySELQAR	1	3362				+
Q15149	PLEC	GyYSPYSVSGSGSTAGSR	1	4611				+
O43660	PLRG1	QYPANQGQEVEyFVAGTHPYPPGPGVALTADTK	1	92				+
Q9HBU9	POPD2	LREDTLPEEFDLLyK	1	112				-
A5A3E0	POTEE	SyELPDGQVITIGNER	1	940				+
P60709	POTEF	SyELPDGQVITIGNER	1	240				+
P24666	PPAC	IELLGSyDPQK	1	120				+
P24666	PPAC	QLIIEDPYYGNDSDFETVyQQcVR	1	143				+
P24666	PPAC	VDSAATSGyEIGNPPDYR	1	50				+
O60828	PQBP1	HLEPEPEEEIIAEDyDDDPVDYEATR	1	33				+
P48634	PRC2A	ySSLNLFDTYK	1	17				+
Q9Y520	PRC2C	EKETNDDNyGPGPSLRPPNVAcWR	1	164				+
Q9Y520	PRC2C	ESVTDyTTPSSSLPNTVATNNTK	1	2190				+
Q9Y520	PRC2C	LPSAQTPNGTDyVASGK	1	1971				+
Q9Y520	PRC2C	SEAALDQEQITAAySVEHNQLEAHPK	1	847				+
P32119	PRDX2	LVQAFQYTDEHGEVcPAGWKPGSDTIKPNVDDSKEyFSK	1	193				+
P28066	PSA5	LFQVEyAIEAIK	1	26				+
Q06124	PTN11	VyENVGLMQQQK	1	584				-
Q05209	PTN12	QLQLyEIHGAQK	1	301				+
Q15678	PTN14	KLEEGMVFTEyEQIPK	1	913				-
P18433	PTPRA	GEENTDyVNASFIDGYR	1	588				-
P18433	PTPRA	RGEENTDyVNASFIDGYR	1	588				-
P23470	PTPRG	HSDyINANYVDGYNK	1	906				-
Q6NZI2	PTRF	SFTPDHVVyAR	1	308				-
P48651	PTSS1	TYSEcEDGTySPEISWHHR	1	424				+
Q14671	PUM1	SQDDAMVDyFFQR	1	83				+
P22234	PUR6	TKEVyELLDSPGK	1	22				+
Q9NQS3	PVRL3	FERPMDYyEDLK	1	511				-
P11216	PYGB	LQDFNVGDyIEAVLDR	1	263				+
O15541	R113A	YGVYEDENyEVGSDDEEIPFK	1	249				+
Q7Z5L2	R3HCL	VLEILyEFPR	1	218				+
Q9H0U4	RAB1A	FADDTYTESyISTIGVDFK	1	37				+
P62820	RAB1B	FADDTYTESyISTIGVDFK	1	40				+
P51149	RAB7A	NALKQETEVELyNEFPEPIKLDK	1	183				-
P51149	RAB7A	QETEVELyNEFPEPIKLDK	1	183				+
O14966	RAB7L	NSTEDImSLSTQGDyINLQTK	1	190				-
O60216	RAD21	INHLEyEDQYKDDNFGEGNDGGILDDK	1	211				+
Q8NFJ5	RAI3	AHAWPSPYKDyEVKK	1	350				+
Q8NFJ5	RAI3	AYSQEEITQGFEETGDTLYAPySTHFQLQNQPPQK	1	320				-
Q8IUD2	RB6I2	LMADNyEDDHFK	1	987				+
Q9Y2P8	RCL1	IEINQTGTTLyyQPGLLyGGSVEHDcSVLR	3	74	75	81		-
Q13123	RED	DGVNKDyEETELISTTANYR	1	114				+
Q13123	RED	KPPEADMNIFEDIGDyVPSTTK	1	325				+
Q13123	RED	RDGVNKDyEETELISTTANYR	1	114				+
Q9H6H4	REEP4	SISDAPAPAYHDPLyLEDQVSHR	1	172				+
Q92900	RENT1	SQIDVALSQDSTyQGER	1	1112				+
Q92900	RENT1	TSQLLAELNFEEDEEDTyYTK	1	113				+
Q92785	REQU	ILEPDDFLDDLDDEDyEEDTPK	1	172				+
P42331	RHG25	KEIETQKQmyEEQIK	1	571				-
Q9NRY4	RHG35	SVSSSPWLPQDGFDPSDyAEPMDAVVKPR	1	1087				+
Q5UIP0	RIF1	yAEYSFTSLPVPESNLR	1	1659				+
Q13671	RIN1	EKPAQDPLyDVPNASGGQAGGPQRPGR	1	36				-
Q9BRS2	RIOK1	LKEEDMAmNAQQDNILyQTVTGLK	1	466				+
Q9BVS4	RIOK2	VQGGVPAGSDEyEDEcPHLIALSSLNR	1	445				+
P27635	RL10	VDEFPLcGHmVSDEyEQLSSEALEAAR	1	57				+
P05388	RLA0	VLALSVETDyTFPLAEK	1	257				+
O00237	RN103	EEWNKSDQyWLK	1	233				-
O75792	RNH2A	LQDLDTDyGSGYPNDPK	1	206				+
Q9H6T3	RPAP3	IKSYDyEAWAK	1	90				+
P19387	RPB3	SEySELDEDESQAPYDPNGKPER	1	208				+
P46783	RS10	IAIyELLFK	1	12				+
P25398	RS12	DVIEEyFK	1	127				+
P42677	RS27	LVQSPNSyFMDVK	1	31				-
P62979	RS27A	ccLTycFNKPEDK	1	148				+
Q71UM5	RS27L	LVQSPNSyFMDVK	1	31				-
P61247	RS3A	ADGyEPPVQESV	1	256				+
Q16799	RTN1	GLSyETAENPRPVGQLADRPEVK	1	368				+
P09234	RU1C	FYcDYcDTyLTHDSPSVR	1	12				+
Q9Y6Y8	S23IP	LTLDESyDLVVENK	1	637				+
Q9Y6Y8	S23IP	VVESPDFSKDEDyLGK	1	935				+	x
Q9UHR5	S30BP	GGLVSDAyGEDDFSR	1	46				+
Q96K37	S35E1	SPLEKPHNGLLFPQHGDyQYGR	1	380				+
Q96QD8	S38A2	SHyADVDPENQNFLLESNLGKK	1	41				-
O43865	SAHH2	EIEDAEKySFMATVTK	1	28				+
O15027	SC16A	HGAVcHTGAPDATLHTVHPDSVSSSySSR	1	347				+
Q9UPN6	SCAF8	HAQPPPIPVQNDPELyEK	1	1237				+
O14828	SCAM3	NYGSySTQASAAAATAELLK	1	86				-
O14828	SCAM3	QyATLDVYNPFETR	1	35				+
O14828	SCAM3	QYATLDVyNPFETR	1	41				-
Q14160	SCRIB	MVEPENAVTITPLRPEDDySPR	1	834				+
O00560	SDCB1	LYPELSQymGLSLNEEEIR	1	56				-
Q15459	SF3A1	EKQSDDEVyAPGLDIESSLK	1	456				+
Q15459	SF3A1	QSDDEVyAPGLDIESSLK	1	456				+
O75533	SF3B1	AALDEAQGVGLDSTGyYDQEIYGGSDSR	1	38				+
O75533	SF3B1	FAGYVTSIAATELEDDDDDySSSTSLLGQK	1	70				+
P23246	SFPQ	DKLESEMEDAyHEHQANLLR	1	527				+
Q9Y2Z0	SGT1	LFQQIySDGSDEVK	1	317				+
Q15464	SHB	DKVTIADDySDPFDAKNDLK	1	246				-
Q15464	SHB	VTIADDySDPFDAKNDLK	1	246				-
O15357	SHIP2	LyEWISIDKDEAGAK	1	886				-
A0MZ66	SHOT1	EQAIGEyEDLRAENQK	1	24				+
Q8IX90	SKA3	SDAEyTNSPLVPTFcTPGLK	1	280				+
Q9NQ25	SLAF7	EDPANTVySTVEIPK	1	304				-
Q9NQ25	SLAF7	ETPNIcPHSGENTEyDTIPHTNR	1	284				-
Q9NQ25	SLAF7	TILKEDPANTVySTVEIPK	1	304				-
O00193	SMAP	INEELESQyQQSMDSK	1	84				+	x
Q8NHU3	SMS2	KYPDyIQIAmPTESR	1	59				-
Q9H7B4	SMYD3	LySFYDLESNINK	1	124				+
P54920	SNAA	AIAHYEQSADyYKGEESNSSANK	1	151				+
Q9H115	SNAB	AIAHYEQSADyYKGEESNSSANK	1	151				+
Q99747	SNAG	KSPATPQAKPDGVTATAADEEEDEySGGLc	1	307				+
Q99747	SNAG	SPATPQAKPDGVTATAADEEEDEySGGLc	1	307				+
Q7KZF4	SND1	EKVWAHyEEQPVEEVMPVLEEK	1	661				+
Q7KZF4	SND1	VWAHyEEQPVEEVmPVLEEK	1	661				+
Q07617	SPAG1	GNEAFNSGDyEEAVMYYTR	1	225				+
Q96R06	SPAG5	TSEEAVDPLGNyMVK	1	125				+
O95149	SPN1	ASENGHyELEHLSTPK	1	334				+
O00267	SPT5H	DQREEELGEyYMK	1	140				+
O00267	SPT5H	DQREEELGEyYMKK	1	140				+
Q13813	SPTN1	VAEDLESEGLmAEEVQAVQQQEVyGMMPR	1	1176				-
Q13501	SQSTM	NYDIGAALDTIQySK	1	433				+
Q14247	SRC8	AELSyRGPVSGTEPEPVYSMEAADYR	1	433				+
Q14247	SRC8	NASTFEDVTQVSSAyQK	1	334				+
P78362	SRPK2	KIIEENITSAAPSNDQDGEycPEVK	1	319				+
P08240	SRPR	EVLDySTPTTNGTPEAALSEDINLIR	1	261				+
Q9BXP5	SRRT	AIVEyRDLDAPDDVDFF	1	864				+
O75886	STAM2	LVNEAPVySVYSK	1	371				-
P40763	STAT3	YcRPESQEHPEADPGSAAPyLK	1	705				+
P31948	STIP1	LAyINPDLALEEK	1	354				+
Q13043	STK4	DETmQPAKPSFLEyFEQK	1	398				+
Q13043	STK4	IPQDGDyEFLK	1	433				+	x
Q9Y3F4	STRAP	TVDFTQDSNyLLTGGQDK	1	114				+
Q12846	STX4	NILSSADyVER	1	251				-
Q13190	STX5	TSQQLQLIDEQDSyIQSR	1	265				+
P14410	SUIS	EFTGPTVSDTLyDVK	1	190				+
O95425	SVIL	YGLTLDPEADSEyLSR	1	132				+
P07814	SYEP	SLyDEVAAQGEVVR	1	827				-
P12081	SYHC	IGDyVQQHGGVSLVEQLLQDPK	1	270				+
P41252	SYIC	LESDyEILER	1	273				+	x
P26639	SYTC	AELNPWPEyIYTR	1	53				+
Q9NUM4	T106B	NGDVSQFPyVEFTGR	1	50				-
P29083	T2EA	ETEDVNLAyEILEPEPTEIPALK	1	201				+
P29083	T2EA	GPSYEDLyTQNVVINmDDQEDLHR	1	250				+
P13984	T2FB	VVTTNYKPVANHQYNIEyER	1	165				+
O75410	TACC1	ASyHFSPEELDENTSPLLGDAR	1	264				+
O75528	TADA3	IQEyEFTDDPIDVPR	1	133				+
Q9HCD6	TANC2	TNNAQNGHLLEDDyYSPHGMLANGSR	1	1919				+
Q71U36	TBA1A	EDMAALEKDYEEVGVDSVEGEGEEEGEEy	1	451				+
Q71U36	TBA1A	NLDIERPTyTNLNR	1	224				-
P68363	TBA1B	EDMAALEKDYEEVGVDSVEGEGEEEGEEy	1	451				+
P68363	TBA1B	NLDIERPTyTNLNR	1	163				-
Q9BQE3	TBA1C	AyHEQLTVAEITNAcFEPANQmVK	1	282				+
Q9BQE3	TBA1C	EDMAALEKDYEEVGADSADGEDEGEEy	1	449				+
Q9BQE3	TBA1C	NLDIERPTyTNLNR	1	224				-
Q13748	TBA3C	NLDIERPTyTNLNR	1	224				-
Q6PEY2	TBA3E	NLDIERPTyTNLNR	1	224				-
P68366	TBA4A	NLDIERPTyTNLNR	1	224				-
Q9H853	TBA4B	NLDIERPTyTNLNR	1	224				-
Q9NY65	TBA8	NLDIERPTyTNLNR	1	224				-
Q13885	TBB2A	FWEVISDEHGIDPTGSyHGDSDLQLER	1	36				+
Q13885	TBB2A	GHyTEGAELVDSVLDVVRK	1	106				+
Q9BVA1	TBB2B	FWEVISDEHGIDPTGSyHGDSDLQLER	1	36				+
Q9BVA1	TBB2B	GHyTEGAELVDSVLDVVRK	1	106				+
Q13509	TBB3	GHyTEGAELVDSVLDVVRK	1	106				+
P04350	TBB4A	FWEVISDEHGIDPTGTyHGDSDLQLER	1	36				+
P68371	TBB4B	FWEVISDEHGIDPTGTyHGDSDLQLER	1	36				+
P68371	TBB4B	GHyTEGAELVDSVLDVVRK	1	106				+
P07437	TBB5	FWEVISDEHGIDPTGTyHGDSDLQLDR	1	36				+
P07437	TBB5	GHyTEGAELVDSVLDVVRK	1	106				+
P07437	TBB5	ISVyYNEATGGK	1	50				+	x
Q99426	TBCB	YGAFVKPAVVTVGDFPEEDyGLDEI	1	239				+
Q9BYX2	TBD2A	YDEYGFLTVPDyEVEDLK	1	571				+
P17987	TCPA	LHPESKDDKHGSyEDAVHSGALND	1	545				+
P50991	TCPD	TDmDNQIVVSDyAQmDR	1	269				+
P48643	TCPE	HKLDVTSVEDyK	1	274				+
P48643	TCPE	HKLDVTSVEDyKALQK	1	274				+
Q9HBL0	TENS1	SYSPYDyQPcLAGPNQDFHSK	1	798				+
Q68CZ2	TENS3	QQQMVVAHQySFAPDGEAR	1	601				+
P55072	TERA	FPSGNQGGAGPSQGSGGGTGGSVYTEDNDDDLyG	1	805				+
Q9Y5Q8	TF3C5	LDAPVDyFYRPETQHR	1	182				+
Q9Y5Q8	TF3C5	STYNySLPITVK	1	347				+
P02786	TFR1	SAFSNLFGGEPLSyTR	1	20				+
Q86V81	THOC4	QQLSAEELDAQLDAyNAR	1	250				+
Q9BV44	THUM3	EFTSHALDSHILDYyENPAIK	1	188				+
Q13263	TIF1B	QGSGSSQPmEVQEGYGFGSGDDPySSAEPHVSGVK	1	458				+
Q9Y490	TLN1	IGITNHDEySLVR	1	127				+
Q8IY95	TM192	AKPEPDILEEEKIyAYPSNITSETGFR	1	213				-
Q9NYL9	TMOD3	DLEKyKDLDEDELLGNLSETELK	1	12				+
O43399	TPD54	SWHDVQVSSAyVK	1	106				+
Q9ULW0	TPX2	NQEEyKEVNFTSELR	1	278				+
Q9UI30	TR112	GPVEGyEENEEFLR	1	74				+
Q8IWZ5	TRI42	IIEycRNDNK	1	301				+
Q15650	TRIP4	ILEEENSLAEyHSR	1	345				+
Q15650	TRIP4	KILEEENSLAEyHSR	1	345				+
Q15650	TRIP4	TQVIDDESDyFASDSNQWLSK	1	289				+
Q15654	TRIP6	LVHDmNHPPSGEyFGQcGGcGEDVVGDGAGVVALDR	1	275				+
Q15654	TRIP6	QAYEPPPPPAyR	1	131				+
Q15654	TRIP6	VNFcPLPSEQcyQAPGGPEDR	1	55				+
P49815	TSC2	IcEEAAySNPSLPLVHPPSHSK	1	1760				+
Q99614	TTC1	QDSSTGSySINFVQNPNNNR	1	280				+
Q99614	TTC1	SNEDVNSSELDEEyLIELEK	1	96				+
Q9H892	TTC12	GNEAFAEGNyETAILR	1	122				+
Q8N5M4	TTC9C	YLQLTQSELSSyHRK	1	158				+
Q9UNY4	TTF2	GGPLNKEyTNWEAK	1	285				+
P33981	TTK	LEETKEyQEPEVPESNQK	1	374				+
P33981	TTK	TPSSNTLDDymScFR	1	462				+
Q5VYS8	TUT7	GHPQQDyLIIDDHAK	1	33				+
O95551	TYDP2	ALNSyFEPPVEESALER	1	61				+
P29597	TYK2	LLAQAEGEPcyIR	1	292				-
P04818	TYSY	DMESDySGQGVDQLQR	1	153				+	x
A2RUC4	TYW5	WTVDyLSQVGGKK	1	48				-
Q5T6F2	UBAP2	FSTQGmGTFNPADySDSTSTDVcGTK	1	199				+
Q5T6F2	UBAP2	LPVDyYGIPFAAPTALASR	1	839				+
Q14694	UBP10	SSVELPPYSGTVLcGTQAVDKLPDGQEyQR	1	54				+
Q9Y4E8	UBP15	NSNYcLPSyTAYK	1	268				+
Q9UHP3	UBP25	ESETSVTTAQAAGDPEyLEQPSR	1	740				+
Q9UHP3	UBP25	TPQQEETTyYQTALPGNDR	1	69				+
P45974	UBP5	LGHGLLSGEySKPVPESGDGER	1	389				+
P45974	UBP5	LGHGLLSGEySKPVPESGDGERVPEQK	1	389				+
P16662	UD2B7	VDFNTmSSTDLLNALKRVINDPSyK	1	438				+
Q13564	ULA1	YLAQWySETNGR	1	226				+
O60763	USO1	DNQHQGSySEGAQmNGIQPEEIGR	1	718				+
Q00341	VIGLN	MVADLVENSySISVPIFK	1	582				+
Q00341	VIGLN	VATLNSEEESDPPTyKDAFPPLPEK	1	40				+
O43314	VIP2	FFVGPEDTEINPGNyR	1	21				+
Q96GC9	VMP1	LSGAEPDDEEyQEFEEmLEHAESAQDFASR	1	224				+
Q96QK1	VPS35	RESPESEGPIyEGLIL	1	791				+
Q9UN37	VPS4A	TEGySGADISIIVR	1	329				-
Q9Y2W2	WBP11	RRDEDMLySPELAQR	1	236				+
Q9BRP8	WIBG	EGYVPQEEVPVyENK	1	45				+	x
P46937	YAP1	DESTDSGLSMSSySVPR	1	407				+
P46937	YAP1	TMTTNSSDPFLNSGTyHSR	1	391				+
P67809	YBOX1	RPQySNPPVQGEVmEGADNQGAGEQGRPVR	1	208				+
P07947	YES	YRPENTPEPVSTSVSHyGAEPTTVSPcPSSSAK	1	32				-
Q7Z2W4	ZCCHV	NSNVDSSYLESLyQScPR	1	642				+
Q5W0Z9	ZDH20	LVGMDPEQASVTNQNEyAR	1	312				-
P31629	ZEP2	IFEGGyKSNEDYVYVRGR	1	1782				+
Q86UP3	ZFHX4	YIyFDyPSLPLTK	2	2684	2687			+
Q7Z3T8	ZFY16	VDTTLSDSYNySGTENLK	1	221				+
Q8N5A5	ZGPAT	LLAALDEERPGRQEDAEyQAFR	1	79				+
Q96NB3	ZN830	ATPSKPSGLSLLPDyEDEEEEEEEEEGDGER	1	159				+
Q07157	ZO1	SNHYDPEEDEEyYRK	1	1354				+
Q07157	ZO1	TLyRIPEPQKPQLKPPEDIVR	1	1324				+
Q9UDY2	ZO2	GSYGSDAEEEEyRQQLSEHSK	1	1166				+
Q9UDY2	ZO2	IEIAQKHPDIyAVPIK	1	1118				-
Q9UDY2	ZO2	LISDFEDTDGEGGAyTDNELDEPAEEPLVSSITR	1	932				+
Q9UDY2	ZO2	MSYLTAMGADyLScDSR	1	911				+
Q9UDY2	ZO2	TFLRPSPEDEAIyGPNTK	1	506				-
O75312	ZPR1	TFDQNEELGLNDMKTEGyEAGLAPQR	1	451				+
O95218	ZRAB2	ENVEYIEREESDGEyDEFGR	1	124				+
