# Supplementary material for: Reconstruction and signal propagation analysis of the Syk signaling network in breast cancer cells
Source: PLoS Comput Biol. 2017 Mar 17;13(3):e1005432. doi: 10.1371/journal.pcbi.1005432 (PMC5376343; doi:10.1371/journal.pcbi.1005432)
Supplement: S3 Table — (ODS) [file pcbi.1005432.s003.ods]

## Sheet: Table S3
Table S3. Enriched pathways in the lists of Syk targets from Larive et al., using pathways from the KEGG database.
KEGG Entry	KEGG Pathway Name	Total associated proteins	Associated proteins of the dataset	Fisher’s test	UniProtKB Ac of dataset associated proteins
hsa04530	Tight junction	139	18	4.08902298623e-08	O95049,P12814,P30153,O43707,Q8N3R9,Q05655,P01111,Q8NI35,Q9P0L0,O15551,Q16625,P19105,P67775,P60709,P35221,Q13813,Q8TEW0,Q9P2M7
hsa04520	Adherens junction	74	12	7.24382094864e-07	P12830,P12814,O43707,Q9Y6W5,P29350,Q92558,P63000,P24666,P60709,P35221,Q8TEW0,P28482
hsa04722	Neurotrophin signaling pathway	119	15	8.42979260359e-07	P35568,P28482,P62993,O15530,P29353,Q05655,Q16539,P19174,P63000,Q04206,Q06124,P01111,P46109,O43353,Q13480
hsa05205	Proteoglycans in cancer	203	19	2.91488602384e-06	Q06124,P28482,P62140,P35241,P23588,P22681,Q16539,P19174,P63000,O75369,P62136,P15311,P01111,P62993,P60709,P17844,P29350,Q13480,O15530
hsa05100	Bacterial invasion of epithelial cells	78	11	8.76185695098e-06	P12830,P22681,P29353,Q9Y6W5,Q92558,P63000,P60709,P35221,P46109,P09496,Q13480
hsa03050	Proteasome	44	8	2.32671685065e-05	O00231,P28066,Q9UL46,P55036,P17980,Q92530,P62191,P43686
hsa05131	Shigellosis	64	9	6.05691856072e-05	P28482,Q9Y6W5,Q16539,Q92558,Q04206,P63000,P60709,P46109,O43353
hsa05211	Renal cell carcinoma	67	9	8.75399194114e-05	P28482,P62993,Q15369,P63000,Q15370,Q06124,P01111,P46109,Q13480
hsa04670	Leukocyte transendothelial migration	118	12	9.73533830319e-05	P12814,O43707,Q16539,P19174,P63000,Q06124,P15311,O15551,Q16625,P19105,P60709,P35221
hsa05130	Pathogenic Escherichia coli infection	54	8	0.00010776359301	P12830,P68363,Q9BQE3,P16333,P15311,P19338,Q16625,P60709
hsa04910	Insulin signaling pathway	138	13	0.000109826102623	P35568,P28482,P62993,O15530,P29353,P62136,P62140,P01111,P49327,P46109,Q15642,O15357,P22681
hsa04660	T cell receptor signaling pathway	105	11	0.000146504871056	P28482,P62993,O15530,P29350,P19174,Q04206,P16333,Q12959,P01111,Q16539,P22681
hsa05412	Arrhythmogenic right ventricular cardiomyopathy (ARVC)	74	9	0.000191501009057	P12814,Q14126,P14923,O43707,Q99959,Q14118,Q02487,P60709,P35221
hsa04130	SNARE interactions in vesicular transport	34	6	0.000302542236802	Q9BV40,Q9UNK0,O14662,O43752,O95721,Q9UEU0
hsa04390	Hippo signaling pathway	153	13	0.000310061685654	P12830,Q04917,P62140,P30153,Q8N3R9,Q8NI35,P62136,Q12959,P67775,P60709,P35221,Q8TEW0,Q14160
hsa04012	ErbB signaling pathway	88	9	0.00070945041733	P28482,P62993,P22681,P29353,P19174,P16333,P01111,P46109,Q13480
hsa04662	B cell receptor signaling pathway	72	8	0.000810138372613	P28482,P62993,P63000,P29350,P13164,Q04206,P01111,O15357
hsa05220	Chronic myeloid leukemia	73	8	0.000888645643403	P28482,P62993,P22681,P29353,Q04206,Q06124,P01111,P46109
hsa04810	Regulation of actin cytoskeleton	215	15	0.000897329783482	P28482,P62140,P35241,Q9Y6W5,Q13576,Q92558,P63000,P62136,P15311,P01111,P19105,O43707,P60709,P12814,P46109
hsa05160	Hepatitis C	131	11	0.000999067113173	P28482,P62993,P30153,O15530,Q16539,Q04206,P67775,O15551,P01111,Q16625,P60228
hsa05203	Viral carcinogenesis	186	13	0.00194841365754	Q04917,P01111,P28482,P62993,P62191,P61978,P63000,Q04206,Q12959,O00571,O43707,P12814,Q14160
hsa05132	Salmonella infection	84	8	0.00222450529835	P28482,Q9Y6W5,Q16539,Q92558,Q04206,O75369,P60709,P63000
hsa05206	MicroRNAs in cancer	148	11	0.00267694878543	Q04721,P28482,P62993,P35241,P35568,P29353,P61978,P19174,P15311,P01111,P46109
hsa04664	Fc epsilon RI signaling pathway	69	7	0.00291746180307	P28482,P62993,O15530,Q16539,P19174,P63000,P01111
hsa05213	Endometrial cancer	52	6	0.00302824233052	P12830,P28482,P62993,O15530,P01111,P35221
hsa05169	Epstein-Barr virus infection	198	13	0.00337788641619	Q04917,P55036,O00231,P62191,Q16539,P19174,Q04206,P19388,P11142,P36954,P43686,P52434,P17980
hsa04666	Fc gamma R-mediated phagocytosis	92	8	0.00393618415798	P28482,Q9Y6W5,Q05655,Q92558,P63000,P46109,P19174,O15357
hsa04510	Focal adhesion	203	13	0.0041837370683	P28482,P62140,O15530,P29353,O43707,P63000,O75369,P62136,P62993,P19105,P60709,P12814,P46109
hsa05223	Non-small cell lung cancer	56	6	0.00440743462328	P28482,Q9HC35,O15530,P19174,P01111,P62993
hsa04144	Endocytosis	255	15	0.00539523450318	P42566,P22681,Q9UBC2,P53990,Q8N6T3,Q92783,P11142,Q96EY5,O75886,Q9NP79,P52907,P09496,Q8TEW0,Q9H9H4,O14964
hsa05231	Choline metabolism in cancer	100	8	0.00652444641142	P28482,P62993,O15530,Q9Y6W5,Q92558,P63000,P01111,P19174
hsa03040	Spliceosome	131	9	0.0106137830442	Q9Y3B4,Q15365,Q13435,P61978,Q15427,P11142,P84103,P17844,P09234
hsa03015	mRNA surveillance pathway	88	7	0.0110580364805	P62140,P30153,P67775,P62136,Q16630,Q9BRP8,O43809
hsa04917	Prolactin signaling pathway	72	6	0.0147378435076	P28482,P62993,P29353,Q16539,Q04206,P01111
hsa04210	Apoptosis	139	9	0.0152422285858	Q9NR28,O15530,P68363,Q9BQE3,P28482,Q04206,P01111,P60709,Q13813
hsa05134	Legionellosis	54	5	0.0167249364433	Q9H0U4,P55072,Q04206,P11142,P26641
hsa04071	Sphingolipid signaling pathway	120	8	0.0184789363293	P28482,P30153,O15530,Q16539,P63000,P67775,Q04206,P01111
hsa05221	Acute myeloid leukemia	57	5	0.0207223117309	P01111,P28482,P62993,Q04206,P14923
hsa04621	NOD-like receptor signaling pathway	57	5	0.0207223117309	Q96RT1,P28482,Q16539,Q04206,O43353
hsa04933	AGE-RAGE signaling pathway in diabetic complications	101	7	0.0222180538697	P28482,Q05655,Q16539,P19174,P63000,Q04206,P01111
hsa01521	EGFR tyrosine kinase inhibitor resistance	81	6	0.024979964554	P28482,P62993,P29353,P19174,P01111,Q13480
hsa04370	VEGF signaling pathway	60	5	0.0252983723841	P01111,P28482,Q16539,P19174,P63000
hsa04650	Natural killer cell mediated cytotoxicity	133	8	0.031875370142	P28482,P62993,P29353,P29350,P19174,P63000,Q06124,P01111
hsa04931	Insulin resistance	109	7	0.0320507852412	Q06124,P62140,O15530,P35568,Q05655,Q04206,P62136
hsa05214	Glioma	64	5	0.0323419983496	P29353,P28482,P62993,P19174,P01111
hsa05168	Herpes simplex infection	181	10	0.0348338101459	Q06124,P62140,P49427,P78347,P61978,Q04206,P62136,P63208,P84103,Q712K3
hsa04150	mTOR signaling pathway	153	9	0.0390841324458	P35568,P28482,P62993,O15530,P23588,P01111,Q6IAA8,Q9UHA4,P08195
hsa05120	Epithelial cell signaling in Helicobacter pylori infection	68	5	0.0405030591635	Q06124,Q16539,P19174,P63000,Q04206
hsa04320	Dorso-ventral axis formation	28	3	0.0419530620877	Q04721,P28482,P62993
hsa05216	Thyroid cancer	29	3	0.0458646946221	P12830,P28482,P01111
hsa03013	RNA transport	163	9	0.0471866585627	Q13347,P54105,P23588,O75821,O75822,O00303,P60228,Q9BRP8,Q14152
hsa04114	Oocyte meiosis	120	7	0.049803681052	Q04917,P28482,P62140,P30153,P67775,P62136,P63208
hsa03020	RNA polymerase	30	3	0.0499504433181	P36954,P19388,P52434
hsa04915	Estrogen signaling pathway	97	6	0.0531249228314	P28482,P62993,P29353,Q05655,P01111,P11142
hsa01522	Endocrine resistance	98	6	0.0553410400371	Q04721,P28482,P62993,P29353,Q16539,P01111
hsa04072	Phospholipase D signaling pathway	143	8	0.0624657788287	P28482,P62993,P11233,P19174,Q06124,P29353,P01111,Q13480
hsa05020	Prion diseases	35	3	0.0728852168194	P28482,P31948,P11021
hsa04730	Long-term depression	59	4	0.0815884425239	P28482,P30153,P01111,P67775
hsa04611	Platelet activation	121	7	0.0830359848892	Q9BV40,P28482,P62140,Q16539,P62136,P19105,P60709
hsa04015	Rap1 signaling pathway	210	10	0.0851128145625	P12830,P28482,P11233,Q16539,P19174,P63000,P01111,P60709,P46109,Q8TEW0
hsa04960	Aldosterone-regulated sodium reabsorption	39	3	0.094025438268	P35568,P28482,O15530
hsa04540	Gap junction	87	5	0.095006819972	Q9BQE3,P28482,P62993,P01111,P68363
hsa04912	GnRH signaling pathway	89	5	0.102227345439	P01111,Q05655,P62993,P28482,Q16539
hsa05215	Prostate cancer	89	5	0.102227345439	P01111,P28482,P62993,O15530,Q04206
hsa04062	Chemokine signaling pathway	185	9	0.104699405947	P28482,P62993,P29353,Q05655,P63000,Q04206,P01111,P46109,Q8TEW0
hsa05219	Bladder cancer	41	3	0.105437485234	P12830,P28482,P01111
hsa04720	Long-term potentiation	65	4	0.107112339007	P62136,P28482,P62140,P01111
hsa05212	Pancreatic cancer	66	4	0.111682127026	P11233,P28482,Q04206,P63000
hsa04010	MAPK signaling pathway	252	11	0.11808735577	P28482,P62993,P51452,Q16539,P63000,Q04206,P01111,P11142,P46109,O75369,Q9UHA4
hsa03060	Protein export	23	2	0.133862680576	P60468,P11021
hsa04014	Ras signaling pathway	225	10	0.142528598075	P28482,P62993,P11233,P19174,P63000,Q04206,Q06124,P29353,P01111,Q13480
hsa04919	Thyroid hormone signaling pathway	118	6	0.145439088452	Q04721,P28482,O15530,P19174,P01111,P60709
hsa05140	Leishmaniasis	73	4	0.145970860214	P29350,P28482,Q16539,Q04206
hsa04930	Type II diabetes mellitus	48	3	0.149192059672	P35568,Q05655,P28482
hsa05110	Vibrio cholerae infection	51	3	0.169483202759	P19174,P60468,P60709
hsa04068	FoxO signaling pathway	132	6	0.185515494057	P35568,P28482,P62993,O15530,Q16539,P01111
hsa04750	Inflammatory mediator regulation of TRP channels	96	5	0.194085539407	P62136,Q05655,P62140,P19174,Q16539
hsa04145	Phagosome	153	7	0.203318299419	O14964,P68363,Q9BQE3,P63000,Q86Y82,P60709,P60468
hsa00240	Pyrimidine metabolism	101	5	0.20678318883	P36954,P19388,P52434,Q9H773,P15531
hsa05142	Chagas disease (American trypanosomiasis)	103	5	0.212588666393	P28482,Q16539,P30153,Q04206,P67775
hsa04066	HIF-1 signaling pathway	103	5	0.212588666393	Q04206,P28482,P19174,Q15370,Q15369
hsa04141	Protein processing in endoplasmic reticulum	164	7	0.226114758918	O60884,P11142,P11021,P55072,P63208,P31689,P60468
hsa05416	Viral myocarditis	59	3	0.226901361686	Q14118,P63000,P60709
hsa04623	Cytosolic DNA-sensing pathway	60	3	0.234337793257	P19388,P52434,Q04206
hsa05016	Huntington's disease	189	8	0.253555140377	P06576,P52434,Q13561,Q16718,P19388,P36954,P09496,P56556
hsa04213	Longevity regulating pathway - multiple species	63	3	0.25689223138	P35568,P01111,P11142
hsa05145	Toxoplasmosis	117	5	0.262969618755	Q04206,P28482,Q16539,O15530,P11142
hsa04120	Ubiquitin mediated proteolysis	137	6	0.282510600759	P22681,Q15369,P49427,Q15370,P63208,Q712K3
hsa05034	Alcoholism	141	6	0.290873608768	P28482,P62140,P29353,P62136,P01111,P62993
hsa04350	TGF-beta signaling pathway	83	4	0.294709256962	P28482,P30153,P67775,P63208
hsa04261	Adrenergic signaling in cardiomyocytes	147	6	0.305808121594	P28482,P62140,P30153,Q16539,P67775,P62136
hsa00061	Fatty acid biosynthesis	13	1	0.308142673001	P49327
hsa05200	Pathways in cancer	397	14	0.342281601179	P12830,P28482,P62993,P22681,Q15369,P11233,P14923,P19174,P63000,Q15370,P01111,Q04206,P35221,P46109
hsa04360	Axon guidance	176	7	0.344926627697	Q06124,P28482,P32004,P19174,P63000,P16333,P01111
hsa04270	Vascular smooth muscle contraction	118	5	0.385500641279	P62136,Q05655,P62140,P60660,P28482
hsa01212	Fatty acid metabolism	48	2	0.389308354102	P49327,P55084
hsa04151	PI3K-Akt signaling pathway	338	12	0.391506326923	Q04917,P35568,P28482,P62993,Q16543,O15530,P23588,P63000,P67775,Q04206,P01111,P30153
hsa04152	AMPK signaling pathway	123	5	0.395652040753	P35568,P49327,P30153,O15530,P67775
hsa04728	Dopaminergic synapse	128	5	0.408036847241	P62136,P62140,P30153,P67775,Q16539
hsa04380	Osteoclast differentiation	129	5	0.410755630601	Q04206,P28482,P62993,P63000,Q16539
hsa03010	Ribosome	130	5	0.413549567818	P42677,P18621,P62277,P62861,P05388
hsa05230	Central carbon metabolism in cancer	67	3	0.435804616686	P28482,P01111,P18669
hsa04622	RIG-I-like receptor signaling pathway	69	3	0.442904875276	O00571,Q16539,Q04206
hsa04920	Adipocytokine signaling pathway	70	3	0.44664494395	Q06124,P35568,Q04206
hsa05218	Melanoma	71	3	0.450502909421	P12830,P28482,P01111
hsa04921	Oxytocin signaling pathway	155	6	0.450534702213	P28482,P62140,P60660,P62136,P01111,P60709
hsa05133	Pertussis	73	3	0.45854738448	P28482,Q16539,Q04206
hsa04612	Antigen processing and presentation	76	3	0.471345617071	Q9UL46,P11021,P11142
hsa03430	Mismatch repair	23	1	0.47916565421	Q04837
hsa00062	Fatty acid elongation	25	1	0.507949384893	P55084
hsa04620	Toll-like receptor signaling pathway	103	4	0.535611600564	P28482,Q16539,P63000,Q04206
hsa00630	Glyoxylate and dicarboxylate metabolism	28	1	0.548187270074	P40926
hsa03440	Homologous recombination	29	1	0.560859385805	Q04837
hsa04710	Circadian rhythm	30	1	0.573178256244	P63208
hsa00020	Citrate cycle (TCA cycle)	30	1	0.573178256244	P40926
hsa05161	Hepatitis B	145	5	0.603915498591	P01111,O00571,P62993,P28482,Q04206
hsa05224	Breast cancer	146	5	0.605529782305	P29353,Q04721,P28482,P62993,P01111
hsa04215	Apoptosis - multiple species	33	1	0.608111919964	Q9NR28
hsa04932	Non-alcoholic fatty liver disease (NAFLD)	151	5	0.614413364858	Q04206,P35568,Q16718,P63000,P56556
hsa04630	Jak-STAT signaling pathway	156	5	0.624509430667	Q06124,P29350,P62993,Q92783,O75886
hsa05014	Amyotrophic lateral sclerosis (ALS)	51	2	0.653431474186	Q16539,P63000
hsa05210	Colorectal cancer	62	2	0.691756309101	P28482,P63000
hsa05031	Amphetamine addiction	66	2	0.707161361585	P62136,P62140
hsa04211	Longevity regulating pathway	94	3	0.746884896686	P35568,P01111,Q04206
hsa05146	Amoebiasis	100	3	0.758314275114	P12814,Q04206,O43707
hsa04550	Signaling pathways regulating pluripotency of stem cells	141	4	0.79867191615	P28482,P62993,P01111,Q16539
hsa04022	cGMP-PKG signaling pathway	165	5	0.808297003507	P62136,P78347,P28482,P62140,P35568
hsa05202	Transcriptional misregulation in cancer	166	5	0.809067508446	Q04206,Q9BZE9,P17844,P35637,P14923
hsa05164	Influenza A	171	5	0.813296383721	P28482,Q16539,Q04206,P60709,P11142
hsa00230	Purine metabolism	171	5	0.813296383721	P12268,P19388,P52434,P15531,P36954
hsa00562	Inositol phosphate metabolism	71	2	1.0	P19174,O15357
hsa04514	Cell adhesion molecules (CAMs)	142	4	1.0	P12830,O15551,P32004,Q16625
hsa04923	Regulation of lipolysis in adipocytes	56	1	2.0	P35568
hsa04914	Progesterone-mediated oocyte maturation	96	2	2.0	P28482,Q16539
hsa04721	Synaptic vesicle cycle	63	1	2.0	P09496
hsa04723	Retrograde endocannabinoid signaling	101	2	2.0	P28482,Q16539
hsa04024	cAMP signaling pathway	198	5	2.0	P62136,P28482,P62140,P63000,Q04206
hsa04140	Regulation of autophagy	39	1	2.0	Q9NT62
hsa05410	Hypertrophic cardiomyopathy (HCM)	83	2	2.0	Q14118,P60709
hsa05414	Dilated cardiomyopathy	90	2	2.0	Q14118,P60709
hsa05322	Systemic lupus erythematosus	97	2	2.0	P12814,O43707
hsa03030	DNA replication	36	1	2.0	Q04837
hsa04971	Gastric acid secretion	73	2	2.0	P15311,P60709
hsa00983	Drug metabolism - other enzymes	45	1	2.0	P12268
hsa04978	Mineral absorption	52	1	2.0	P02794
hsa05010	Alzheimer's disease	169	4	2.0	Q16718,P28482,P56556,P06576
hsa03022	Basal transcription factors	44	1	2.0	P78347
hsa00280	Valine, leucine and isoleucine degradation	48	1	2.0	P55084
hsa04962	Vasopressin-regulated water reabsorption	44	1	2.0	Q13561
hsa04330	Notch signaling pathway	48	1	2.0	Q04721
hsa03018	RNA degradation	76	2	2.0	Q5RKV6,Q9UIV1
hsa00190	Oxidative phosphorylation	133	3	2.0	Q16718,P56556,P06576
hsa04064	NF-kappa B signaling pathway	92	2	2.0	P19174,Q04206
hsa00260	Glycine, serine and threonine metabolism	40	1	2.0	P18669
hsa04070	Phosphatidylinositol signaling system	97	2	2.0	P19174,O15357
hsa00620	Pyruvate metabolism	39	1	2.0	P40926
hsa00071	Fatty acid degradation	44	1	2.0	P55084
hsa05152	Tuberculosis	176	4	2.0	O43353,P28482,Q16539,Q04206
hsa04916	Melanogenesis	99	2	2.0	P28482,P01111
hsa00270	Cysteine and methionine metabolism	45	1	2.0	P40926
hsa05321	Inflammatory bowel disease (IBD)	65	1	2.0	Q04206
hsa00010	Glycolysis / Gluconeogenesis	67	1	2.0	P18669
hsa00330	Arginine and proline metabolism	49	1	2.0	P12532
hsa05030	Cocaine addiction	49	1	2.0	Q04206
hsa04961	Endocrine and other factor-regulated calcium reabsorption	47	1	2.0	P09496
hsa04668	TNF signaling pathway	110	3	2.0	P28482,Q16539,Q04206
hsa01524	Platinum drug resistance	75	2	2.00000000001	P28482,O15530
hsa05012	Parkinson's disease	142	3	2.20067583304	Q16718,P56556,P06576
hsa01200	Carbon metabolism	114	2	2.22795119865	P18669,P40926
hsa04726	Serotonergic synapse	112	2	2.22865629162	P28482,P01111
hsa04725	Cholinergic synapse	111	2	2.22892474168	P28482,P01111
hsa05222	Small cell lung cancer	86	1	2.26563675001	Q04206
hsa04512	ECM-receptor interaction	82	1	2.27036341548	Q14118
hsa04918	Thyroid hormone synthesis	74	1	2.27583759286	P11021
hsa01230	Biosynthesis of amino acids	74	1	2.27583759286	P18669
hsa03320	PPAR signaling pathway	72	1	2.27623581039	O15530
hsa05162	Measles	134	2	2.40967941551	Q04206,P11142
hsa04110	Cell cycle	124	2	2.41420833603	Q04917,P63208
hsa04922	Glucagon signaling pathway	101	1	2.46789378956	P18669
hsa04972	Pancreatic secretion	96	1	2.47485102361	P63000
hsa04713	Circadian entrainment	94	1	2.4768464877	P28482
hsa04974	Protein digestion and absorption	90	1	2.4793501428	P08195
hsa04310	Wnt signaling pathway	142	2	2.55952470235	P63000,P63208
hsa04724	Glutamatergic synapse	113	1	2.62211458855	P28482
hsa04142	Lysosome	123	1	2.73498794029	P09496
hsa05166	HTLV-I infection	258	3	2.87928304922	Q12959,P01111,Q04206
hsa04020	Calcium signaling pathway	179	1	2.93590645118	P19174
hsa04080	Neuroactive ligand-receptor interaction	276	1	2.99276025754	Q8TEW0
hsa01100	Metabolic pathways	1222	15	2.9999250678	P12268,P06576,P19174,Q9H773,P40926,Q16718,P49327,P55084,P15531,P18669,P12532,P36954,P19388,P52434,P56556
