# Supplementary material for: Reconstruction and signal propagation analysis of the Syk signaling network in breast cancer cells
Source: PLoS Comput Biol. 2017 Mar 17;13(3):e1005432. doi: 10.1371/journal.pcbi.1005432 (PMC5376343; doi:10.1371/journal.pcbi.1005432)
Supplement: S4 Table — (ODS) [file pcbi.1005432.s004.ods]

## Sheet: Table S4
Table S4. Enriched pathways in the lists of Syk targets from Iliuk et al., using pathways from the KEGG database.
KEGG Entry	KEGG Pathway Name	Total associated proteins	Associated proteins of the dataset	Fisher’s test	UniProtKB Ac of dataset associated proteins
hsa05130	Pathogenic Escherichia coli infection	54	20	3.04855417355e-11	Q9BVA1,Q9BQE3,P68363,Q6PEY2,P17252,Q9NY65,P68371,Q71U36,P16333,P07437,Q92974,Q16625,Q13885,Q13509,P60709,P63261,Q14247,Q13748,P15311,P04350
hsa04540	Gap junction	87	16	5.90944934258e-08	P00533,Q9BVA1,P68363,Q6PEY2,P17252,Q9BQE3,Q71U36,P07437,Q9NY65,Q13509,P05129,P68371,Q13885,Q13748,P05771,P04350
hsa04012	ErbB signaling pathway	88	15	4.39056145252e-07	P00533,P53779,P17252,P22681,O00459,P16333,Q13555,P16885,P05129,P46109,P04626,P05771,P49841,Q13480,P45983
hsa05205	Proteoglycans in cancer	203	23	8.65308419014e-07	O14974,P49023,P04626,P05129,P05771,P00533,Q9NZN5,P46940,P21333,O75369,P60709,Q14247,P40763,P17252,Q13555,O00459,Q13480,P22681,P23588,Q06124,P15311,P63261,P16885
hsa04360	Axon guidance	176	21	1.1354909618e-06	P29317,P54753,Q9NZN5,O14786,P17252,Q9Y281,Q06124,Q16555,P16333,Q13555,Q9BYG5,P16885,P29323,P54764,P98172,P54762,P52799,P23528,P49841,O00459,P54760
hsa04670	Leukocyte transendothelial migration	118	16	4.27805561674e-06	P49023,P17252,O60716,O14950,Q9NRY4,Q06124,P15311,Q16625,P19105,P56945,P60709,P05129,P63261,P16885,P05771,O00459
hsa04510	Focal adhesion	203	21	1.12999619502e-05	Q9Y490,P00533,O14974,P53779,P21333,P49023,P17252,O14950,O75369,P63261,P19105,P56945,P60709,P05129,P46109,P04626,P05771,Q9NRY4,P49841,O00459,P45983
hsa04666	Fc gamma R-mediated phagocytosis	92	13	2.21276538502e-05	P17252,Q05655,Q9UQC2,O00459,Q9Y281,Q99755,P43405,P16885,P05129,P46109,P05771,P23528,O15357
hsa04145	Phagosome	153	17	3.18809681123e-05	P51149,P02786,Q9BVA1,O14964,P68371,Q6PEY2,Q9BQE3,P68363,Q71U36,P07437,Q9NY65,Q13509,P60709,P63261,Q13885,Q13748,P04350
hsa04520	Adherens junction	74	11	5.94506678242e-05	P00533,P46940,Q9UQB8,P07947,P24666,P04626,Q8WWI1,P60709,O60716,P63261,Q9NQS3
hsa05100	Bacterial invasion of epithelial cells	78	11	9.74262236743e-05	Q96JJ3,Q96DR7,P22681,P49023,O00459,P63261,P56945,P60709,P46109,Q14247,Q13480
hsa04530	Tight junction	139	15	0.000130936393276	Q8N3R9,P17252,Q05655,P05129,O14950,O43491,P07947,Q9BYG5,P19105,P60709,Q16625,P63261,Q14247,P05771,Q13813
hsa01521	EGFR tyrosine kinase inhibitor resistance	81	11	0.000138046642005	P00533,P40763,P17252,O60674,Q13480,P16885,P05129,P49841,P05771,P04626,O00459
hsa04810	Regulation of actin cytoskeleton	215	19	0.000252088637321	P00533,Q9NZN5,P46940,O14974,P15311,Q9UQB8,Q99755,P46109,O14950,P60709,Q9NRY4,Q9Y281,P49023,P19105,P56945,Q9Y2X7,P63261,P23528,O00459
hsa04722	Neurotrophin signaling pathway	119	13	0.000326216704535	P52566,O00221,P53779,Q05655,P62158,Q13480,Q06124,Q13555,P16885,P46109,P49841,O00459,P45983
hsa04210	Apoptosis	139	14	0.000450715562707	P53779,P68363,Q6PEY2,Q9BQE3,P05198,Q71U36,P63261,Q9NY65,P60709,Q14790,Q13813,Q13748,O00459,P45983
hsa05223	Non-small cell lung cancer	56	8	0.000806048107344	P00533,P17252,P04626,P05129,P16885,P05771,O00459,Q13043
hsa05206	MicroRNAs in cancer	148	14	0.000848668288779	P00533,Q9UPY3,P40763,P17252,P26358,P61978,P15311,P16885,Q9Y4H2,P05129,P46109,P04626,P05771,O00459
hsa04144	Endocytosis	255	20	0.000894463223575	P51149,P02786,Q9UN37,O14964,P00533,P01130,Q99755,Q7Z3T8,Q9H7P6,P22681,Q9BYG5,Q92538,Q9Y2X7,O75886,Q9NZZ3,Q96P48,Q15057,Q8N6T3,Q14161,Q96QK1
hsa04066	HIF-1 signaling pathway	103	11	0.00113078376649	P02786,P00533,P04406,P17252,P40763,Q13555,P16885,P05129,P04626,P05771,O00459
hsa04910	Insulin signaling pathway	138	13	0.00134430300295	P53779,P11216,P22681,P62158,O75955,Q9Y4H2,P46109,P49841,P45983,Q13131,O00459,O15357,P49815
hsa04931	Insulin resistance	109	11	0.00179967164983	P53779,P11216,P40763,Q05655,Q06124,P49841,Q9Y4H2,P05771,Q13131,O00459,P45983
hsa05214	Glioma	64	8	0.00196079866612	P00533,P17252,P62158,Q13555,P16885,P05129,P05771,O00459
hsa03013	RNA transport	163	14	0.00215596841323	Q05639,O95149,P54105,P68104,P05198,Q14232,P23588,Q9Y3F4,O75822,Q92900,Q86V81,Q9BRP8,Q9H814,Q14974
hsa04750	Inflammatory mediator regulation of TRP channels	96	10	0.00227591441769	P53779,P17252,Q05655,P62158,Q13555,P16885,P05129,P05771,O00459,P45983
hsa04070	Phosphatidylinositol signaling system	97	10	0.00245914198502	P17252,Q99755,P62158,O00459,O43314,P16885,P05129,P05771,Q9Y217,O15357
hsa05134	Legionellosis	54	7	0.00302314311199	Q05639,P68104,Q14790,P55072,Q9Y450,P62820,Q9H0U4
hsa04920	Adipocytokine signaling pathway	70	8	0.00347531501255	O00221,P53779,P40763,O60674,Q06124,Q9Y4H2,Q13131,P45983
hsa04921	Oxytocin signaling pathway	155	13	0.00378480190252	P00533,P60660,O14974,P17252,P62158,Q13555,P60709,P05129,P63261,P05771,P13639,Q13131,O00459
hsa04611	Platelet activation	121	11	0.00410168621954	Q9NZN5,O14974,O14950,Q9NRY4,Q9Y490,P43405,P16885,P60709,P63261,P19105,O00459
hsa05131	Shigellosis	64	7	0.00782567426615	Q96JJ3,P53779,P63261,P60709,P46109,Q14247,P45983
hsa04014	Ras signaling pathway	225	16	0.00920911228773	P29317,P00533,P53779,P17252,P62158,Q9UQC2,O00459,Q06124,Q13671,P16885,P05129,P05771,P45983,Q13480,Q13043,P14921
hsa05231	Choline metabolism in cancer	100	9	0.00969999789726	P00533,P53779,P17252,Q99755,P05129,P05771,P45983,O00459,P49815
hsa04270	Vascular smooth muscle contraction	118	10	0.00988283101216	Q9NZN5,P60660,O14974,P17252,Q05655,P62158,P62736,P05129,P05771,P63267
hsa04933	AGE-RAGE signaling pathway in diabetic complications	101	9	0.0103247164355	P53779,P40763,P17252,Q05655,O60674,P16885,P05771,O00459,P45983
hsa04664	Fc epsilon RI signaling pathway	69	7	0.0116833347591	P53779,P17252,Q9UQC2,P43405,P16885,O00459,P45983
hsa03015	mRNA surveillance pathway	88	8	0.0136204353431	Q92900,Q8N684,Q9BRX2,Q14738,Q9Y450,Q05048,Q9BRP8,Q86V81
hsa04912	GnRH signaling pathway	89	8	0.0145155011703	P00533,P53779,P17252,Q05655,P62158,Q13555,P05771,P45983
hsa04662	B cell receptor signaling pathway	72	7	0.0145714465343	O00221,P43405,P49841,P16885,P05771,O00459,O15357
hsa04971	Gastric acid secretion	73	7	0.0156383739549	P17252,P62158,P15311,Q13555,P60709,P05129,P05771
hsa04621	NOD-like receptor signaling pathway	57	6	0.0161111308023	P53779,Q96RT1,Q14790,Q15654,Q9Y2Z0,P45983
hsa04370	VEGF signaling pathway	60	6	0.0203391841799	P49023,P17252,P16885,P05129,P05771,O00459
hsa04015	Rap1 signaling pathway	210	14	0.0227280242428	P29317,P00533,Q9Y490,P17252,O60716,P62158,P63261,Q9BYG5,P56945,P60709,P05129,P46109,P05771,O00459
hsa04728	Dopaminergic synapse	128	10	0.0255120070438	P53779,P17252,P62158,Q14738,Q13555,P49841,P49840,P05129,P05771,P45983
hsa05160	Hepatitis C	131	10	0.0272611834309	P00533,P53779,P05198,P40763,P01130,P29597,Q16625,P49841,O00459,P45983
hsa03040	Spliceosome	131	10	0.0272611834309	Q86XP3,Q15365,Q15459,P61978,Q9Y2W2,O43660,Q86V81,O60828,P09234,Q99459
hsa04930	Type II diabetes mellitus	48	5	0.0283585526583	Q05655,P53779,O00459,Q9Y4H2,P45983
hsa05212	Pancreatic cancer	66	6	0.0309282841917	P00533,P53779,P40763,P04626,O00459,P45983
hsa05132	Salmonella infection	84	7	0.0312453816623	P51149,P53779,P21333,O75369,P60709,P63261,P45983
hsa05169	Epstein-Barr virus infection	198	13	0.0316295695174	O00221,P53779,P29083,P29597,P40763,P43405,Q7KZF4,P16885,Q9Y618,P49841,P19387,O00459,P45983
hsa05120	Epithelial cell signaling in Helicobacter pylori infection	68	6	0.0351315112161	P00533,P53779,Q06124,P16885,Q9Y2X7,P45983
hsa04072	Phospholipase D signaling pathway	143	10	0.0382847812349	P00533,P17252,Q99755,Q9UQC2,Q13480,Q06124,P43405,P16885,O00459,P49815
hsa04919	Thyroid hormone signaling pathway	118	9	0.0387771671533	P17252,P16885,P60709,P05129,P63261,P49841,P05771,O00459,P49815
hsa03030	DNA replication	36	4	0.0393508411224	P25205,P49736,P28340,O75792
hsa04071	Sphingolipid signaling pathway	120	9	0.0404867873079	P53779,P17252,Q9UQC2,Q14738,P05129,P05771,Q8NHU3,O00459,P45983
hsa04917	Prolactin signaling pathway	72	6	0.044601204598	P53779,P40763,O60674,P49841,O00459,P45983
hsa04960	Aldosterone-regulated sodium reabsorption	39	4	0.0505804574973	P17252,P05771,O00459,P05129
hsa04380	Osteoclast differentiation	129	9	0.051206673041	P53779,O00459,P29597,Q9UQC2,Q14192,P43405,P16885,Q13501,P45983
hsa05164	Influenza A	171	11	0.0574195238836	P53779,P05198,P17252,O60674,P29597,P49841,P60709,P63261,P05771,O00459,P45983
hsa04925	Aldosterone synthesis and secretion	80	6	0.0679401580904	P01130,P05129,P62158,Q13555,P17252,P05771
hsa05145	Toxoplasmosis	117	8	0.073077132944	P53779,P40763,P01130,O60674,P29597,Q14790,O00459,P45983
hsa00970	Aminoacyl-tRNA biosynthesis	45	4	0.07772672988	P07814,P12081,P41252,P26639
hsa00270	Cysteine and methionine metabolism	45	4	0.07772672988	Q9BV57,O43865,P26358,Q9BYZ2
hsa04720	Long-term potentiation	65	5	0.0842816998604	P17252,P05771,P62158,Q13555,P05129
hsa05031	Amphetamine addiction	66	5	0.0886549306537	P17252,P05771,P62158,Q13555,P05129
hsa05211	Renal cell carcinoma	67	5	0.0931443292321	P46109,Q06124,O00459,Q13480,P14921
hsa05110	Vibrio cholerae infection	51	4	0.110759243541	P63261,P17252,P16885,P60709
hsa04215	Apoptosis - multiple species	33	3	0.114643885374	Q14790,P53779,P45983
hsa05213	Endometrial cancer	52	4	0.116791253484	P49841,P00533,P04626,O00459
hsa04932	Non-alcoholic fatty liver disease (NAFLD)	151	9	0.119455557031	P53779,P05198,P49841,Q9Y4H2,Q14790,P49840,Q13131,O00459,P45983
hsa05143	African trypanosomiasis	34	3	0.122569510803	P17252,P05771,P05129
hsa04390	Hippo signaling pathway	153	9	0.123922922612	P46937,Q8N3R9,Q92796,Q9BYG5,Q9UGP4,P60709,P63261,P49841,Q14160
hsa05152	Tuberculosis	176	10	0.14633459682	P51149,Q9NZN5,P53779,O60674,P62158,Q13555,P43405,Q14790,P23511,P45983
hsa04068	FoxO signaling pathway	132	8	0.148528074132	P00533,P53779,P40763,Q9Y4H2,Q13131,O00459,Q13043,P45983
hsa05168	Herpes simplex infection	181	10	0.155669445154	P53779,P05198,O60674,P61978,Q06124,P29597,Q86V81,Q14790,P29692,P45983
hsa04140	Regulation of autophagy	39	3	0.164904708781	Q6ZNE5,Q9NT62,Q13131
hsa04916	Melanogenesis	99	6	0.172264692851	P17252,P62158,Q13555,P49841,P05129,P05771
hsa04310	Wnt signaling pathway	142	8	0.173116345674	P53779,P17252,Q13555,Q9HB71,P49841,P05129,P05771,P45983
hsa05133	Pertussis	73	5	0.189861094223	Q9Y281,P23528,P62158,P53779,P45983
hsa05220	Chronic myeloid leukemia	73	5	0.189861094223	P46109,Q06124,P22681,O00459,Q9UQC2
hsa00750	Vitamin B6 metabolism	6	1	0.197858158241	Q06278
hsa04973	Carbohydrate digestion and absorption	44	3	0.210828456029	P14410,P05771,O00459
hsa04962	Vasopressin-regulated water reabsorption	44	3	0.210828456029	P52566,Q9UJW0,Q13561
hsa04110	Cell cycle	124	7	0.217482414492	P25205,P33981,O60566,P49736,P49841,O60216,Q14674
hsa04062	Chemokine signaling pathway	185	10	0.223878061805	P49023,Q05655,O00459,P40763,P49841,P56945,P46109,P05771,O60674,P49840
hsa05203	Viral carcinogenesis	186	10	0.225017573388	P40763,P29083,P61978,P49023,P43405,Q7KZF4,Q14839,Q14790,O00459,Q14160
hsa05410	Hypertrophic cardiomyopathy (HCM)	83	5	0.225807469086	P63261,Q13131,P50402,P60709,P68032
hsa03010	Ribosome	130	7	0.236529914361	P62979,P42677,P05388,P25398,P46783,Q71UM5,P61247
hsa04961	Endocrine and other factor-regulated calcium reabsorption	47	3	0.239597766873	P17252,P05771,P05129
hsa05161	Hepatitis B	145	8	0.252007106683	P53779,P40763,P17252,P05129,Q14790,P05771,O00459,P45983
hsa04320	Dorso-ventral axis formation	28	2	0.267847585035	P00533,P14921
hsa04392	Hippo signaling pathway -multiple species	28	2	0.267847585035	P46937,Q9UGP4
hsa04150	mTOR signaling pathway	153	8	0.267887108781	P17252,P23588,P49841,P05129,P05771,Q13131,O00459,P49815
hsa05210	Colorectal cancer	62	4	0.285572606388	P49841,P53779,O00459,P45983
hsa04725	Cholinergic synapse	111	6	0.296540438475	P17252,O60674,Q13555,P05129,P05771,O00459
hsa00562	Inositol phosphate metabolism	71	4	0.325697015454	Q99755,P16885,Q9Y217,O15357
hsa05200	Pathways in cancer	397	18	0.328370987274	P00533,Q9NZN5,P53779,P40763,P17252,O00459,P22681,P46109,P16885,P05129,Q14790,P04626,P05771,P45983,P49841,P61244,Q13043,P14921
hsa04650	Natural killer cell mediated cytotoxicity	133	7	0.339053565197	P17252,Q06124,P43405,P16885,P05129,P05771,O00459
hsa05162	Measles	134	7	0.340855851676	P05198,P40763,O60674,Q99704,P29597,P49841,O00459
hsa04918	Thyroid hormone synthesis	74	4	0.342140472931	P17252,P05771,Q9UNY4,P05129
hsa04141	Protein processing in endoplasmic reticulum	164	8	0.390187777275	P53779,P05198,Q9H3Z4,Q9UNZ2,P55072,Q9GZP9,Q8TAT6,P45983
hsa04713	Circadian entrainment	94	5	0.391981328578	P17252,P05771,P62158,Q13555,P05129
hsa01522	Endocrine resistance	98	5	0.40422766541	P00533,P45983,P04626,P53779,O00459
hsa05146	Amoebiasis	100	5	0.411175924416	P51149,P17252,P05771,O00459,P05129
hsa04922	Glucagon signaling pathway	101	5	0.414838525069	P62158,Q13555,Q9BYZ2,Q13131,P11216
hsa04723	Retrograde endocannabinoid signaling	101	5	0.414838525069	P17252,P05771,P45983,P53779,P05129
hsa04660	T cell receptor signaling pathway	105	5	0.430630012902	P16333,O00221,P49841,O00459,P22681
hsa00500	Starch and sucrose metabolism	54	3	0.445154048868	P14410,P16662,P11216
hsa04152	AMPK signaling pathway	123	6	0.456393307319	Q13131,Q14738,Q9Y4H2,P13639,O00459,P49815
hsa05416	Viral myocarditis	59	3	0.471957507463	P63261,Q14790,P60709
hsa04730	Long-term depression	59	3	0.471957507463	P17252,P05771,P05129
hsa04010	MAPK signaling pathway	252	11	0.488604009931	P00533,P53779,P21333,P17252,O75369,P05129,P46109,P05771,P61244,Q13043,P45983
hsa04213	Longevity regulating pathway - multiple species	63	3	0.495900225539	Q13131,Q9Y4H2,O00459
hsa04630	Jak-STAT signaling pathway	156	7	0.511210167974	Q06124,P40763,O60674,Q06278,P29597,O75886,O00459
hsa00670	One carbon pool by folate	20	1	0.520837625009	P04818
hsa04020	Calcium signaling pathway	179	8	0.537690602401	P00533,P17252,P62158,Q13555,P04626,P05129,P16885,P05771
hsa04970	Salivary secretion	84	4	0.546888656163	P17252,P05771,P62158,P05129
hsa04911	Insulin secretion	85	4	0.549979264236	P17252,P05771,Q13555,P05129
hsa04727	GABAergic synapse	88	4	0.559966080501	P17252,P05771,Q96QD8,P05129
hsa05215	Prostate cancer	89	4	0.563513595253	P49841,P00533,P04626,O00459
hsa05414	Dilated cardiomyopathy	90	4	0.567160790469	P63261,P50402,P60709,P68032
hsa03060	Protein export	23	1	0.570989825367	P08240
hsa04614	Renin-angiotensin system	23	1	0.570989825367	Q9UIQ6
hsa03430	Mismatch repair	23	1	0.570989825367	P28340
hsa04064	NF-kappa B signaling pathway	92	4	0.574731953173	P43405,P16885,Q8IUD2,P05771
hsa04211	Longevity regulating pathway	94	4	0.582636200215	Q13131,Q9Y4H2,O00459,P49815
hsa00053	Ascorbate and aldarate metabolism	26	1	0.615913024194	P16662
hsa04744	Phototransduction	26	1	0.615913024194	P62158
hsa04261	Adrenergic signaling in cardiomyocytes	147	6	0.655022923955	P17252,P62158,Q14738,Q13555,O00459,P68032
hsa00860	Porphyrin and chlorophyll metabolism	41	2	0.659187146371	P07814,P16662
hsa05219	Bladder cancer	41	2	0.659187146371	P00533,P04626
hsa03022	Basal transcription factors	44	2	0.672493089283	P29083,P13984
hsa05230	Central carbon metabolism in cancer	67	3	0.734788220973	P00533,P04626,O00459
hsa04622	RIG-I-like receptor signaling pathway	69	3	0.738563061179	Q14790,P53779,P45983
hsa05412	Arrhythmogenic right ventricular cardiomyopathy (ARVC)	74	3	0.749616371362	P63261,P50402,P60709
hsa01524	Platinum drug resistance	75	3	0.752060838176	Q14790,P04626,O00459
hsa03018	RNA degradation	76	3	0.754571363682	P26196,Q96F86,Q9NZN8
hsa03008	Ribosome biogenesis in eukaryotes	77	3	0.757143145896	Q9Y2P8,Q9BVS4,Q9BRS2
hsa04915	Estrogen signaling pathway	97	4	0.779725146838	P00533,Q05655,P62158,O00459
hsa05142	Chagas disease (American trypanosomiasis)	103	4	0.788166300964	Q14790,P45983,P53779,O00459
hsa04620	Toll-like receptor signaling pathway	103	4	0.788166300964	Q14790,P45983,P53779,O00459
hsa04668	TNF signaling pathway	110	4	0.999999999994	Q14790,P45983,P53779,O00459
hsa00240	Pyrimidine metabolism	101	3	2.0	P04818,P28340,P19387
hsa00600	Sphingolipid metabolism	47	1	2.0	Q8NHU3
hsa04550	Signaling pathways regulating pluripotency of stem cells	141	5	2.0	P40763,O60674,P49841,Q5UIP0,O00459
hsa00983	Drug metabolism - other enzymes	45	1	2.0	P16662
hsa04978	Mineral absorption	52	1	2.0	P02792
hsa00280	Valine, leucine and isoleucine degradation	48	1	2.0	Q06278
hsa04330	Notch signaling pathway	48	1	2.0	Q9Y618
hsa00040	Pentose and glucuronate interconversions	35	1	2.0	P16662
hsa00350	Tyrosine metabolism	35	1	2.0	Q06278
hsa05032	Morphine addiction	91	3	2.0	P17252,P05771,P05129
hsa05218	Melanoma	71	2	2.0	P00533,O00459
hsa05020	Prion diseases	35	1	2.0	P31948
hsa03420	Nucleotide excision repair	46	1	2.0	P28340
hsa04340	Hedgehog signaling pathway	46	1	2.0	P49841
hsa00010	Glycolysis / Gluconeogenesis	67	2	2.0	P04406,Q9BYZ2
hsa04923	Regulation of lipolysis in adipocytes	56	2	2.0	Q9Y4H2,O00459
hsa05140	Leishmaniasis	73	2	2.0	P05771,O60674
hsa04913	Ovarian steroidogenesis	49	1	2.0	P01130
hsa00640	Propanoate metabolism	32	1	2.0	Q9BYZ2
hsa04114	Oocyte meiosis	120	4	2.00000000001	Q13555,P62158,Q14738,Q14674
hsa00052	Galactose metabolism	31	1	2.00000000001	P14410
hsa04130	SNARE interactions in vesicular transport	34	1	2.00000000001	Q13190
hsa00982	Drug metabolism - cytochrome P450	69	2	2.00000000001	Q06278,P16662
hsa04115	p53 signaling pathway	69	2	2.00000000001	Q14790,P49815
hsa00620	Pyruvate metabolism	39	1	2.00000000001	Q9BYZ2
hsa00380	Tryptophan metabolism	40	1	2.00000000001	Q06278
hsa04151	PI3K-Akt signaling pathway	338	12	2.00000000001	P29317,P00533,Q16543,P17252,O60674,P23588,Q14738,P43405,P49841,Q13131,O00459,P49815
hsa04724	Glutamatergic synapse	113	4	2.00000000001	P17252,P05771,Q96QD8,P05129
hsa04914	Progesterone-mediated oocyte maturation	96	3	2.00000000001	P45983,P53779,O00459
hsa04972	Pancreatic secretion	96	3	2.00000000001	P17252,P05771,P05129
hsa03410	Base excision repair	33	1	2.00000000001	P28340
hsa05221	Acute myeloid leukemia	57	2	2.00000000001	P40763,O00459
hsa04710	Circadian rhythm	30	1	2.00000000001	Q13131
hsa03020	RNA polymerase	30	1	2.00000000001	P19387
hsa03050	Proteasome	44	1	2.00000000001	P28066
hsa03440	Homologous recombination	29	1	2.00000000001	P28340
hsa00760	Nicotinate and nicotinamide metabolism	29	1	2.00000000001	Q06278
hsa00830	Retinol metabolism	63	2	2.00000000001	Q06278,P16662
hsa05166	HTLV-I infection	258	8	2.13605288598	P14921,O14786,O60566,P49841,Q9Y490,P28340,O00459,P45983
hsa04024	cAMP signaling pathway	198	6	2.15381842756	P53779,O14974,P62158,Q13555,O00459,P45983
hsa05010	Alzheimer's disease	169	5	2.16557541197	Q14790,P04406,Q13564,P49841,P62158
hsa05224	Breast cancer	146	4	2.17920875648	P49841,P00533,P04626,O00459
hsa04726	Serotonergic synapse	112	3	2.20064291057	P17252,P05771,P05129
hsa05222	Small cell lung cancer	86	2	2.22913177374	P61244,O00459
hsa05321	Inflammatory bowel disease (IBD)	65	1	2.26854823253	P40763
hsa04924	Renin secretion	63	1	2.27139752537	P62158
hsa04721	Synaptic vesicle cycle	63	1	2.27139752537	P54920
hsa00140	Steroid hormone biosynthesis	56	1	2.2767899627	P16662
hsa05217	Basal cell carcinoma	55	1	2.27688965238	P49841
hsa05016	Huntington's disease	189	5	2.31042852933	Q14790,P19387,Q9UJW0,Q9C0G6,Q13561
hsa04142	Lysosome	123	3	2.37032903333	Q13571,Q9BXS5,Q9Y2T2
hsa04260	Cardiac muscle contraction	78	1	2.4687187157	P68032
hsa00230	Purine metabolism	171	4	2.46994618665	Q01433,P22234,P28340,P19387
hsa04022	cGMP-PKG signaling pathway	165	4	2.47196858784	P62158,Q9Y4H2,O14974,O00459
hsa04612	Antigen processing and presentation	76	1	2.47264770671	P23511
hsa01230	Biosynthesis of amino acids	74	1	2.47585143125	P04406
hsa00980	Metabolism of xenobiotics by cytochrome P450	73	1	2.47716437995	P16662
hsa04976	Bile secretion	71	1	2.47917835163	P01130
hsa04514	Cell adhesion molecules (CAMs)	142	3	2.5081792533	Q16625,Q9NQS3,O95297
hsa04974	Protein digestion and absorption	90	1	2.61778763952	Q96QD8
hsa04640	Hematopoietic cell lineage	88	1	2.62163747763	P02786
hsa04350	TGF-beta signaling pathway	83	1	2.62790284815	Q7Z3T8
hsa05204	Chemical carcinogenesis	79	1	2.62911181545	P16662
hsa00564	Glycerophospholipid metabolism	94	1	2.73603692947	P48651
hsa01200	Carbon metabolism	114	1	2.86885270787	P04406
hsa05012	Parkinson's disease	142	1	2.93505890892	Q99497
hsa05034	Alcoholism	141	1	2.93532623562	P62158
hsa04120	Ubiquitin mediated proteolysis	137	1	2.93567893934	P22681
hsa05202	Transcriptional misregulation in cancer	166	1	2.96823684127	P61244
hsa04060	Cytokine-cytokine receptor interaction	261	1	2.99893802569	P00533
hsa04080	Neuroactive ligand-receptor interaction	276	1	2.99926653124	Q07001
hsa04740	Olfactory transduction	407	2	2.99995059239	Q13555,P62158
hsa01100	Metabolic pathways	1222	20	2.99998837703	Q01433,P14410,Q99755,Q9BYZ2,P11216,Q9BV57,P04818,O43865,P26358,Q8NHU3,Q06278,P04406,P16662,P16885,P07814,P48651,P22234,P28340,P19387,Q9Y217
