# Supplementary material for: Reconstruction and signal propagation analysis of the Syk signaling network in breast cancer cells
Source: PLoS Comput Biol. 2017 Mar 17;13(3):e1005432. doi: 10.1371/journal.pcbi.1005432 (PMC5376343; doi:10.1371/journal.pcbi.1005432)
Supplement: S5 Table — (ODS) [file pcbi.1005432.s005.ods]

## Sheet: Table S5
Table S5. Enriched pathways in the lists of Syk targets from Larive et al. And Iliuk et al., using pathways from the KEGG database.
KEGG Entry	KEGG Pathway Name	Total associated proteins	Associated proteins of the dataset	Fisher’s test	Selection for network reconstruction	UniProtKB Ac of dataset associated proteins
hsa05130	Pathogenic Escherichia coli infection	54	23	1.6694158432e-11	*	P68366,P68363,Q6PEY2,Q71U36,P16333,Q13885,Q13509,Q13748,P04350,P12830,P15311,P60709,Q14247,P68371,P17252,P19338,Q9NY65,Q9BVA1,Q9BQE3,P07437,Q92974,Q16625,P63261
hsa04520	Adherens junction	73	21	1.10560940914e-10	*	P12830,P00533,P12814,P46940,P63261,O43707,Q9UQB8,Q9Y6W5,P29350,Q92558,P63000,P07947,P24666,P04626,Q8WWI1,P60709,P35221,O60716,Q8TEW0,P28482,Q9NQS3
hsa05205	Proteoglycans in cancer	202	35	4.64847102813e-10	*	O14974,P49023,P16885,P05129,P05771,O75369,P00533,P62993,P22681,P21333,P29350,Q13480,P60709,P62136,P17844,P28482,P35241,P40763,P17252,P19174,Q13555,P62140,Q14247,O00459,P46940,O15530,Q16539,P23588,P63000,Q06124,P15311,P01111,P63261,P04626,Q9NZN5
hsa04722	Neurotrophin signaling pathway	118	24	1.14774374603e-08	*	Q04206,P16885,P45983,P35568,P62993,P29353,Q05655,O00459,O00221,P46109,P28482,P53779,P19174,Q13555,O43353,Q13480,P52566,O15530,Q16539,P62158,P63000,Q06124,P01111,P49841
hsa04530	Tight junction	138	26	1.50197938728e-08	*	O14950,P07947,Q9BYG5,P05129,P05771,P12814,Q05655,O43491,P60709,Q14247,Q8TEW0,Q9P2M7,P30153,Q8N3R9,P17252,Q8NI35,O15551,P67775,P35221,O95049,P01111,Q16625,P19105,O43707,P63261,Q13813
hsa04012	ErbB signaling pathway	87	20	2.24041314532e-08	*	P00533,P28482,P62993,P53779,P29353,P17252,P22681,P19174,P01111,O00459,P16333,Q13555,P16885,P05129,P46109,P04626,P05771,P49841,Q13480,P45983
hsa04540	Gap junction	88	20	2.75821592785e-08	*	P00533,P28482,P62993,P68363,Q6PEY2,P17252,Q9BQE3,Q9BVA1,Q71U36,P07437,P01111,P68366,Q9NY65,Q13509,P05129,P68371,Q13885,Q13748,P05771,P04350
hsa04670	Leukocyte transendothelial migration	118	23	5.42804693784e-08	*	P49023,O60716,O14950,P16885,P05129,P05771,P12814,P60709,P17252,P19174,Q9NRY4,O15551,P35221,O00459,Q16539,P63000,Q06124,P15311,Q16625,P19105,P56945,O43707,P63261
hsa05100	Bacterial invasion of epithelial cells	77	18	8.74548436604e-08	*	P12830,Q96JJ3,Q96DR7,P22681,P49023,Q9Y6W5,Q92558,P63000,O00459,P29353,P56945,P60709,P35221,P46109,Q14247,P09496,Q13480,P63261
hsa04810	Regulation of actin cytoskeleton	214	31	3.53490671606e-07	*	O14974,Q9UQB8,Q92558,P00533,P12814,P62140,P46940,P49023,Q14155,Q9Y2X7,P46109,P28482,P35241,Q9Y6W5,Q9NRY4,Q9Y281,Q9NZN5,P23528,O00459,P60709,Q99755,Q13576,P63000,P62136,P15311,P01111,P19105,P56945,O43707,P63261,O14950
hsa04664	Fc epsilon RI signaling pathway	69	16	5.20939830801e-07	*	P01111,P28482,P62993,O15530,P17252,Q05655,Q16539,P19174,Q9UQC2,P63000,P43405,P16885,P05771,O00459,P53779,P45983
hsa04510	Focal adhesion	207	30	5.45986925694e-07	*	O14974,P49023,O14950,P04626,P05129,P05771,P45983,P00533,P12814,P62140,P21333,P29353,O75369,P60709,P46109,P49841,P28482,P53779,P17252,Q9NRY4,Q9Y490,P62993,O00459,O15530,P63000,P62136,P19105,P56945,O43707,P63261
hsa05223	Non-small cell lung cancer	56	14	1.02224079444e-06	*	P00533,P28482,P62993,O15530,P17252,P19174,P01111,Q9HC35,P04626,P05129,P16885,P05771,O00459,Q13043
hsa04666	Fc gamma R-mediated phagocytosis	91	18	1.25781178976e-06	*	P28482,P17252,Q05655,Q92558,P63000,O00459,Q9Y281,Q99755,P43405,P16885,O15357,P05129,P46109,P05771,Q9UQC2,P19174,P23528,Q9Y6W5
hsa04910	Insulin signaling pathway	139	22	4.36681377028e-06	*	Q13131,P45983,P35568,P62993,P22681,P29353,Q9Y4H2,P46109,P49841,O15357,P49815,P28482,P53779,P62140,O00459,Q15642,O15530,P11216,P62158,P62136,P01111,O75955
hsa05131	Shigellosis	63	14	4.65729120661e-06	*	Q96JJ3,P28482,P53779,Q9Y6W5,Q16539,Q92558,Q04206,P63000,P63261,P60709,Q14247,P46109,O43353,P45983
hsa05206	MicroRNAs in cancer	148	22	1.23977099188e-05	*	P16885,P05129,P05771,Q04721,P62993,P29353,P26358,P61978,Q9Y4H2,P46109,P28482,P35241,P00533,P40763,P17252,P19174,O00459,Q9UPY3,P35568,P15311,P01111,P04626
hsa05231	Choline metabolism in cancer	99	17	1.82996237369e-05	*	P00533,P28482,P62993,P53779,Q9Y6W5,Q99755,Q92558,P63000,P01111,O15530,P05129,P19174,P05771,P45983,O00459,P17252,P49815
hsa05160	Hepatitis C	131	20	2.07514943739e-05	*	P00533,P28482,P62993,P30153,P53779,P05198,P40763,P01130,Q16539,Q04206,P67775,P01111,O15551,P29597,Q16625,P60228,P49841,P45983,O00459,O15530
hsa04931	Insulin resistance	111	18	2.34240531818e-05	*	Q06124,P62140,P53779,P35568,P40763,P17252,Q05655,P11216,Q04206,P62136,P49841,Q9Y4H2,P05129,P05771,P45983,Q13131,O00459,O15530
hsa04662	B cell receptor signaling pathway	72	14	2.38651189683e-05	*	P01111,O00221,P62993,P63000,P29350,P28482,P13164,P43405,P16885,Q04206,P49841,P05771,O00459,O15357
hsa05214	Glioma	63	13	2.40058158054e-05	*	P00533,P28482,P62993,P29353,P17252,P19174,P62158,P01111,Q13555,P16885,P05129,P05771,O00459
hsa04360	Axon guidance	127	19	4.46397054214e-05	*	P29317,P54753,P28482,Q9NZN5,O14786,P98172,P32004,Q9Y281,P63000,P29323,P16333,P01111,P52799,P54764,P54762,P49841,P23528,Q16555,P54760
hsa04145	Phagosome	153	21	6.60831001786e-05	*	P51149,P02786,Q9BVA1,P68366,O14964,P68371,Q6PEY2,Q9BQE3,P63000,Q71U36,Q86Y82,P07437,Q9NY65,Q13509,P60709,P60468,P63261,Q13885,Q13748,P68363,P04350
hsa04144	Endocytosis	211	26	6.71898294437e-05	*	P51149,P01130,Q9UN37,Q9BYG5,Q9H9H4,Q8N6T3,Q92538,P42566,P22681,Q9Y2X7,Q96EY5,Q8TEW0,O14964,P00533,Q92783,O75886,Q96P48,Q15057,P09496,Q9H7P6,P02786,Q99755,Q7Z3T8,Q9NZZ3,Q9NP79,Q14161
hsa05169	Epstein-Barr virus infection	198	25	6.99793591156e-05	*	O00231,Q04206,P29597,P16885,P36954,P52434,P45983,Q04917,P17980,P43405,Q7KZF4,O00221,P53779,P40763,P55036,P19174,O00459,P29083,P62191,Q16539,P19388,P49841,Q9Y618,P43686,P19387
hsa04066	HIF-1 signaling pathway	106	16	0.000160267541704	*	P02786,P28482,P00533,P04406,P17252,Q15369,P19174,Q15370,Q04206,P40763,Q13555,P16885,P05129,P04626,P05771,O00459
hsa04071	Sphingolipid signaling pathway	120	17	0.000222153411736	*	P45983,P28482,P30153,O15530,P17252,Q16539,P63000,P67775,Q9UQC2,P01111,Q14738,P05129,Q04206,P05771,Q8NHU3,O00459,P53779
hsa03015	mRNA surveillance pathway	88	14	0.000233504423958	*	P62140,P30153,P67775,Q8N684,Q9BRX2,Q14738,P62136,Q92900,Q9Y450,Q16630,Q05048,Q9BRP8,Q86V81,O43809
hsa04370	VEGF signaling pathway	60	11	0.000308612838044	*	P28482,P49023,P17252,Q16539,P19174,P63000,P01111,P16885,P05129,P05771,O00459
hsa05213	Endometrial cancer	52	10	0.000386516654139	*	P12830,P00533,P28482,P62993,O15530,P01111,P04626,P35221,P49841,O00459
hsa04917	Prolactin signaling pathway	72	12	0.000417989204367	*	P28482,P62993,P53779,P29353,O60674,Q16539,Q04206,P40763,P01111,P49841,O00459,P45983
hsa05132	Salmonella infection	84	13	0.000511978390551	*	P51149,P28482,P53779,P21333,Q9Y6W5,Q16539,Q92558,Q04206,O75369,P60709,P63261,P63000,P45983
hsa04750	Inflammatory mediator regulation of TRP channels	96	14	0.000586325454807	*	P62140,P53779,P17252,Q05655,Q16539,P19174,P62158,P62136,Q13555,P16885,P05129,P05771,O00459,P45983
hsa05211	Renal cell carcinoma	66	11	0.000722970488223	*	P28482,P62993,P14921,Q15369,Q15370,P63000,Q13480,Q06124,P01111,P46109,O00459
hsa04390	Hippo signaling pathway	153	19	0.000724414993935	*	P12830,P62136,P62140,P30153,P46937,Q8N3R9,Q8NI35,Q04917,Q92796,Q12959,Q9BYG5,Q9UGP4,P67775,P60709,P35221,P63261,P49841,Q8TEW0,Q14160
hsa04621	NOD-like receptor signaling pathway	57	10	0.000829114512333	*	P28482,P53779,Q96RT1,Q16539,Q04206,Q14790,O43353,Q15654,Q9Y2Z0,P45983
hsa04150	mTOR signaling pathway	60	10	0.00125302712609	*	P35568,P28482,O15530,P17252,P23588,P05129,P05771,Q13131,O00459,P49815
hsa04014	Ras signaling pathway	224	24	0.00126784664673	*	Q04206,P16885,P05129,P05771,P45983,P29317,P00533,P62993,P29353,Q13480,P28482,P53779,P17252,P19174,Q9UQC2,Q13671,P14921,O00459,Q13043,P11233,P62158,P63000,Q06124,P01111
hsa03013	RNA transport	163	19	0.00128808970292	*	Q05639,O95149,P54105,P68104,Q13347,Q14232,P05198,O75821,Q9Y3F4,Q9H814,Q92900,P60228,Q9BRP8,Q14152,O75822,Q14974,P23588,O00303,Q86V81
hsa04660	T cell receptor signaling pathway	104	14	0.00131597109172	*	P28482,P62993,O15530,P29350,P19174,Q04206,P16333,Q12959,P01111,O00221,Q16539,P49841,O00459,P22681
hsa05203	Viral carcinogenesis	187	21	0.00139251375529	*	Q04917,P01111,P12814,P62993,P40763,O00571,P29083,P62191,P61978,P28482,P63000,Q04206,P49023,P43405,Q7KZF4,Q14839,O43707,Q14790,Q12959,O00459,Q14160
hsa05412	Arrhythmogenic right ventricular cardiomyopathy (ARVC)	74	11	0.00191054230449	*	P12814,Q14126,P14923,O43707,Q99959,Q14118,Q02487,P50402,P60709,P35221,P63261
hsa04130	SNARE interactions in vesicular transport	34	7	0.00192468318302	*	Q9BV40,Q9UNK0,O14662,O43752,Q13190,O95721,Q9UEU0
hsa03050	Proteasome	44	8	0.00215366491451	*	O00231,P28066,Q9UL46,P55036,P17980,Q92530,P62191,P43686
hsa04611	Platelet activation	130	16	0.00228793356125	*	Q9BV40,P28482,P62140,O14974,Q16539,O14950,Q9NRY4,P62136,Q9Y490,P43405,Q9NZN5,P19105,P60709,P63261,P16885,O00459
hsa04015	Rap1 signaling pathway	209	22	0.00259151732756	*	Q9BYG5,P05129,P05771,P29317,P00533,P60709,P46109,Q8TEW0,P12830,P28482,P17252,P19174,P63261,O60716,O00459,P11233,Q16539,P62158,P63000,P01111,P56945,Q9Y490
hsa05212	Pancreatic cancer	66	10	0.0026289851554	*	P00533,P28482,P53779,P40763,Q04206,P63000,P11233,P04626,O00459,P45983
hsa04912	GnRH signaling pathway	89	12	0.00282555165342	*	P00533,P28482,P62993,P53779,P17252,Q05655,Q16539,P62158,P01111,Q13555,P05771,P45983
hsa05120	Epithelial cell signaling in Helicobacter pylori infection	68	10	0.00329201632382	*	P00533,P53779,Q16539,P19174,P63000,Q04206,Q06124,P16885,Q9Y2X7,P45983
hsa04920	Adipocytokine signaling pathway	70	10	0.00408171898461	*	P35568,O00221,P53779,P40763,O60674,Q04206,Q06124,Q9Y4H2,Q13131,P45983
hsa04960	Aldosterone-regulated sodium reabsorption	39	7	0.00436205195709	*	P35568,P28482,O15530,P17252,P05129,P05771,O00459
hsa03040	Spliceosome	129	15	0.00461169188793	*	Q86XP3,Q9Y3B4,Q15365,Q13435,Q15459,P61978,Q9Y2W2,Q15427,Q99459,O43660,Q86V81,O60828,P84103,P17844,P09234
hsa04728	Dopaminergic synapse	129	15	0.00461169188793	*	P62140,P30153,P53779,P17252,Q16539,P62158,P67775,P62136,Q13555,P49841,Q14738,P05129,P05771,P49840,P45983
hsa05220	Chronic myeloid leukemia	73	10	0.00553905423033	*	P28482,P62993,P22681,P29353,Q9UQC2,Q04206,Q06124,P01111,P46109,O00459
hsa04921	Oxytocin signaling pathway	155	17	0.00567777989921	*	P00533,P28482,P62140,P60660,O14974,P17252,P62158,P01111,P62136,Q13555,P60709,P05129,P63261,P05771,P13639,Q13131,O00459
hsa04919	Thyroid hormone signaling pathway	119	14	0.00595607004927	*	Q04721,P28482,O15530,P17252,P19174,P01111,P16885,P60709,P05129,P63261,P49841,P05771,O00459,P49815
hsa04720	Long-term potentiation	65	9	0.00776892704494	*	P28482,P62140,P17252,P62158,P01111,P62136,Q13555,P05129,P05771
hsa05134	Legionellosis	54	8	0.00790548606176	*	Q05639,P68104,Q04206,Q14790,P55072,Q9Y450,P62820,Q9H0U4
hsa05110	Vibrio cholerae infection	54	8	0.00790548606176	*	P17252,P19174,P16885,P60709,P05129,P63261,P05771,P60468
hsa05168	Herpes simplex infection	180	18	0.0108637352729	*	Q06124,P62140,P53779,P05198,P49427,P78347,O60674,P61978,Q04206,P62136,P84103,P29597,Q86V81,P63208,Q14790,Q712K3,P29692,P45983
hsa04270	Vascular smooth muscle contraction	118	13	0.0122041885008	*	P28482,P62140,P60660,O14974,P17252,Q05655,P62158,P62136,P62736,Q9NZN5,P05129,P05771,P63267
hsa04320	Dorso-ventral axis formation	27	5	0.0135402322106	*	P00533,P28482,P62993,P14921,Q04721
hsa04930	Type II diabetes mellitus	48	7	0.0137823298761	*	P35568,P28482,P53779,Q05655,Q9Y4H2,O00459,P45983
hsa04380	Osteoclast differentiation	129	14	0.0156066427699	*	P28482,P62993,P53779,O00459,Q16539,P63000,Q9UQC2,Q14192,P43405,P16885,Q04206,P29597,Q13501,P45983
hsa04650	Natural killer cell mediated cytotoxicity	132	14	0.0167941414683	*	P01111,P28482,P62993,P29353,P17252,P29350,P19174,P63000,Q06124,P43405,P16885,P05129,P05771,O00459
hsa04068	FoxO signaling pathway	132	14	0.0167941414683	*	P35568,P28482,P62993,P53779,P00533,P40763,Q16539,P01111,Q9Y4H2,P45983,Q13131,O00459,Q13043,O15530
hsa04062	Chemokine signaling pathway	186	17	0.0308081724964	*	P28482,P62993,P40763,P49023,Q05655,P63000,O60674,O00459,P29353,P01111,P49841,P56945,Q04206,P46109,P05771,Q8TEW0,P49840
hsa05221	Acute myeloid leukemia	57	7	0.0327886519676	*	P28482,P62993,P14923,P40763,Q04206,P01111,O00459
hsa05145	Toxoplasmosis	118	12	0.0355923919113	*	P28482,P53779,P40763,P01130,O60674,Q16539,Q04206,P29597,Q14790,P45983,O00459,O15530
hsa04070	Phosphatidylinositol signaling system	79	9	0.0379296702637	*	P17252,Q99755,P19174,P62158,P16885,P05129,P05771,O00459,O15357
hsa04730	Long-term depression	59	7	0.0386312018129	*	P28482,P30153,P17252,P67775,P01111,P05129,P05771
hsa03030	DNA replication	36	5	0.0426311003382	*	P25205,P49736,P28340,Q04837,O75792
hsa04932	Non-alcoholic fatty liver disease (NAFLD)	151	14	0.0431566958174	*	P35568,P53779,P05198,P63000,O00459,Q16718,P49841,Q9Y4H2,Q04206,Q14790,P49840,Q13131,P56556,P45983
hsa04114	Oocyte meiosis	111	11	0.0515686204822	*	Q04917,P28482,P62140,P30153,P63208,P62158,Q14738,P62136,Q13555,P67775,Q14674
hsa05219	Bladder cancer	38	5	0.0520424609866	*	P12830,P00533,P28482,P04626,P01111
hsa00270	Cysteine and methionine metabolism	38	5	0.0520424609866	*	Q9BV57,O43865,P26358,Q9BYZ2,P40926
hsa05215	Prostate cancer	89	9	0.0570405738528	*	P00533,P28482,P62993,O15530,Q04206,P01111,P04626,P49841,O00459
hsa05133	Pertussis	72	8	0.0572830393482	*	P28482,P53779,Q16539,P62158,Q04206,Q9Y281,P23528,P45983
hsa05161	Hepatitis B	145	13	0.0622880563628	*	P01111,P28482,P62993,P53779,P40763,P17252,Q04206,O00571,P05129,Q14790,P05771,O00459,P45983
hsa05200	Pathways in cancer	398	30	0.0656101900079	*	Q04206,Q15370,P16885,P05129,P05771,P14921,P12830,P00533,P62993,P22681,Q15369,P61244,P46109,P45983,P28482,P53779,P14923,P40763,P17252,P19174,Q9NZN5,P35221,O00459,Q13043,P11233,P63000,P01111,P49841,Q14790,P04626
hsa03020	RNA polymerase	30	4	0.0759928089976	*	P36954,P19388,P52434,P19387
hsa05031	Amphetamine addiction	66	7	0.0892612196159	*	P62140,P17252,P62158,P62136,Q13555,P05129,P05771
hsa04971	Gastric acid secretion	73	7	0.115089336119		P17252,P62158,P15311,Q13555,P60709,P05129,P05771
hsa05164	Influenza A	171	14	0.119362327994		P28482,P53779,P05198,P17252,O60674,Q16539,Q04206,P29597,P49841,P60709,P63261,P05771,O00459,P45983
hsa03060	Protein export	23	3	0.124974591031	*	P08240,P60468,P11021
hsa05142	Chagas disease (American trypanosomiasis)	103	9	0.12565978509		P28482,P30153,P53779,Q16539,Q04206,P67775,Q14790,O00459,P45983
hsa05152	Tuberculosis	175	14	0.126156050507	*	P51149,P28482,Q9NZN5,P53779,O60674,Q16539,P62158,Q04206,P43405,Q13555,Q14790,O43353,P23511,P45983
hsa04261	Adrenergic signaling in cardiomyocytes	147	12	0.138024094175	*	P28482,P62140,P30153,P17252,Q16539,P62158,P67775,P62136,Q13555,Q14738,O00459,P68032
hsa05210	Colorectal cancer	62	6	0.148090149755		P28482,P53779,P63000,P49841,O00459,P45983
hsa04010	MAPK signaling pathway	253	19	0.153268785078	*	P00533,P28482,P62993,P53779,P21333,P51452,Q16539,P63000,Q04206,P17252,P01111,P05129,P46109,P05771,O75369,Q9UHA4,P61244,Q13043,P45983
hsa04141	Protein processing in endoplasmic reticulum	167	13	0.164731537336	*	P53779,P05198,O60884,P63208,Q9UNZ2,P55072,Q9GZP9,P11021,P31689,Q8TAT6,P45983,P60468,Q9H3Z4
hsa05230	Central carbon metabolism in cancer	67	6	0.176232038735	*	P00533,P28482,P01111,P04626,P18669,O00459
hsa05216	Thyroid cancer	29	3	0.20495924757		P12830,P28482,P01111
hsa04152	AMPK signaling pathway	123	10	0.221190795846		P35568,P30153,O15530,P13639,Q14738,Q9Y4H2,P67775,Q13131,O00459,P49815
hsa05416	Viral myocarditis	59	5	0.249897256441		P63261,Q14790,Q14118,P63000,P60709
hsa04915	Estrogen signaling pathway	97	8	0.250220524705		P00533,P28482,P62993,P29353,Q05655,P62158,P01111,O00459
hsa04916	Melanogenesis	99	8	0.255626546033		P28482,P17252,P62158,P01111,Q13555,P49841,P05129,P05771
hsa00240	Pyrimidine metabolism	101	8	0.262008090543	*	P52434,Q9H773,P19388,P15531,P04818,P36954,P28340,P19387
hsa04620	Toll-like receptor signaling pathway	103	8	0.269311796631		P28482,P53779,Q16539,P63000,Q04206,Q14790,O00459,P45983
hsa04622	RIG-I-like receptor signaling pathway	69	6	0.273555584917		P53779,Q16539,Q04206,O00571,Q14790,P45983
hsa00750	Vitamin B6 metabolism	6	1	0.283724992269	*	Q06278
hsa05140	Leishmaniasis	73	6	0.289226525798		P28482,Q16539,O60674,P29350,Q04206,P05771
hsa00970	Aminoacyl-tRNA biosynthesis	45	4	0.305591134309	*	P07814,P12081,P41252,P26639
hsa04110	Cell cycle	124	9	0.317203151923	*	P25205,Q04917,P33981,P63208,O60566,P49736,P49841,O60216,Q14674
hsa04925	Aldosterone synthesis and secretion	79	6	0.321514263842		P01130,P05129,P62158,Q13555,P17252,P05771
hsa04961	Endocrine and other factor-regulated calcium reabsorption	48	4	0.328763857034		P17252,P05771,P09496,P05129
hsa04310	Wnt signaling pathway	139	10	0.339773833789	*	Q13555,P53779,P17252,P63208,P63000,Q9HB71,P49841,P05129,P05771,P45983
hsa03430	Mismatch repair	23	2	0.355633289826		Q04837,P28340
hsa05146	Amoebiasis	109	8	0.387029765044		P51149,P12814,P17252,Q04206,O43707,P05129,P05771,O00459
hsa04668	TNF signaling pathway	110	8	0.389622369319	*	P28482,P53779,Q16539,Q04206,Q14790,O00459,Q96HS1,P45983
hsa04151	PI3K-Akt signaling pathway	344	22	0.390480085773	*	Q04206,Q14738,Q13131,P29317,P35568,P62993,Q16543,P43405,P49815,Q04917,P28482,P30153,P00533,P17252,P67775,O00459,O15530,O60674,P23588,P63000,P01111,P49841
hsa04725	Cholinergic synapse	113	8	0.398680700585		P28482,P17252,O60674,P01111,Q13555,P05129,P05771,O00459
hsa05143	African trypanosomiasis	33	3	0.422253410136		P17252,P05771,P05129
hsa03010	Ribosome	129	9	0.427344770481	*	P18621,P25398,P42677,P05388,P62979,P46783,P62277,Q71UM5,P61247
hsa05218	Melanoma	71	5	0.43504344177		P12830,P00533,P28482,O00459,P01111
hsa05020	Prion diseases	36	3	0.442723642728	*	P28482,P31948,P11021
hsa05410	Hypertrophic cardiomyopathy (HCM)	83	6	0.457216542083		Q14118,P50402,P60709,P63261,Q13131,P68032
hsa04140	Regulation of autophagy	38	3	0.458683593904	*	Q6ZNE5,Q9NT62,Q13131
hsa04630	Jak-STAT signaling pathway	154	10	0.47348103477		P62993,P22681,P40763,O60674,P29350,Q06124,P29597,Q92783,O75886,O00459
hsa04064	NF-kappa B signaling pathway	90	6	0.487064129222	*	P19174,Q04206,P43405,P16885,P05771,Q8IUD2
hsa04973	Carbohydrate digestion and absorption	43	3	0.504094148718	*	P14410,P05771,O00459
hsa04723	Retrograde endocannabinoid signaling	103	7	0.506192501308		P28482,P53779,P17252,Q16539,P05129,P05771,P45983
hsa03022	Basal transcription factors	44	3	0.513818720254	*	P29083,P78347,P13984
hsa05016	Huntington's disease	189	12	0.513872172675	*	P06576,Q9C0G6,P19387,P52434,Q13561,Q16718,P19388,Q9UJW0,Q14790,P36954,P09496,P56556
hsa04550	Signaling pathways regulating pluripotency of stem cells	141	9	0.570392204544	*	P28482,P62993,P40763,O60674,Q16539,P01111,P49841,Q5UIP0,O00459
hsa00562	Inositol phosphate metabolism	61	4	0.571184679424		P19174,Q99755,P16885,O15357
hsa04918	Thyroid hormone synthesis	72	5	0.593913929734	*	P17252,P05771,P11021,Q9UNY4,P05129
hsa03018	RNA degradation	76	5	0.605846774405	*	Q9UIV1,P26196,Q5RKV6,Q9NZN8,Q96F86
hsa04614	Renin-angiotensin system	17	1	0.611828378697	*	Q9UIQ6
hsa04350	TGF-beta signaling pathway	80	5	0.621031974722		P28482,Q7Z3T8,P30153,P67775,P63208
hsa04713	Circadian entrainment	95	6	0.64514590465		P28482,P17252,P62158,Q13555,P05129,P05771
hsa04922	Glucagon signaling pathway	100	6	0.65990802739		Q9BYZ2,P11216,P62158,Q13555,P18669,Q13131
hsa03440	Homologous recombination	28	2	0.662121140163		Q04837,P28340
hsa04710	Circadian rhythm	30	2	0.676139452642		Q13131,P63208
hsa05162	Measles	132	8	0.695895916828	*	P05198,P40763,O60674,Q04206,Q99704,P29597,P49841,O00459
hsa04962	Vasopressin-regulated water reabsorption	45	3	0.734154064708		P52566,Q9UJW0,Q13561
hsa00500	Starch and sucrose metabolism	53	3	0.763009809891	*	P14410,P16662,P11216
hsa04914	Progesterone-mediated oocyte maturation	89	5	0.813953273208		P28482,Q16539,P45983,P53779,O00459
hsa05414	Dilated cardiomyopathy	90	5	0.815853889324		P63261,Q14118,P50402,P60709,P68032
hsa04022	cGMP-PKG signaling pathway	164	9	0.861896624908		P35568,P28482,P62140,O14974,P78347,P62158,P62136,Q9Y4H2,O00459
hsa04024	cAMP signaling pathway	198	11	0.873021498194		P28482,P62140,P53779,O14974,P62158,P63000,Q04206,P62136,Q13555,O00459,P45983
hsa05010	Alzheimer's disease	166	9	0.999999999996	*	P28482,P06576,P04406,Q13564,P62158,Q16718,P49841,Q14790,P56556
hsa04020	Calcium signaling pathway	178	9	2.0		P00533,P17252,P19174,P62158,Q13555,P16885,P05129,P04626,P05771
hsa00860	Porphyrin and chlorophyll metabolism	41	2	2.0		P07814,P16662
hsa04623	Cytosolic DNA-sensing pathway	60	3	2.0		P19388,P52434,Q04206
hsa04970	Salivary secretion	84	4	2.0		P17252,P05771,P62158,P05129
hsa04978	Mineral absorption	51	2	2.0	*	P02792,P02794
hsa04911	Insulin secretion	86	4	2.0		P17252,P05771,Q13555,P05129
hsa05014	Amyotrophic lateral sclerosis (ALS)	51	2	2.0		Q16539,P63000
hsa03410	Base excision repair	33	1	2.0		P28340
hsa04727	GABAergic synapse	89	4	2.0	*	P17252,P05771,Q96QD8,P05129
hsa00670	One carbon pool by folate	20	1	2.0		P04818
hsa04330	Notch signaling pathway	48	2	2.0		Q04721,Q9Y618
hsa00040	Pentose and glucuronate interconversions	35	1	2.0		P16662
hsa00350	Tyrosine metabolism	35	1	2.0		Q06278
hsa04744	Phototransduction	27	1	2.0		P62158
hsa00062	Fatty acid elongation	23	1	2.0	*	P55084
hsa00620	Pyruvate metabolism	40	2	2.0		Q9BYZ2,P40926
hsa04923	Regulation of lipolysis in adipocytes	57	3	2.0		P35568,Q9Y4H2,O00459
hsa00053	Ascorbate and aldarate metabolism	26	1	2.0		P16662
hsa05034	Alcoholism	140	7	2.0		P28482,P62140,P29353,P62158,P62136,P01111,P62993
hsa00760	Nicotinate and nicotinamide metabolism	29	1	2.0		Q06278
hsa00630	Glyoxylate and dicarboxylate metabolism	25	1	2.0		P40926
hsa00020	Citrate cycle (TCA cycle)	30	1	2.0		P40926
hsa00052	Galactose metabolism	30	1	2.0		P14410
hsa00010	Glycolysis / Gluconeogenesis	67	3	2.00000000001		P04406,Q9BYZ2,P18669
hsa00640	Propanoate metabolism	28	1	2.00000000001		Q9BYZ2
hsa00280	Valine, leucine and isoleucine degradation	47	2	2.00000000001		Q06278,P55084
hsa00230	Purine metabolism	170	8	2.13690548546	*	Q01433,P52434,P19388,P15531,P36954,P22234,P28340,P19387
hsa04120	Ubiquitin mediated proteolysis	137	6	2.15265537105		P22681,Q15369,P49427,Q15370,P63208,Q712K3
hsa04724	Glutamatergic synapse	114	5	2.16609397505		P17252,P05771,Q96QD8,P28482,P05129
hsa04726	Serotonergic synapse	113	5	2.16635064756		P17252,P05771,P01111,P28482,P05129
hsa04972	Pancreatic secretion	96	4	2.18085984204		P17252,P05771,P63000,P05129
hsa03008	Ribosome biogenesis in eukaryotes	76	3	2.20157809328	*	Q9Y2P8,Q9BVS4,Q9BRS2
hsa04612	Antigen processing and presentation	76	3	2.20157809328		Q9UL46,P23511,P11021
hsa00071	Fatty acid degradation	44	1	2.26856987493		P55084
hsa00380	Tryptophan metabolism	40	1	2.27663454425		Q06278
hsa00260	Glycine, serine and threonine metabolism	40	1	2.27663454425		P18669
hsa04514	Cell adhesion molecules (CAMs)	141	6	2.29412188419	*	P12830,Q9NQS3,P32004,O15551,Q16625,O95297
hsa05222	Small cell lung cancer	86	3	2.37088258995		Q04206,P61244,O00459
hsa04210	Apoptosis	86	3	2.37088258995		Q14790,O00459,Q04206
hsa04115	p53 signaling pathway	68	2	2.41401060073		Q14790,P49815
hsa00982	Drug metabolism - cytochrome P450	67	2	2.41527628813		Q06278,P16662
hsa05321	Inflammatory bowel disease (IBD)	66	2	2.41623240419		P40763,Q04206
hsa00830	Retinol metabolism	63	2	2.41713055325		Q06278,P16662
hsa04721	Synaptic vesicle cycle	63	2	2.41713055325	*	P54920,P09496
hsa04340	Hedgehog signaling pathway	51	1	2.47451421018		P49841
hsa05030	Cocaine addiction	50	1	2.47723179468		Q04206
hsa04913	Ovarian steroidogenesis	49	1	2.47952199382		P01130
hsa00600	Sphingolipid metabolism	47	1	2.48272567486		Q8NHU3
hsa01212	Fatty acid metabolism	47	1	2.48272567486		P55084
hsa03420	Nucleotide excision repair	46	1	2.48359170943		P28340
hsa00983	Drug metabolism - other enzymes	45	1	2.48393565328		P16662
hsa05032	Morphine addiction	93	3	2.51203557114		P17252,P05771,P05129
hsa05166	HTLV-I infection	259	11	2.51691663036		P14921,O14786,O60566,Q04206,Q12959,P01111,P49841,Q9Y490,P28340,O00459,P45983
hsa01230	Biosynthesis of amino acids	74	2	2.56225107571		P04406,P18669
hsa04142	Lysosome	122	4	2.58391100135	*	Q13571,P09496,Q9BXS5,Q9Y2T2
hsa05202	Transcriptional misregulation in cancer	165	6	2.61598960869	*	P14923,Q04206,P35637,Q9BZE9,P17844,P61244
hsa01200	Carbon metabolism	104	3	2.62244221662		P04406,P18669,P40926
hsa00330	Arginine and proline metabolism	59	1	2.62392221916	*	P12532
hsa00140	Steroid hormone biosynthesis	56	1	2.63048376472		P16662
hsa05217	Basal cell carcinoma	55	1	2.6317497342		P49841
hsa01130	Biosynthesis of antibiotics	209	8	2.64649337722		Q01433,Q9BYZ2,P04406,P40926,P55084,P15531,P18669,P22234
hsa04974	Protein digestion and absorption	89	2	2.76062634325	*	Q96QD8,P08195
hsa05012	Parkinson's disease	143	4	2.8080972282	*	Q16718,P56556,P06576,Q99497
hsa00980	Metabolism of xenobiotics by cytochrome P450	73	1	2.81365243784		P16662
hsa04976	Bile secretion	71	1	2.81592614007		P01130
hsa03320	PPAR signaling pathway	69	1	2.81680037061		O15530
hsa05322	Systemic lupus erythematosus	97	2	2.82477024286		P12814,O43707
hsa05204	Chemical carcinogenesis	79	1	2.8705439225		P16662
hsa04260	Cardiac muscle contraction	78	1	2.87109597628		P68032
hsa00190	Oxidative phosphorylation	133	3	2.8797372058		Q16718,P56556,P06576
hsa04640	Hematopoietic cell lineage	87	1	2.90919848297		P02786
hsa04512	ECM-receptor interaction	87	1	2.90919848297		Q14118
hsa00564	Glycerophospholipid metabolism	94	1	2.9368750504	*	P48651
hsa04080	Neuroactive ligand-receptor interaction	273	2	2.9999491966	*	Q8TEW0,Q07001
hsa04060	Cytokine-cytokine receptor interaction	261	1	2.99999054865		P00533
hsa01100	Metabolic pathways	1193	32	2.99999920243		Q01433,Q9BYZ2,Q9H773,P16662,P16885,P15531,P18669,P22234,P36954,P52434,Q06278,Q9BV57,P04818,P26358,P14410,Q16718,P07814,O43865,P19174,P40926,P48651,P28340,P06576,P11216,Q99755,P04406,P19388,P12532,P55084,Q8NHU3,P19387,P56556
hsa04740	Olfactory transduction	397	2	2.99999993585		Q13555,P62158
