# Supplementary material for: Reconstruction and signal propagation analysis of the Syk signaling network in breast cancer cells
Source: PLoS Comput Biol. 2017 Mar 17;13(3):e1005432. doi: 10.1371/journal.pcbi.1005432 (PMC5376343; doi:10.1371/journal.pcbi.1005432)
Supplement: S6 Table — (ODS) [file pcbi.1005432.s006.ods]

## Sheet: Table S6
Table S6. Enriched pathways in the lists of Syk targets from Larive et al. And Iliuk et al., using pathways from the Pathway Commons database.
Pathway reference	Pathway name	Total associated proteins	Associated proteins of the dataset	Fisher’s test	Selection for network reconstruction	UniProtKB Ac of dataset associated proteins
http://identifiers.org/reactome/REACT_18266.2	Axon guidance	201	46	8.37349639326e-11	*	P18433,Q16539,Q9UQB8,P98172,Q92558,P16333,P07947,P29597,P52799,P54762,P54760,P54764,P45983,P29317,Q96JJ3,P62993,P60660,P49023,Q14155,Q9Y2X7,Q9Y6W5,P49841,P54753,P28482,P53779,O14786,O14950,P19174,Q9NRY4,Q9NZN5,Q13813,P23528,P09496,Q15464,O60674,P32004,P63000,P29323,Q06124,P15311,P01111,P19105,P56945,Q8IZP0,P04626,Q16555
http://identifiers.org/reactome/REACT_228170.2	EPH-Ephrin signaling	90	25	2.56126344254e-10	*	Q9UQB8,P98172,Q92558,P07947,P52799,P54762,P54760,P54764,P29317,Q96JJ3,P60660,P49023,Q14155,Q9Y2X7,P54753,P28482,Q9Y6W5,P23528,Q15464,P63000,P19105,P56945,Q8IZP0,O14950,P29323
http://identifiers.org/reactome/REACT_6185.9	HIV Infection	143	29	2.68736671059e-08	*	P13984,O00231,P28066,P62979,Q92530,Q9H9H4,P36954,P52434,P12830,Q15369,Q9HAW4,P17980,Q9UN37,P55036,Q9UJU6,P35611,O00267,Q9NZZ3,P18615,P63208,Q14126,P62191,Q15370,P19388,Q9UL46,Q13813,Q9NP79,P43686,P19387
http://identifiers.org/reactome/REACT_228226.2	Ephrin signaling	18	10	3.68130731105e-08	*	P54753,P98172,P63000,Q14155,P52799,Q9Y2X7,P54762,P19105,P54760,P29323
http://identifiers.org/reactome/REACT_1258.4	Activation of the mRNA upon binding of the cap-binding complex and eIFs, and subsequent binding to 43S	55	17	3.69765718865e-08	*	Q04637,P25398,Q13347,P42677,O75821,P62979,P46783,P05198,O75822,P62277,O00303,P60228,Q14152,Q15056,Q9UBQ5,P23588,P61247
http://identifiers.org/reactome/REACT_2085.3	GTP hydrolysis and joining of the 60S ribosomal subunit	55	17	3.69765718865e-08	*	Q04637,P25398,Q13347,P42677,O75821,P62979,P46783,P05198,O75822,P62277,O00303,P60228,Q14152,Q15056,Q9UBQ5,P23588,P61247
http://identifiers.org/reactome/REACT_931.3	Ribosomal scanning and start codon recognition	55	17	3.69765718865e-08	*	Q04637,P25398,Q13347,P42677,O75821,P62979,P46783,P05198,O75822,P62277,O00303,P60228,Q14152,Q15056,Q9UBQ5,P23588,P61247
http://identifiers.org/reactome/REACT_228166.2	VEGFA-VEGFR2 Pathway	433	56	3.38724784328e-07	*	O00231,P49023,O60716,Q92558,Q04206,P16333,P29597,Q8IZP0,Q92530,P05129,P05771,P49840,P45983,Q04917,Q96JJ3,P62993,P60660,P56945,P29353,Q05655,O00221,Q9UQB8,P43405,P17980,P42167,P17252,Q12846,P49815,P28482,P53779,P14923,Q9Y6W5,P55036,P19174,P46937,P28066,P35221,O00459,Q15464,P63208,O15530,P11233,Q9UL46,O60674,Q16539,P62158,P63000,Q14192,Q06124,P01111,P49841,P50402,P62191,Q9Y490,O14950,P43686
http://identifiers.org/reactome/REACT_12529.2	Signaling by VEGF	433	56	3.38724784328e-07	*	O00231,P49023,O60716,Q92558,Q04206,P16333,P29597,Q8IZP0,Q92530,P05129,P05771,P49840,P45983,Q04917,Q96JJ3,P62993,P60660,P56945,P29353,Q05655,O00221,Q9UQB8,P43405,P17980,P42167,P17252,Q12846,P49815,P28482,P53779,P14923,Q9Y6W5,P55036,P19174,P46937,P28066,P35221,O00459,Q15464,P63208,O15530,P11233,Q9UL46,O60674,Q16539,P62158,P63000,Q14192,Q06124,P01111,P49841,P50402,P62191,Q9Y490,O14950,P43686
http://identifiers.org/reactome/REACT_160274.3	FCGR activation	128	25	5.56961399068e-07	*	Q9UQB8,Q92558,Q04206,P07947,P29597,Q8IZP0,P45983,Q96JJ3,P62993,P29353,P43405,P28482,P53779,Q9Y6W5,Q9UQC2,Q9GZY6,O43353,P23528,O00459,O15530,O60674,Q16539,P63000,Q06124,P01111
http://identifiers.org/reactome/REACT_125.4	Processing of Capped Intron-Containing Pre-mRNA	123	24	9.68147879899e-07	*	P42677,P62979,P60228,P36954,Q9UBQ5,P52434,P25398,P46783,Q14152,Q86V81,Q13347,O75821,O75822,O00303,Q15056,P61247,Q04637,P05198,P23588,P62277,P19388,P84103,P13984,P19387
http://identifiers.org/reactome/REACT_12526.3	TCR signaling	127	24	1.77593703681e-06	*	Q9UQB8,Q92558,Q04206,P16333,Q9NWQ8,Q8IZP0,Q04917,P62993,P29353,P29350,P60709,P49815,Q9Y6W5,P19174,Q9UQC2,O43353,O00459,O15530,O60674,P63000,Q06124,P49841,P49840,P63261
http://identifiers.org/reactome/REACT_228063.2	EPHA-mediated growth cone collapse	56	15	1.88278515642e-06	*	P29317,Q96JJ3,P28482,P60660,Q15464,P49023,Q9Y6W5,Q92558,P63000,P07947,Q8IZP0,P56945,Q9UQB8,O14950,P54764
http://identifiers.org/reactome/REACT_1788.5	Transcription	424	53	2.38146534521e-06	*	P18621,O00231,Q9UHR5,P05388,P62979,P60228,Q92530,P36954,P05198,Q9UBQ5,P52434,Q9C0C2,Q05639,Q92900,Q05655,P25398,P46783,P17980,Q9NZN8,P42677,P26358,Q86V81,Q96F86,Q14152,P26196,Q13347,P17252,P55036,O75821,O75822,Q5VTE0,O00303,Q14839,P28066,O00267,Q15056,P61247,P18615,Q04637,P43686,P68104,P27635,Q9UL46,Q16539,P23588,P62277,P19388,P60468,P62191,P84103,P13984,P19387,Q9UIV1
http://identifiers.org/reactome/REACT_22107.3	RNA Polymerase II Pre-transcription Events	148	26	2.75546635694e-06	*	P42677,P62979,P60228,P36954,Q9UBQ5,P52434,P25398,P46783,Q14152,Q86V81,Q13347,O75821,O75822,O00303,O00267,Q15056,P61247,P18615,Q04637,P05198,P23588,P62277,P19388,P84103,P13984,P19387
http://identifiers.org/reactome/REACT_115852.3	Constitutive Signaling by Ligand-Responsive EGFR Cancer Variants	12	7	3.02936742942e-06	*	P00533,P62993,Q16543,P22681,P29353,P19174,P01111
http://identifiers.org/reactome/REACT_1366.3	RNA Polymerase II Transcription	149	26	3.14175340586e-06	*	P42677,P62979,P60228,P36954,Q9UBQ5,P52434,P25398,P46783,Q14152,Q86V81,Q13347,O75821,O75822,O00303,O00267,Q15056,P61247,P18615,Q04637,P05198,P23588,P62277,P19388,P84103,P13984,P19387
http://identifiers.org/reactome/REACT_75774.5	Adaptive Immune System	606	68	3.45160691475e-06	*	P51149,O00231,Q9UQB8,Q92558,Q04206,Q9NWQ8,P61163,P16333,P07947,P29597,Q8IZP0,Q92530,P05129,P05771,Q04917,P35568,P62993,P60660,P22681,P29353,Q05655,P29350,P52732,Q13561,O00221,P28066,P43405,P17980,Q9UJW0,Q9Y4H2,P60709,P17252,P49815,P28482,P30153,P00533,Q9Y6W5,P55036,P19174,Q9UQC2,P67775,P63261,P46937,Q14738,O43353,P09496,O00459,Q14192,P63208,O15530,Q13480,P43686,P11233,Q9UL46,O60674,Q16539,P62158,…
http://identifiers.org/reactome/REACT_18407.6	G alpha (12/13) signalling events	124	23	4.1163849908e-06	*	Q9UQB8,Q92558,Q8IZP0,Q04917,P62993,P60660,P29353,Q6ZSZ5,Q14155,P49815,P28482,Q9Y6W5,Q9UQC2,Q9NZN5,O00459,Q15464,O15530,O60674,P63000,Q92974,P49841,P49840,O14950
http://identifiers.org/reactome/REACT_115871.5	Signaling by EGFR in Cancer	471	56	6.83188714446e-06	*	O00231,P49023,O14950,Q04206,Q14192,P07947,P29597,P04626,Q92530,P05129,P05771,P45983,Q04917,P42566,P62993,Q16543,P22681,P29353,Q05655,Q13480,O00221,P28066,P43405,P17980,Q9Y4H2,Q12846,P49815,P28482,P53779,P35568,P17252,P55036,P19174,Q9UQC2,P46937,Q92783,O75886,O14964,O00459,P63208,P60660,O15530,P11233,Q9UL46,O60674,Q16539,P62158,Q9NWQ8,Q06124,P01111,P49841,P49840,P62191,Q9Y490,P43686,P00533
http://identifiers.org/reactome/REACT_111045.2	Developmental Biology	870	88	7.41637139526e-06	*	P18433,Q9UQB8,P16333,P29317,Q96JJ3,P62140,Q05655,P28066,P43405,Q14155,P42167,Q9Y2X7,P54753,P53779,Q15464,P11233,P32004,P63000,P62136,P19105,P49023,P62979,Q92558,Q8IZP0,Q12846,P62993,P09496,P61244,P62191,Q06124,P15311,P46937,P50402,Q9Y618,P43686,Q16555,P10599,Q14192,P07947,P29597,P52799,Q92530,P05129,P05771,P29353,P28482,P30153,P17252,P55036,P19174,Q9NRY4,P35221,P23528,O00459,Q9UL46,O60674,Q16539,…
http://identifiers.org/panther.pathway/P00018	None	111	21	7.94717814405e-06	*	Q04917,P00533,P28482,P53779,P29353,P17252,Q05655,Q16539,P19174,P63000,Q14738,Q9UQC2,P40763,P01111,P16885,P67775,P05129,P04626,P05771,Q13480,P22681
http://identifiers.org/panther.pathway/P00016	None	70	16	8.18234677279e-06	*	Q9BVA1,P68371,P63000,P68133,Q9Y281,P07437,P62736,Q13885,Q13509,P60709,P63261,P63267,P23528,Q562R1,P04350,P68032
http://identifiers.org/reactome/REACT_6288.5	Host Interactions of HIV factors	86	18	8.35520102327e-06	*	P12830,P55036,O00231,Q15369,P28066,P62191,P62979,Q9UJU6,Q15370,Q9UL46,Q9HAW4,P35611,P17980,Q92530,P63208,Q13813,P43686,Q14126
http://identifiers.org/reactome/REACT_424.4	Transport of the SLBP independent Mature mRNA	86	18	8.35520102327e-06	*	Q04637,P25398,Q13347,P42677,P46783,P62979,O75821,P05198,O75822,P62277,O00303,P60228,Q14152,Q15056,Q9UBQ5,P23588,P61247,Q86V81
http://identifiers.org/reactome/REACT_405.4	Transport of the SLBP Dependant Mature mRNA	87	18	9.91572611638e-06	*	Q04637,P25398,Q13347,P42677,P46783,P62979,O75821,P05198,O75822,P62277,O00303,P60228,Q14152,Q15056,Q9UBQ5,P23588,P61247,Q86V81
http://identifiers.org/reactome/REACT_2159.6	Eukaryotic Translation Initiation	104	20	1.01811851461e-05	*	Q04637,P18621,P25398,P27635,P42677,P46783,P05388,P62979,O75821,P05198,O75822,P62277,O00303,P60228,Q14152,Q15056,Q9UBQ5,Q13347,P23588,P61247
http://identifiers.org/reactome/REACT_2099.2	Cap-dependent Translation Initiation	104	20	1.01811851461e-05	*	Q04637,P18621,P25398,P27635,P42677,P46783,P05388,P62979,O75821,P05198,O75822,P62277,O00303,P60228,Q14152,Q15056,Q9UBQ5,Q13347,P23588,P61247
http://identifiers.org/reactome/REACT_1797.2	Formation of a pool of free 40S subunits	104	20	1.01811851461e-05	*	Q04637,P18621,P25398,P27635,P42677,P46783,P05388,P62979,O75821,P05198,O75822,P62277,O00303,P60228,Q14152,Q15056,Q9UBQ5,Q13347,P23588,P61247
http://identifiers.org/reactome/REACT_9417.8	Signaling by EGFR	469	55	1.11531573586e-05	*	O00231,P49023,O14950,Q04206,Q14192,P07947,P29597,P04626,Q92530,P05129,P05771,P45983,Q04917,P42566,P62993,P60660,P22681,P29353,Q05655,Q13480,O00221,P28066,P43405,P17980,Q9Y4H2,Q12846,P49815,P28482,P53779,P35568,P17252,P55036,P19174,Q9UQC2,P46937,Q92783,O75886,O14964,O00459,P63208,O15530,P11233,Q9UL46,O60674,Q16539,P62158,Q9NWQ8,Q06124,P01111,P49841,P49840,P62191,Q9Y490,P43686,P00533
http://identifiers.org/reactome/REACT_12484.2	EGFR downregulation	14	7	1.16935049313e-05	*	P42566,P62993,P22681,P00533,Q92783,O75886,O14964
http://identifiers.org/reactome/REACT_833.4	RNA Polymerase II Transcription Elongation	142	24	1.35284662099e-05	*	P42677,P62979,P60228,P36954,Q9UBQ5,P52434,P25398,P46783,Q14152,Q86V81,Q13347,O75821,O75822,O00303,Q15056,P61247,Q04637,P05198,P23588,P62277,P19388,P84103,P13984,P19387
http://identifiers.org/reactome/REACT_846.5	Formation of the Early Elongation Complex	142	24	1.35284662099e-05	*	P42677,P62979,P60228,P36954,Q9UBQ5,P52434,P25398,P46783,Q14152,Q86V81,Q13347,O75821,O75822,O00303,Q15056,P61247,Q04637,P05198,P23588,P62277,P19388,P84103,P13984,P19387
http://identifiers.org/reactome/REACT_1096.4	Processing of Intronless Pre-mRNAs	89	18	1.38432979472e-05	*	Q04637,P25398,Q13347,P42677,P46783,P62979,O75821,P05198,O75822,P62277,O00303,P60228,Q14152,Q15056,Q9UBQ5,P23588,P61247,Q86V81
http://identifiers.org/reactome/REACT_1835.4	Transport of Mature mRNA Derived from an Intronless Transcript	89	18	1.38432979472e-05	*	Q04637,P25398,Q13347,P42677,P46783,P62979,O75821,P05198,O75822,P62277,O00303,P60228,Q14152,Q15056,Q9UBQ5,P23588,P61247,Q86V81
http://identifiers.org/reactome/REACT_1851.6	RNA Polymerase II Transcription Initiation	143	24	1.53002242008e-05	*	P42677,P62979,P60228,P36954,Q9UBQ5,P52434,P25398,P46783,Q14152,Q86V81,Q13347,O75821,O75822,O00303,Q15056,P61247,Q04637,P05198,P23588,P62277,P19388,P84103,P13984,P19387
http://identifiers.org/panther.pathway/P00005	None	143	24	1.53002242008e-05	*	P49023,P98172,P16333,P16885,P05129,P54762,P05771,P45983,Q04721,P29353,Q05655,P46109,P54753,P28482,P14921,P40763,P17252,P19174,O00459,Q16539,P01111,P49841,P52799,P29323
http://identifiers.org/reactome/REACT_2089.5	RNA Polymerase II Promoter Escape	143	24	1.53002242008e-05	*	P42677,P62979,P60228,P36954,Q9UBQ5,P52434,P25398,P46783,Q14152,Q86V81,Q13347,O75821,O75822,O00303,Q15056,P61247,Q04637,P05198,P23588,P62277,P19388,P84103,P13984,P19387
http://identifiers.org/reactome/REACT_975.6	RNA Pol II CTD phosphorylation and interaction with CE	143	24	1.53002242008e-05	*	P42677,P62979,P60228,P36954,Q9UBQ5,P52434,P25398,P46783,Q14152,Q86V81,Q13347,O75821,O75822,O00303,Q15056,P61247,Q04637,P05198,P23588,P62277,P19388,P84103,P13984,P19387
http://identifiers.org/reactome/REACT_1655.6	RNA Polymerase II Transcription Pre-Initiation And Promoter Opening	143	24	1.53002242008e-05	*	P42677,P62979,P60228,P36954,Q9UBQ5,P52434,P25398,P46783,Q14152,Q86V81,Q13347,O75821,O75822,O00303,Q15056,P61247,Q04637,P05198,P23588,P62277,P19388,P84103,P13984,P19387
http://identifiers.org/reactome/REACT_1470.5	mRNA Capping	143	24	1.53002242008e-05	*	P42677,P62979,P60228,P36954,Q9UBQ5,P52434,P25398,P46783,Q14152,Q86V81,Q13347,O75821,O75822,O00303,Q15056,P61247,Q04637,P05198,P23588,P62277,P19388,P84103,P13984,P19387
http://identifiers.org/reactome/REACT_834.3	RNA Polymerase II Transcription Initiation And Promoter Clearance	143	24	1.53002242008e-05	*	P42677,P62979,P60228,P36954,Q9UBQ5,P52434,P25398,P46783,Q14152,Q86V81,Q13347,O75821,O75822,O00303,Q15056,P61247,Q04637,P05198,P23588,P62277,P19388,P84103,P13984,P19387
http://identifiers.org/reactome/REACT_118638.5	Downstream signaling events of B Cell Receptor (BCR)	201	30	1.54175522254e-05	*	O00231,P28066,Q04206,P29597,P04626,Q92530,P05771,Q04917,P35568,P62993,P29353,O00459,O00221,P17980,Q9Y4H2,P49815,P28482,P00533,P55036,Q9UQC2,Q13480,O15530,Q9UL46,O60674,Q06124,P01111,P49841,P49840,P62191,P43686
http://identifiers.org/reactome/REACT_11061.8	Signalling by NGF	541	61	1.55467962554e-05	*	O00231,P28066,P62979,P51452,Q04206,Q14738,P01111,Q14192,P29597,P04626,Q92530,P05129,P05771,Q13501,P45983,Q04917,P35568,P62993,P60660,P29353,Q6ZSZ5,Q05655,P17980,Q13480,O00221,P43405,Q14155,Q9Y4H2,P17252,Q12846,P49815,P28482,P30153,P53779,P00533,P40763,O14950,P55036,P19174,Q9UQC2,P67775,P46109,P46937,P09496,O00459,P63208,O15530,P11233,Q9UL46,O60674,Q16539,P62158,P63000,Q06124,Q92974,P49841,P49840,…
http://identifiers.org/reactome/REACT_1768.6	Processing of Capped Intronless Pre-mRNA	90	18	1.62873709514e-05	*	Q04637,P25398,Q13347,P42677,P46783,P62979,O75821,P05198,O75822,P62277,O00303,P60228,Q14152,Q15056,Q9UBQ5,P23588,P61247,Q86V81
http://identifiers.org/reactome/REACT_338.3	Transport of Mature mRNAs Derived from Intronless Transcripts	90	18	1.62873709514e-05	*	Q04637,P25398,Q13347,P42677,P46783,P62979,O75821,P05198,O75822,P62277,O00303,P60228,Q14152,Q15056,Q9UBQ5,P23588,P61247,Q86V81
http://identifiers.org/reactome/REACT_1014.5	Translation	145	24	1.9488513443e-05	*	P18621,P42677,P05388,P62979,P60228,Q9UBQ5,Q05639,P25398,P46783,Q14152,P60468,Q13347,O75821,O75822,Q5VTE0,O00303,Q15056,P61247,Q04637,P68104,P27635,P05198,P23588,P62277
http://identifiers.org/reactome/REACT_21300.6	None	430	51	2.02134011079e-05	*	P68366,O00231,O14974,P42677,P62979,Q14738,P61163,P49736,Q92530,O60763,P05771,P62191,P04350,P25205,P62140,Q99996,Q9HAW4,P04818,Q2NKX8,Q15691,Q13561,P28066,P17980,P42167,Q9H0U4,P28482,P30153,P68371,P17252,P55036,P67775,O95684,Q96SN8,P62820,P56211,Q71U36,P61244,Q8TD19,P63208,Q86XL3,P43686,Q9UL46,O60566,P07437,O75935,P50402,O60216,Q14674,Q14980,P28340,O43768
http://identifiers.org/reactome/REACT_383.7	DNA Replication	430	51	2.02134011079e-05	*	P68366,O00231,O14974,P42677,P62979,Q14738,P61163,P49736,Q92530,O60763,P05771,P62191,P04350,P25205,P62140,Q99996,Q9HAW4,P04818,Q2NKX8,Q15691,Q13561,P28066,P17980,P42167,Q9H0U4,P28482,P30153,P68371,P17252,P55036,P67775,O95684,Q96SN8,P62820,P56211,Q71U36,P61244,Q8TD19,P63208,Q86XL3,P43686,Q9UL46,O60566,P07437,O75935,P50402,O60216,Q14674,Q14980,P28340,O43768
http://identifiers.org/reactome/REACT_21391.7	Mitotic G2-G2/M phases	430	51	2.02134011079e-05	*	P68366,O00231,O14974,P42677,P62979,Q14738,P61163,P49736,Q92530,O60763,P05771,P62191,P04350,P25205,P62140,Q99996,Q9HAW4,P04818,Q2NKX8,Q15691,Q13561,P28066,P17980,P42167,Q9H0U4,P28482,P30153,P68371,P17252,P55036,P67775,O95684,Q96SN8,P62820,P56211,Q71U36,P61244,Q8TD19,P63208,Q86XL3,P43686,Q9UL46,O60566,P07437,O75935,P50402,O60216,Q14674,Q14980,P28340,O43768
http://identifiers.org/reactome/REACT_524.4	SOS-mediated signalling	38	11	2.06903618454e-05	*	P35568,P28482,P62993,P53779,O60674,Q16539,P01111,Q06124,P29597,Q9Y4H2,P45983
http://identifiers.org/reactome/REACT_152.7	Cell Cycle, Mitotic	431	51	2.08725731932e-05	*	P68366,O00231,O14974,P42677,P62979,Q14738,P61163,P49736,Q92530,O60763,P05771,P62191,P04350,P25205,P62140,Q99996,Q9HAW4,P04818,Q2NKX8,Q15691,Q13561,P28066,P17980,P42167,Q9H0U4,P28482,P30153,P68371,P17252,P55036,P67775,O95684,Q96SN8,P62820,P56211,Q71U36,P61244,Q8TD19,P63208,Q86XL3,P43686,Q9UL46,O60566,P07437,O75935,P50402,O60216,Q14674,Q14980,P28340,O43768
http://identifiers.org/reactome/REACT_21267.4	Mitotic G1-G1/S phases	431	51	2.08725731932e-05	*	P68366,O00231,O14974,P42677,P62979,Q14738,P61163,P49736,Q92530,O60763,P05771,P62191,P04350,P25205,P62140,Q99996,Q9HAW4,P04818,Q2NKX8,Q15691,Q13561,P28066,P17980,P42167,Q9H0U4,P28482,P30153,P68371,P17252,P55036,P67775,O95684,Q96SN8,P62820,P56211,Q71U36,P61244,Q8TD19,P63208,Q86XL3,P43686,Q9UL46,O60566,P07437,O75935,P50402,O60216,Q14674,Q14980,P28340,O43768
http://identifiers.org/reactome/REACT_17015.7	Metabolism of proteins	914	90	2.09596481363e-05	*	P18621,P28066,Q13885,P15941,P23511,Q15056,P62993,Q05655,P43405,Q14152,P02792,P02794,Q9UQC2,P35611,Q5RKV6,P78537,P02786,O15530,P11233,P05388,P62979,P60228,Q13509,P08240,Q05639,Q9NS69,Q12846,P49815,O75821,O75822,Q5VTE0,P46937,P09496,P61247,Q04637,P68104,P27635,P62191,Q06124,Q14671,P43686,Q14192,P29597,Q92530,P05129,P05771,Q92538,Q04917,P00533,P29353,P28482,P17252,P55036,Q9BU89,Q8N6T3,O00459,Q9UL46,…
http://identifiers.org/reactome/REACT_12623.3	Generation of second messenger molecules	119	21	2.43812320806e-05	*	Q04917,P62993,O15530,Q9UQB8,Q9Y6W5,O60674,Q92558,Q9UQC2,P63000,P16333,P29353,Q8IZP0,P49840,P60709,Q04206,P19174,O43353,P49841,O00459,P63261,P49815
http://identifiers.org/reactome/REACT_12579.3	SHC1 events in EGFR signaling	39	11	2.71512540292e-05	*	P00533,P28482,P62993,P53779,P29353,O60674,Q16539,P01111,Q06124,P29597,P45983
http://identifiers.org/reactome/REACT_332.5	IRS-mediated signalling	148	24	2.77326824281e-05	*	P62158,Q99704,P29597,Q13131,P45983,P35568,P62993,Q04837,Q13480,Q9Y4H2,P49815,P28482,P53779,Q9UIQ6,O00459,Q04637,O15530,P11233,O60674,Q16539,P23588,P63000,Q06124,P01111
http://identifiers.org/panther.pathway/P00010	None	46	12	2.77687575905e-05	*	P01111,P28482,P62993,P53779,Q05655,Q16539,P62158,P63000,P43405,P16885,P05771,P45983
http://identifiers.org/reactome/REACT_12606.3	GRB2 events in EGFR signaling	61	14	2.90123519199e-05	*	P00533,P28482,P62993,P53779,P35568,P29353,O60674,Q16539,P01111,Q06124,P11233,P29597,Q9Y4H2,P45983
http://identifiers.org/reactome/REACT_1845.5	Formation of RNA Pol II elongation complex	139	23	2.93937976193e-05	*	P42677,P62979,P60228,P36954,Q9UBQ5,P52434,P25398,P46783,Q14152,Q86V81,Q13347,O75821,O75822,O00303,Q15056,P61247,Q04637,P05198,P23588,P62277,P19388,P84103,P19387
http://identifiers.org/reactome/REACT_111040.4	Signaling by SCF-KIT	164	26	2.9881783705e-05	*	P07947,P29597,P04626,P45983,Q04917,P35568,P62993,P29353,O00459,Q9Y4H2,P49815,P28482,P53779,P00533,P40763,P17252,Q9UQC2,Q13480,O15530,O60674,Q16539,P63000,Q06124,P01111,P49841,P49840
http://identifiers.org/reactome/REACT_11123.6	Membrane Trafficking	121	21	3.16747387318e-05	*	Q9BV40,P02786,Q9UIQ6,Q9UN37,P11233,P09496,P62979,P62158,P63000,Q07157,O75976,Q14671,Q92538,Q9BXS5,Q12846,Q9NZZ3,P02792,P02794,Q9NP79,P78537,O95295
http://identifiers.org/reactome/REACT_71.6	Gene Expression	558	61	3.2492626975e-05	*	P18621,O00231,Q9UHR5,P05388,P62979,P60228,Q92530,P36954,P05198,Q9UBQ5,P52434,Q9C0C2,Q05639,O95149,P62140,Q92900,Q05655,P25398,P46783,P17980,Q9NZN8,Q9H814,P42677,P26358,Q86V81,Q96F86,Q14152,P43686,P26196,Q13347,P17252,P55036,O75821,O75822,Q5VTE0,P63208,P46937,Q14839,P28066,P19388,O00267,Q15056,P61244,P61247,P18615,Q04637,P54105,P68104,P27635,Q9UL46,Q16539,P23588,P62136,P62277,O00303,P60468,P62191,…
http://identifiers.org/reactome/REACT_12058.3	Signalling to ERKs	54	13	3.26752892698e-05	*	P28482,P62993,P53779,P29353,O60674,Q16539,P19174,P01111,Q06124,P11233,P29597,P46109,P45983
http://identifiers.org/reactome/REACT_228085.2	EPHB-mediated forward signaling	27	9	3.42433723423e-05	*	P54753,P98172,P63000,P29323,P07947,P52799,P54762,P54760,P23528
http://identifiers.org/reactome/REACT_20605.4	None	189	28	3.4939140035e-05	*	P18621,Q92530,P28066,P05388,P62979,Q9C0C2,O00231,Q92900,Q05655,P25398,P46783,Q9NZN8,P42677,P17980,Q96F86,P26196,P17252,P55036,P61247,Q04637,P27635,P62191,Q16539,P23588,P62277,Q9UL46,P43686,Q9UIV1
http://identifiers.org/reactome/REACT_160315.5	Regulation of PLK1 Activity at G2/M Transition	70	15	3.59046666556e-05	*	P61163,P62140,P30153,O14974,Q99996,Q15691,Q96SN8,Q71U36,P07437,O75935,P68366,O95684,P68371,Q13561,P04350
http://identifiers.org/reactome/REACT_1849.4	mRNA 3'-end processing	104	19	3.64383521718e-05	*	Q04637,P25398,Q13347,P42677,P46783,P62979,O75821,P05198,O75822,P62277,O00303,P60228,P84103,Q14152,Q15056,Q9UBQ5,P23588,P61247,Q86V81
http://identifiers.org/reactome/REACT_1735.4	mRNA Splicing	104	19	3.64383521718e-05	*	Q04637,P25398,Q13347,P42677,P46783,P62979,O75821,P05198,O75822,P62277,O00303,P60228,P84103,Q14152,Q15056,Q9UBQ5,P23588,P61247,Q86V81
http://identifiers.org/reactome/REACT_397.3	Post-Elongation Processing of Intron-Containing pre-mRNA	104	19	3.64383521718e-05	*	Q04637,P25398,Q13347,P42677,P46783,P62979,O75821,P05198,O75822,P62277,O00303,P60228,P84103,Q14152,Q15056,Q9UBQ5,P23588,P61247,Q86V81
http://identifiers.org/reactome/REACT_467.4	mRNA Splicing - Major Pathway	104	19	3.64383521718e-05	*	Q04637,P25398,Q13347,P42677,P46783,P62979,O75821,P05198,O75822,P62277,O00303,P60228,P84103,Q14152,Q15056,Q9UBQ5,P23588,P61247,Q86V81
http://identifiers.org/reactome/REACT_1597.4	Transport of Mature mRNA derived from an Intron-Containing Transcript	104	19	3.64383521718e-05	*	Q04637,P25398,Q13347,P42677,P46783,P62979,O75821,P05198,O75822,P62277,O00303,P60228,P84103,Q14152,Q15056,Q9UBQ5,P23588,P61247,Q86V81
http://identifiers.org/reactome/REACT_762.2	None	151	24	3.90051174428e-05	*	P62158,Q99704,P29597,Q13131,P45983,P35568,P62993,Q04837,Q13480,Q9Y4H2,P49815,P28482,P53779,Q9UIQ6,O00459,Q04637,O15530,P11233,O60674,Q16539,P23588,P63000,Q06124,P01111
http://identifiers.org/reactome/REACT_160123.3	Fcgamma receptor (FCGR) dependent phagocytosis	429	50	4.98903338182e-05	*	O00231,Q9UQB8,Q92558,Q04206,P16333,P07947,P29597,Q8IZP0,Q92530,P05129,P05771,P45983,Q96JJ3,P62993,P60660,P29353,Q05655,O00221,P28066,P43405,P17980,P17252,Q12846,P28482,P53779,Q9Y6W5,P55036,P19174,Q9UQC2,Q9GZY6,P46937,O43353,P23528,O00459,Q14192,P63208,O15530,P11233,Q9UL46,O60674,Q16539,P62158,P63000,Q06124,P01111,P62191,Q9Y490,P16885,O14950,P43686
http://identifiers.org/reactome/REACT_150359.3	Signaling by Type 1 Insulin-like Growth Factor 1 Receptor (IGF1R)	160	25	5.02655244918e-05	*	P23588,Q99704,P29597,Q13131,P45983,P35568,P62993,P29353,Q04837,Q13480,Q9Y4H2,P49815,P28482,P53779,Q9UIQ6,O00459,Q04637,O15530,P11233,O60674,Q16539,P62158,P63000,Q06124,P01111
http://identifiers.org/reactome/REACT_1109.4	Insulin receptor recycling	160	25	5.02655244918e-05	*	P23588,Q99704,P29597,Q13131,P45983,P35568,P62993,P29353,Q04837,Q13480,Q9Y4H2,P49815,P28482,P53779,Q9UIQ6,O00459,Q04637,O15530,P11233,O60674,Q16539,P62158,P63000,Q06124,P01111
http://identifiers.org/reactome/REACT_1195.6	Insulin receptor signalling cascade	160	25	5.02655244918e-05	*	P23588,Q99704,P29597,Q13131,P45983,P35568,P62993,P29353,Q04837,Q13480,Q9Y4H2,P49815,P28482,P53779,Q9UIQ6,O00459,Q04637,O15530,P11233,O60674,Q16539,P62158,P63000,Q06124,P01111
http://identifiers.org/reactome/REACT_498.8	Signaling by Insulin receptor	160	25	5.02655244918e-05	*	P23588,Q99704,P29597,Q13131,P45983,P35568,P62993,P29353,Q04837,Q13480,Q9Y4H2,P49815,P28482,P53779,Q9UIQ6,O00459,Q04637,O15530,P11233,O60674,Q16539,P62158,P63000,Q06124,P01111
http://identifiers.org/reactome/REACT_150210.3	IGF1R signaling cascade	160	25	5.02655244918e-05	*	P23588,Q99704,P29597,Q13131,P45983,P35568,P62993,P29353,Q04837,Q13480,Q9Y4H2,P49815,P28482,P53779,Q9UIQ6,O00459,Q04637,O15530,P11233,O60674,Q16539,P62158,P63000,Q06124,P01111
http://identifiers.org/reactome/REACT_15479.2	Centrosome maturation	64	14	5.14876793047e-05	*	P61163,P68366,P30153,P68371,Q99996,Q14980,Q15691,Q13561,P07437,O75935,Q96SN8,O95684,Q71U36,P04350
http://identifiers.org/reactome/REACT_15296.3	Recruitment of mitotic centrosome proteins and complexes	64	14	5.14876793047e-05	*	P61163,P68366,P30153,P68371,Q99996,Q14980,Q15691,Q13561,P07437,O75935,Q96SN8,O95684,Q71U36,P04350
http://identifiers.org/reactome/REACT_12056.6	NGF signalling via TRKA from the plasma membrane	482	54	5.42947087627e-05	*	O00231,P28066,O14950,Q04206,Q14738,Q14192,P29597,P04626,Q92530,P05129,P05771,P45983,Q04917,P35568,P62993,P60660,P29353,P51452,Q05655,Q13480,O00221,P43405,P17980,Q9Y4H2,Q12846,P49815,P28482,P30153,P53779,P00533,P40763,P17252,P55036,P19174,Q9UQC2,P67775,P46109,P46937,P09496,O00459,P63208,O15530,P11233,Q9UL46,O60674,Q16539,P62158,Q06124,P01111,P49841,P49840,P62191,Q9Y490,P43686
http://identifiers.org/reactome/REACT_115993.2	SHC1 events in ERBB2 signaling	49	12	5.50296762471e-05	*	P00533,P28482,P62993,P53779,P29353,O60674,Q16539,P01111,Q06124,P29597,P04626,P45983
http://identifiers.org/reactome/REACT_16967.2	Post-chaperonin tubulin folding pathway	8	5	5.76602581489e-05	*	Q9BVA1,Q13885,Q13509,P04350,P68371
http://identifiers.org/panther.pathway/P00056	None	57	13	6.02986391108e-05	*	P28482,P14921,P49023,P17252,Q05655,Q16539,P19174,P63000,P01111,P16885,P05129,P05771,O00459
http://identifiers.org/reactome/REACT_2203.7	G2/M Transition	204	29	6.22772106682e-05	*	P68366,Q9UL46,O14974,P28066,P62979,P61163,Q92530,P04350,O00231,P62140,Q99996,Q14980,Q15691,Q13561,P17980,P30153,P68371,P55036,P67775,O95684,Q96SN8,P56211,Q71U36,P62191,P07437,O75935,P63208,P43686,O43768
http://identifiers.org/reactome/REACT_1281.5	Transport of Mature Transcript to Cytoplasm	108	19	6.27681785115e-05	*	Q04637,P25398,Q13347,P42677,P46783,P62979,O75821,P05198,O75822,P62277,O00303,P60228,P84103,Q14152,Q15056,Q9UBQ5,P23588,P61247,Q86V81
http://identifiers.org/reactome/REACT_1892.3	Elongation arrest and recovery	108	19	6.27681785115e-05	*	Q04637,P25398,Q13347,P42677,P46783,P62979,O75821,P05198,O75822,P62277,O00303,P60228,P84103,Q14152,Q15056,Q9UBQ5,P23588,P61247,Q86V81
http://identifiers.org/reactome/REACT_387.4	Cleavage of Growing Transcript in the Termination Region	108	19	6.27681785115e-05	*	Q04637,P25398,Q13347,P42677,P46783,P62979,O75821,P05198,O75822,P62277,O00303,P60228,P84103,Q14152,Q15056,Q9UBQ5,P23588,P61247,Q86V81
http://identifiers.org/reactome/REACT_894.3	RNA Polymerase II Transcription Termination	108	19	6.27681785115e-05	*	Q04637,P25398,Q13347,P42677,P46783,P62979,O75821,P05198,O75822,P62277,O00303,P60228,P84103,Q14152,Q15056,Q9UBQ5,P23588,P61247,Q86V81
http://identifiers.org/reactome/REACT_120736.4	Signaling by FGFR in disease	472	53	6.84012933323e-05	*	O00231,P28066,O14950,Q04206,Q14192,P29597,P04626,Q92530,P05129,P05771,P45983,Q04917,P35568,P62993,P60660,P29353,Q05655,Q13480,O00221,P43405,P17980,Q16630,Q12846,P49815,P28482,P30153,P53779,P00533,P40763,P17252,P55036,P19174,Q9UQC2,P67775,O95684,P46937,O00459,P63208,O15530,P11233,Q9UL46,O60674,Q16539,P62158,Q06124,P01111,Q32MZ4,P49841,P49840,P62191,Q9Y490,P43686,Q9Y4H2
http://identifiers.org/reactome/REACT_150203.3	IRS-related events triggered by IGF1R	152	24	6.87250675856e-05	*	P62158,Q99704,P29597,Q13131,P45983,P35568,P62993,Q04837,Q13480,Q9Y4H2,P49815,P28482,P53779,Q9UIQ6,O00459,Q04637,O15530,P11233,O60674,Q16539,P23588,P63000,Q06124,P01111
http://identifiers.org/reactome/REACT_1178.4	Disinhibition of SNARE formation	5	4	8.84651318825e-05	*	Q12846,P17252,P05771,P05129
http://identifiers.org/reactome/REACT_1280.4	Response to elevated platelet cytosolic Ca2+	5	4	8.84651318825e-05	*	Q12846,P17252,P05771,P05129
http://identifiers.org/reactome/REACT_163701.3	FCERI mediated MAPK activation	120	20	8.90353588526e-05	*	P01111,P28482,P62993,O15530,P29353,O60674,Q16539,P19174,P63000,Q9GZY6,Q9UQC2,Q06124,P29597,P43405,P16885,Q04206,O43353,P45983,O00459,P53779
http://identifiers.org/reactome/REACT_228261.2	T41 mutants of beta-catenin aren't phosphorylated	68	14	0.000104246145276	*	P55036,P30153,O00231,P28066,Q9UL46,P62979,Q14738,P63208,P17980,P49841,P67775,Q92530,P62191,P43686
http://identifiers.org/reactome/REACT_228098.2	AXIN mutants destabilize the destruction complex, activating WNT signaling	68	14	0.000104246145276	*	P55036,P30153,O00231,P28066,Q9UL46,P62979,Q14738,P63208,P17980,P49841,P67775,Q92530,P62191,P43686
http://identifiers.org/reactome/REACT_11065.2	Beta-catenin phosphorylation cascade	68	14	0.000104246145276	*	P55036,P30153,O00231,P28066,Q9UL46,P62979,Q14738,P63208,P17980,P49841,P67775,Q92530,P62191,P43686
http://identifiers.org/reactome/REACT_11063.2	Degradation of beta-catenin by the destruction complex	68	14	0.000104246145276	*	P55036,P30153,O00231,P28066,Q9UL46,P62979,Q14738,P63208,P17980,P49841,P67775,Q92530,P62191,P43686
http://identifiers.org/reactome/REACT_228216.2	truncated APC mutants destabilize the destruction complex	68	14	0.000104246145276	*	P55036,P30153,O00231,P28066,Q9UL46,P62979,Q14738,P63208,P17980,P49841,P67775,Q92530,P62191,P43686
http://identifiers.org/reactome/REACT_228112.2	deletions in the AXIN genes in hepatocellular carcinoma result in elevated WNT signaling	68	14	0.000104246145276	*	P55036,P30153,O00231,P28066,Q9UL46,P62979,Q14738,P63208,P17980,P49841,P67775,Q92530,P62191,P43686
http://identifiers.org/reactome/REACT_228285.2	AXIN missense mutants destabilize the destruction complex	68	14	0.000104246145276	*	P55036,P30153,O00231,P28066,Q9UL46,P62979,Q14738,P63208,P17980,P49841,P67775,Q92530,P62191,P43686
http://identifiers.org/reactome/REACT_228229.2	phosphorylation site mutants of CTNNB1 are not targeted to the proteasome by the destruction complex	68	14	0.000104246145276	*	P55036,P30153,O00231,P28066,Q9UL46,P62979,Q14738,P63208,P17980,P49841,P67775,Q92530,P62191,P43686
http://identifiers.org/reactome/REACT_228314.2	misspliced GSK3beta mutants stabilize beta-catenin	68	14	0.000104246145276	*	P55036,P30153,O00231,P28066,Q9UL46,P62979,Q14738,P63208,P17980,P49841,P67775,Q92530,P62191,P43686
http://identifiers.org/reactome/REACT_228048.2	deletions in the AMER1 gene destabilize the destruction complex	68	14	0.000104246145276	*	P55036,P30153,O00231,P28066,Q9UL46,P62979,Q14738,P63208,P17980,P49841,P67775,Q92530,P62191,P43686
http://identifiers.org/reactome/REACT_228196.2	APC truncation mutants have impaired AXIN binding	68	14	0.000104246145276	*	P55036,P30153,O00231,P28066,Q9UL46,P62979,Q14738,P63208,P17980,P49841,P67775,Q92530,P62191,P43686
http://identifiers.org/reactome/REACT_228223.2	TCF7L2 mutants don't bind CTBP	68	14	0.000104246145276	*	P55036,P30153,O00231,P28066,Q9UL46,P62979,Q14738,P63208,P17980,P49841,P67775,Q92530,P62191,P43686
http://identifiers.org/reactome/REACT_228060.2	truncations of AMER1 destabilize the destruction complex	68	14	0.000104246145276	*	P55036,P30153,O00231,P28066,Q9UL46,P62979,Q14738,P63208,P17980,P49841,P67775,Q92530,P62191,P43686
http://identifiers.org/reactome/REACT_228251.2	S37 mutants of beta-catenin aren't phosphorylated	68	14	0.000104246145276	*	P55036,P30153,O00231,P28066,Q9UL46,P62979,Q14738,P63208,P17980,P49841,P67775,Q92530,P62191,P43686
http://identifiers.org/reactome/REACT_228243.2	AMER1 mutants destabilize the destruction complex	68	14	0.000104246145276	*	P55036,P30153,O00231,P28066,Q9UL46,P62979,Q14738,P63208,P17980,P49841,P67775,Q92530,P62191,P43686
http://identifiers.org/reactome/REACT_228143.2	APC truncation mutants are not K63 polyubiquitinated	68	14	0.000104246145276	*	P55036,P30153,O00231,P28066,Q9UL46,P62979,Q14738,P63208,P17980,P49841,P67775,Q92530,P62191,P43686
http://identifiers.org/reactome/REACT_228159.2	S33 mutants of beta-catenin aren't phosphorylated	68	14	0.000104246145276	*	P55036,P30153,O00231,P28066,Q9UL46,P62979,Q14738,P63208,P17980,P49841,P67775,Q92530,P62191,P43686
http://identifiers.org/reactome/REACT_23837.3	Recruitment of Profilin by Ena/Vasp proteins	68	14	0.000104246145276	*	P01111,P28482,Q16539,P22681,P29353,O60674,P29350,P43405,Q06124,P07947,P29597,P62993,P11233,O00459
http://identifiers.org/reactome/REACT_228137.2	S45 mutants of beta-catenin aren't phosphorylated	68	14	0.000104246145276	*	P55036,P30153,O00231,P28066,Q9UL46,P62979,Q14738,P63208,P17980,P49841,P67775,Q92530,P62191,P43686
http://identifiers.org/reactome/REACT_661.4	None	45	11	0.000115047346176	*	P28482,P62993,P53779,P29353,O60674,Q16539,P01111,Q06124,P11233,P29597,P45983
http://identifiers.org/reactome/REACT_107.5	Apoptotic cleavage of cellular proteins	31	9	0.000116421520736	*	P12830,Q14126,Q9HAW4,Q05655,Q9UJU6,P35611,Q14790,Q13813,Q15149
http://identifiers.org/reactome/REACT_75790.3	Cytokine Signaling in Immune system	233	31	0.000116932739228	*	P62979,Q04206,O00629,P07947,P29597,Q13501,P45983,P35568,P62993,P22681,P29353,Q05655,P29350,P43405,Q9Y4H2,P28482,P53779,P40763,P19174,Q13555,P35221,O43353,Q14974,O00459,P11233,O60674,Q16539,Q06124,P55283,P01111,P63208
http://identifiers.org/reactome/REACT_228189.2	EPH-ephrin mediated repulsion of cells	38	10	0.000121264097971	*	P54753,P29317,P98172,P63000,P07947,P52799,P54762,P54760,P29323,P54764
http://identifiers.org/reactome/REACT_16936.3	Prefoldin mediated transfer of substrate to CCT/TriC	9	5	0.000122745445469	*	Q9BVA1,Q13885,Q13509,P04350,P68371
http://identifiers.org/reactome/REACT_17004.3	Chaperonin-mediated protein folding	9	5	0.000122745445469	*	Q9BVA1,Q13885,Q13509,P04350,P68371
http://identifiers.org/reactome/REACT_17029.3	Cooperation of Prefoldin and TriC/CCT in actin and tubulin folding	9	5	0.000122745445469	*	Q9BVA1,Q13885,Q13509,P04350,P68371
http://identifiers.org/reactome/REACT_16956.4	Formation of tubulin folding intermediates by CCT/TriC	9	5	0.000122745445469	*	Q9BVA1,Q13885,Q13509,P04350,P68371
http://identifiers.org/reactome/REACT_16952.3	Protein folding	9	5	0.000122745445469	*	Q9BVA1,Q13885,Q13509,P04350,P68371
http://identifiers.org/reactome/REACT_115566.4	Cell Cycle	458	51	0.000127201136788	*	P68366,O00231,O14974,P42677,P62979,Q14738,P61163,P49736,Q92530,O60763,P05771,P62191,P04350,P25205,P62140,Q99996,Q9HAW4,P04818,Q2NKX8,Q15691,Q13561,P28066,P17980,P42167,Q9H0U4,P28482,P30153,P68371,P17252,P55036,P67775,O95684,Q96SN8,P62820,P56211,Q71U36,P61244,Q8TD19,P63208,Q86XL3,P43686,Q9UL46,O60566,P07437,O75935,P50402,O60216,Q14674,Q14980,P28340,O43768
http://identifiers.org/reactome/REACT_115755.5	Signaling by ERBB2	460	51	0.000132910011694	*	O00231,P28066,P62979,O14950,Q04206,Q14192,P07947,P29597,P04626,Q92530,P05129,P05771,P45983,Q04917,P35568,P62993,Q16543,P29353,Q05655,Q13480,O00221,P43405,P17980,Q9Y4H2,P17252,Q12846,P49815,P28482,P53779,P00533,Q96RT1,P55036,P19174,Q9UQC2,P46937,P60660,O00459,P63208,O15530,P11233,Q9UL46,O60674,Q16539,P62158,Q06124,P01111,P49841,P49840,P62191,Q9Y490,P43686
http://identifiers.org/panther.pathway/P04393	None	70	14	0.000144966689029	*	P28482,P62993,P14921,P29353,Q16539,P63000,P40763,P01111,P49841,P49840,O15530,P11233,P53779,P45983
http://identifiers.org/reactome/REACT_22232.3	Signaling by Interleukins	142	22	0.000173661661231	*	Q04206,P07947,P29597,Q13501,P45983,P62993,P22681,P29353,P29350,P43405,P28482,P53779,P40763,P35221,O43353,O00459,P11233,O60674,Q16539,Q06124,P55283,P01111
http://identifiers.org/reactome/REACT_12033.3	Signalling to RAS	47	11	0.000175280279624	*	P28482,P62993,P53779,P29353,O60674,Q16539,P01111,Q06124,P11233,P29597,P45983
http://identifiers.org/reactome/REACT_115854.2	GRB2 events in ERBB2 signaling	47	11	0.000175280279624	*	P00533,P28482,P62993,P53779,O60674,Q16539,P01111,Q06124,P29597,P04626,P45983
http://identifiers.org/reactome/REACT_19344.4	Costimulation by the CD28 family	117	19	0.000191014415344	*	Q04917,P62993,P30153,O15530,P29353,O60674,P29350,P63000,Q14738,Q04206,Q06124,P07947,P49841,P67775,O43353,P49840,O00459,Q9UQC2,P49815
http://identifiers.org/reactome/REACT_21257.3	None	236	31	0.000198278605658	*	P18621,Q92530,P28066,P05388,P62979,Q9C0C2,O00231,O95149,Q92900,Q05655,P25398,P46783,Q9NZN8,Q9H814,P42677,P17980,Q96F86,P26196,P17252,P55036,P61247,Q04637,P54105,P27635,P62191,Q16539,P23588,P62277,Q9UL46,P43686,Q9UIV1
http://identifiers.org/reactome/REACT_999.3	None	48	11	0.000214275877075	*	P28482,P62993,P53779,P29353,O60674,Q16539,P01111,Q06124,P11233,P29597,P45983
http://identifiers.org/reactome/REACT_150139.3	SHC-related events triggered by IGF1R	48	11	0.000214275877075	*	P28482,P62993,P53779,P29353,O60674,Q16539,P01111,Q06124,P11233,P29597,P45983
http://identifiers.org/reactome/REACT_1695.4	GPVI-mediated activation cascade	412	46	0.000231910473183	*	O00231,Q9UQB8,Q92558,Q04206,Q14192,P29597,Q8IZP0,Q92530,P05129,P05771,Q04917,P62993,P60660,P29353,Q05655,O00221,P28066,P43405,P17980,P17252,Q12846,P49815,P28482,Q9Y6W5,P55036,Q9UQC2,P46937,O00459,Q15464,P63208,O15530,P11233,Q9UL46,O60674,Q16539,P62158,P63000,Q06124,P01111,P49841,P49840,P62191,Q9Y490,P16885,O14950,P43686
http://identifiers.org/reactome/REACT_508.3	Signal attenuation	10	5	0.000232283673653	*	P29353,P35568,P28482,P62993,Q9Y4H2
http://identifiers.org/reactome/REACT_12076.5	Frs2-mediated activation	41	10	0.00024085942129	*	P28482,P53779,O60674,Q16539,P19174,P01111,Q06124,P29597,P46109,P45983
http://identifiers.org/reactome/REACT_14797.6	Signaling by GPCR	534	56	0.000251265483734	*	O00231,Q9UQB8,Q92558,Q04206,Q14738,P01111,Q14192,P29597,Q8IZP0,Q92530,P05129,P05771,P45983,Q04917,P00533,P62993,P60660,P46940,P29353,Q6ZSZ5,Q05655,P17980,O00221,P28066,P43405,Q14155,P17252,Q12846,P49815,P28482,P30153,P53779,Q9Y6W5,P55036,Q9UQC2,P67775,P46937,O00459,Q15464,P63208,O15530,P11233,Q9UL46,O60674,Q16539,P62158,P63000,Q06124,Q92974,P49841,P49840,P62191,Q9Y490,O14950,P43686,Q9NZN5
http://identifiers.org/reactome/REACT_570.2	IRS activation	34	9	0.000253998299242	*	P35568,P28482,P62993,O60674,Q06124,P01111,Q99704,P29597,Q9Y4H2
http://identifiers.org/reactome/REACT_12051.3	Cell surface interactions at the vascular wall	425	47	0.000271594444629	*	O00231,Q9UQB8,Q92558,Q04206,Q14192,P07947,P29597,Q8IZP0,Q92530,P05129,P05771,Q04917,P62993,P60660,P29353,Q05655,O00221,P28066,P43405,P17980,P17252,Q12846,P49815,P28482,Q9Y6W5,P55036,Q9UQC2,P46937,O00459,Q15464,P63208,O15530,P11233,Q9UL46,O60674,Q16539,P62158,P63000,Q06124,P01111,P49841,P49840,P62191,Q9Y490,P16885,O14950,P43686
http://identifiers.org/reactome/REACT_1477.3	Eukaryotic Translation Elongation	3	3	0.000285453440926	*	Q05639,Q5VTE0,P68104
http://identifiers.org/reactome/REACT_717.3	Post-Elongation Processing of Intronless pre-mRNA	180	25	0.000305285521751	*	P18621,P42677,P05388,P62979,P60228,Q9UBQ5,Q05639,P25398,P46783,Q14152,Q86V81,P60468,Q13347,O75821,O75822,Q5VTE0,O00303,Q15056,P61247,Q04637,P68104,P27635,P05198,P23588,P62277
http://identifiers.org/reactome/REACT_19187.2	Clathrin derived vesicle budding	58	12	0.00031080667657	*	Q9BV40,P02786,P02794,Q14671,P78537,Q9BXS5,Q12846,P02792,P09496,O75976,Q92538,O95295
http://identifiers.org/reactome/REACT_11235.4	trans-Golgi Network Vesicle Budding	58	12	0.00031080667657	*	Q9BV40,P02786,P02794,Q14671,P78537,Q9BXS5,Q12846,P02792,P09496,O75976,Q92538,O95295
http://identifiers.org/reactome/REACT_18334.2	NCAM signaling for neurite out-growth	50	11	0.000314574461538	*	P18433,P28482,P62993,P53779,O60674,Q16539,P01111,Q06124,P29597,Q13813,P45983
http://identifiers.org/reactome/REACT_12005.3	Prolonged ERK activation events	43	10	0.000366056904706	*	P28482,P53779,O60674,Q16539,P19174,P01111,Q06124,P29597,P46109,P45983
http://identifiers.org/reactome/REACT_121141.3	Signaling by FGFR1 fusion mutants	22	7	0.000366583417685	*	P62993,P40763,P19174,Q9UQC2,O95684,Q32MZ4,Q16630
http://identifiers.org/reactome/REACT_111133.2	Growth hormone receptor signaling	22	7	0.000366583417685	*	P35568,P28482,P40763,O60674,P29350,Q06124,Q9Y4H2
http://identifiers.org/reactome/REACT_9453.3	Vif-mediated degradation of APOBEC3G	51	11	0.000377977150185	*	P62979,O00231,Q15369,P28066,P62191,P55036,Q15370,P17980,Q92530,Q9UL46,P43686
http://identifiers.org/reactome/REACT_111080.2	Spry regulation of FGF signaling	11	5	0.000402977645603	*	Q06124,P28482,P62993,P30153,P67775
http://identifiers.org/panther.pathway/P00029	None	86	15	0.000413684478851	*	Q9BVA1,P63261,P68371,P63000,P68133,P07437,P62736,Q13885,Q13509,P60709,Q14790,P63267,Q562R1,P04350,P68032
http://identifiers.org/reactome/REACT_9470.9	Signaling by FGFR	458	49	0.000437780371951	*	O00231,P28066,O14950,Q04206,Q14192,P29597,P04626,Q92530,P05129,P05771,P45983,Q04917,P35568,P62993,P60660,P29353,Q05655,Q13480,O00221,P43405,P17980,Q9Y4H2,Q12846,P49815,P28482,P30153,P53779,P00533,P17252,P55036,P19174,Q9UQC2,P67775,P46937,O00459,P63208,O15530,P11233,Q9UL46,O60674,Q16539,P62158,Q06124,P01111,P49841,P49840,P62191,Q9Y490,P43686
http://identifiers.org/reactome/REACT_160086.3	Regulation of actin dynamics for phagocytic cup formation	52	11	0.000451780667173	*	Q96JJ3,P28482,P62993,Q9UQB8,Q9Y6W5,Q92558,P63000,P16333,P43405,Q8IZP0,P23528
http://identifiers.org/reactome/REACT_6162.5	Tat-mediated elongation of the HIV-1 transcript	23	7	0.000497593194754	*	P19387,P19388,O00267,P36954,P13984,P52434,P18615
http://identifiers.org/reactome/REACT_115697.2	Prolactin receptor signaling	23	7	0.000497593194754	*	P35568,P40763,O60674,P29350,Q06124,Q9Y4H2,P63208
http://identifiers.org/reactome/REACT_6346.6	Formation of HIV-1 elongation complex containing HIV-1 Tat	23	7	0.000497593194754	*	P19387,P19388,O00267,P36954,P13984,P52434,P18615
http://identifiers.org/reactome/REACT_115596.6	Signaling by ERBB4	471	50	0.00050456137536	*	O00231,P28066,O14950,Q04206,Q14192,P07947,P29597,P04626,Q92530,P05129,P05771,P45983,Q04917,P35568,P62993,P60660,P29353,Q05655,P29350,Q13480,O00221,P43405,P17980,Q9Y4H2,Q12846,P49815,P28482,P53779,P00533,P40763,P17252,P55036,P19174,Q9UQC2,P46937,O00459,P63208,O15530,P11233,Q9UL46,O60674,Q16539,P62158,Q06124,P01111,P49841,P49840,P62191,Q9Y490,P43686
http://identifiers.org/reactome/REACT_21328.2	MAPK targets/ Nuclear events mediated by MAP kinases	30	8	0.000533419594363	*	P28482,P30153,P53779,P51452,Q16539,Q14738,P67775,P45983
http://identifiers.org/reactome/REACT_116005.3	SHC1 events in ERBB4 signaling	45	10	0.000541313886867	*	P28482,P62993,P53779,P29353,O60674,Q16539,P01111,Q06124,P29597,P45983
http://identifiers.org/reactome/REACT_21384.3	Thrombin signalling through proteinase activated receptors (PARs)	475	50	0.000549031656223	*	O00231,Q9UQB8,Q92558,Q04206,P01111,Q14192,P29597,Q8IZP0,Q92530,P05129,P05771,Q04917,P00533,P62993,P60660,P29353,Q6ZSZ5,Q05655,P17980,O00221,P28066,P43405,Q14155,P17252,Q12846,P49815,P28482,Q9Y6W5,P55036,Q9UQC2,P46937,O00459,Q15464,P63208,O15530,P11233,Q9UL46,O60674,Q16539,P62158,P63000,Q06124,Q92974,P49841,P49840,P62191,Q9Y490,O14950,P43686,Q9NZN5
http://identifiers.org/reactome/REACT_78.4	Post-Elongation Processing of the Transcript	198	26	0.000592188825774	*	P18621,P42677,P05388,P62979,P60228,Q9UBQ5,Q05639,P25398,P46783,Q14152,Q86V81,P60468,Q13347,O75821,O75822,Q5VTE0,O00303,Q15056,P61247,Q04637,P68104,P27635,P05198,P23588,P62277,P84103
http://identifiers.org/reactome/REACT_12582.3	Phosphorylation of CD3 and TCR zeta chains	99	16	0.000648277729799	*	Q04917,P62993,O15530,P29353,O60674,P29350,P19174,Q9UQC2,Q04206,Q06124,Q9NWQ8,P49841,P49840,O43353,O00459,P49815
http://identifiers.org/reactome/REACT_12436.2	ERKs are inactivated	12	5	0.000653767073035	*	P51452,P28482,P30153,Q14738,P67775
http://identifiers.org/reactome/REACT_13541.2	Caspase-mediated cleavage of cytoskeletal proteins	12	5	0.000653767073035	*	Q14790,Q13813,P35611,Q15149,Q9UJU6
http://identifiers.org/reactome/REACT_22201.4	Formation of HIV elongation complex in the absence of HIV Tat	24	7	0.000663367366024	*	P19387,P19388,O00267,P36954,P13984,P52434,P18615
http://identifiers.org/reactome/REACT_27283.3	Unc-40 dimer [plasma membrane]	63	12	0.000690476949949	*	P01111,P28482,P62993,P53779,P29353,O60674,Q16539,P43405,Q06124,P11233,P29597,P45983
http://identifiers.org/reactome/REACT_15523.7	Integrin alphaIIb beta3 signaling	63	12	0.000690476949949	*	P01111,P28482,P62993,O15530,P29353,O60674,Q16539,P43405,Q06124,P11233,P29597,Q9Y490
http://identifiers.org/reactome/REACT_24994.3	OR11G2 [plasma membrane]	55	11	0.000749174914209	*	Q16539,O00231,P28066,P17252,Q05655,P55036,Q9UL46,P17980,Q92530,P62191,P43686
http://identifiers.org/reactome/REACT_6361.8	Late Phase of HIV Life Cycle	64	12	0.000800732711003	*	P62979,P19387,Q9UN37,P19388,Q9NZZ3,P36954,O00267,Q9H9H4,Q9NP79,P13984,P52434,P18615
http://identifiers.org/panther.pathway/P00021	None	101	16	0.000813018401056	*	P28482,Q16539,P30153,P53779,P29353,P17252,Q05655,P29350,P19174,P63000,Q14738,P01111,P16885,P67775,P05129,P05771
http://identifiers.org/reactome/REACT_169118.3	Signaling by Leptin	40	9	0.000932001479646	*	P28482,P53779,P40763,O60674,Q16539,P01111,Q06124,P29597,P45983
http://identifiers.org/reactome/REACT_14819.5	Peptide ligand-binding receptors	496	51	0.000966883827445	*	O00231,Q9UQB8,Q92558,Q04206,P01111,Q14192,P29597,Q8IZP0,Q92530,P05129,P05771,Q04917,P00533,P62993,P60660,P46940,P29353,Q6ZSZ5,Q05655,P17980,O00221,P28066,P43405,Q14155,P17252,Q12846,P49815,P28482,Q9Y6W5,P55036,Q9UQC2,P46937,O00459,Q15464,P63208,O15530,P11233,Q9UL46,O60674,Q16539,P62158,P63000,Q06124,Q92974,P49841,P49840,P62191,Q9Y490,O14950,P43686,Q9NZN5
http://identifiers.org/reactome/REACT_118656.3	Activation of NF-kappaB in B cells	57	11	0.00102626945815	*	O00221,O00231,P28066,P62191,P55036,Q04206,P17980,Q92530,Q9UL46,P05771,P43686
http://identifiers.org/reactome/REACT_9031.2	Vpu mediated degradation of CD4	49	10	0.00110182853017	*	P62979,O00231,P28066,P62191,P55036,P63208,P17980,Q92530,Q9UL46,P43686
http://identifiers.org/reactome/REACT_21264.2	Formyl peptide receptors bind formyl peptides and many other ligands	476	49	0.00112885649603	*	O00231,Q9UQB8,Q92558,Q04206,Q14192,P29597,Q8IZP0,Q92530,P05129,P05771,Q04917,P01111,P62993,P60660,P29353,Q6ZSZ5,Q05655,P17980,O00221,P28066,P43405,Q14155,P17252,Q12846,P49815,P28482,Q9Y6W5,P55036,Q9UQC2,P46937,O00459,Q15464,P63208,O15530,P11233,Q9UL46,O60674,Q16539,P62158,P63000,Q06124,Q92974,P49841,P49840,P62191,Q9Y490,O14950,P43686,Q9NZN5
http://identifiers.org/reactome/REACT_17025.5	Downstream signal transduction	450	47	0.00118323705119	*	O00231,P28066,O14950,Q04206,Q14192,P29597,P04626,Q92530,P05129,P05771,P45983,Q04917,P35568,P62993,P60660,P29353,Q05655,Q13480,O00221,P43405,P17980,Q9Y4H2,Q12846,P49815,P28482,P53779,P00533,P17252,P55036,P19174,Q9UQC2,P46937,O00459,P63208,O15530,P11233,Q9UL46,O60674,Q16539,P62158,Q06124,P01111,P49841,P49840,P62191,Q9Y490,P43686
http://identifiers.org/reactome/REACT_21272.5	None	451	47	0.00120135501558	*	O00231,P28066,O14950,Q04206,Q14192,P29597,P04626,Q92530,P05129,P05771,P45983,Q04917,P35568,P62993,P60660,P29353,Q05655,Q13480,O00221,P43405,P17980,Q9Y4H2,Q12846,P49815,P28482,P53779,P00533,P17252,P55036,P19174,Q9UQC2,P46937,O00459,P63208,O15530,P11233,Q9UL46,O60674,Q16539,P62158,Q06124,P01111,P49841,P49840,P62191,Q9Y490,P43686
http://identifiers.org/reactome/REACT_16888.5	Signaling by PDGF	454	47	0.00127056108391	*	O00231,P28066,O14950,Q04206,Q14192,P29597,P04626,Q92530,P05129,P05771,P45983,Q04917,P35568,P62993,P60660,P29353,Q05655,Q13480,O00221,P43405,P17980,Q9Y4H2,Q12846,P49815,P28482,P53779,P00533,P17252,P55036,P19174,Q9UQC2,P46937,O00459,P63208,O15530,P11233,Q9UL46,O60674,Q16539,P62158,Q06124,P01111,P49841,P49840,P62191,Q9Y490,P43686
http://identifiers.org/reactome/REACT_19271.2	Semaphorin interactions	50	10	0.00129864204732	*	Q9NZN5,P60660,O14786,O14950,P63000,Q9NRY4,P04626,P49841,P23528,Q16555
http://identifiers.org/reactome/REACT_19400.3	Golgi Associated Vesicle Biogenesis	50	10	0.00129864204732	*	Q9BV40,P02786,P02794,Q14671,O95295,Q9BXS5,Q12846,P02792,P09496,O75976
http://identifiers.org/reactome/REACT_634.10	None	34	8	0.00131259533705	*	P28482,P53779,O60674,Q16539,P01111,Q06124,P29597,P45983
http://identifiers.org/reactome/REACT_12077.3	Signalling to p38 via RIT and RIN	34	8	0.00131259533705	*	P28482,P53779,O60674,Q16539,P01111,Q06124,P29597,P45983
http://identifiers.org/reactome/REACT_1661.2	None	42	9	0.00135230730254	*	P28482,P62993,P29353,O60674,Q16539,P01111,Q06124,P11233,P29597
http://identifiers.org/reactome/REACT_995.8	Apoptotic execution phase	42	9	0.00135230730254	*	P12830,Q14126,Q9HAW4,Q05655,Q9UJU6,P35611,Q14790,Q13813,Q15149
http://identifiers.org/reactome/REACT_23787.2	SIRP alpha binds CD47	14	5	0.00148045747489	*	P07947,P43405,P62993,P22681,O00459
http://identifiers.org/reactome/REACT_976.3	PI3K Cascade	114	17	0.00150622042538	*	Q04637,P62993,O15530,Q9UIQ6,P35568,P11233,P23588,Q06124,Q04837,P62158,P63000,Q13480,Q99704,Q9Y4H2,Q13131,O00459,P49815
http://identifiers.org/reactome/REACT_12578.5	GAB1 signalosome	126	18	0.00152189204515	*	Q04917,P35568,P62993,O15530,P00533,P49023,O60674,Q9UQC2,Q13480,Q06124,P29353,Q9NWQ8,P04626,Q9Y4H2,P49841,P49840,O00459,P49815
http://identifiers.org/reactome/REACT_14828.6	Class A/1 (Rhodopsin-like receptors)	507	51	0.00153805444058	*	O00231,Q9UQB8,Q92558,Q04206,P01111,Q14192,P29597,Q8IZP0,Q92530,P05129,P05771,Q04917,P00533,P62993,P60660,P46940,P29353,Q6ZSZ5,Q05655,P17980,O00221,P28066,P43405,Q14155,P17252,Q12846,P49815,P28482,Q9Y6W5,P55036,Q9UQC2,P46937,O00459,Q15464,P63208,O15530,P11233,Q9UL46,O60674,Q16539,P62158,P63000,Q06124,Q92974,P49841,P49840,P62191,Q9Y490,O14950,P43686,Q9NZN5
http://identifiers.org/reactome/REACT_172581.3	PCP/CE pathway	69	12	0.0015967579063	*	P43686,O00231,P28066,P17252,P55036,Q9UL46,P17980,Q92530,P05129,P05771,P62191,P09496
http://identifiers.org/reactome/REACT_900.4	FasL/ CD95L signaling	35	8	0.00160597078277	*	P12830,Q14126,Q9HAW4,Q9UJU6,P35611,Q14790,Q13813,Q15149
http://identifiers.org/reactome/REACT_1619.5	Death Receptor Signalling	35	8	0.00160597078277	*	P12830,Q14126,Q9HAW4,Q9UJU6,P35611,Q14790,Q13813,Q15149
http://identifiers.org/reactome/REACT_147814.3	DAP12 signaling	484	49	0.00171804220482	*	O00231,P28066,O14950,Q04206,Q14192,P29597,P16885,Q92530,P05129,P05771,P45983,Q04917,P35568,P62993,P60660,P29353,Q05655,Q13480,O00221,P43405,P17980,Q9Y4H2,Q12846,P49815,P28482,P53779,P00533,P17252,P55036,P19174,Q9UQC2,P46937,O00459,P63208,O15530,P11233,Q9UL46,O60674,Q16539,P62158,P63000,Q06124,P01111,P49841,P49840,P62191,Q9Y490,P04626,P43686
http://identifiers.org/reactome/REACT_147694.3	DAP12 interactions	484	49	0.00171804220482	*	O00231,P28066,O14950,Q04206,Q14192,P29597,P16885,Q92530,P05129,P05771,P45983,Q04917,P35568,P62993,P60660,P29353,Q05655,Q13480,O00221,P43405,P17980,Q9Y4H2,Q12846,P49815,P28482,P53779,P00533,P17252,P55036,P19174,Q9UQC2,P46937,O00459,P63208,O15530,P11233,Q9UL46,O60674,Q16539,P62158,P63000,Q06124,P01111,P49841,P49840,P62191,Q9Y490,P04626,P43686
http://identifiers.org/reactome/REACT_19231.4	G alpha (i) signalling events	486	49	0.00178033045346	*	O00231,Q9UQB8,Q92558,Q04206,Q14192,P29597,Q8IZP0,Q92530,P05129,P05771,Q04917,P01111,P62993,P60660,P29353,Q6ZSZ5,Q05655,P17980,O00221,P28066,P43405,Q14155,P17252,Q12846,P49815,P28482,Q9Y6W5,P55036,Q9UQC2,P46937,O00459,Q15464,P63208,O15530,P11233,Q9UL46,O60674,Q16539,P62158,P63000,Q06124,Q92974,P49841,P49840,P62191,Q9Y490,O14950,P43686,Q9NZN5
http://identifiers.org/reactome/REACT_701.5	Activation, myristolyation of BID and translocation to mitochondria	28	7	0.00180561728452	*	P12830,Q14126,Q9HAW4,Q9UJU6,P35611,Q14790,Q13813
http://identifiers.org/reactome/REACT_6256.8	HIV Life Cycle	70	12	0.00181606358331	*	P62979,P19387,Q9UN37,P36954,P19388,Q9NZZ3,O00267,Q9H9H4,Q9NP79,P13984,P52434,P18615
http://identifiers.org/reactome/REACT_20524.3	Signal amplification	496	50	0.00190480779395	*	O00231,Q9UQB8,Q92558,Q04206,P01111,Q14192,P29597,Q8IZP0,Q92530,P05129,P05771,Q04917,P00533,P62993,P60660,P29353,Q6ZSZ5,Q05655,P17980,O00221,P28066,P43405,Q14155,P17252,Q12846,P49815,P28482,Q9Y6W5,P55036,Q9UQC2,P46937,O00459,Q15464,P63208,O15530,P11233,Q9UL46,O60674,Q16539,P62158,P63000,Q06124,Q92974,P49841,P49840,P62191,Q9Y490,O14950,P43686,Q9NZN5
http://identifiers.org/reactome/REACT_19184.4	GPCR downstream signaling	499	50	0.00197439382505	*	O00231,Q9UQB8,Q92558,Q04206,P01111,Q14192,P29597,Q8IZP0,Q92530,P05129,P05771,Q04917,P00533,P62993,P60660,P29353,Q6ZSZ5,Q05655,P17980,O00221,P28066,P43405,Q14155,P17252,Q12846,P49815,P28482,Q9Y6W5,P55036,Q9UQC2,P46937,O00459,Q15464,P63208,O15530,P11233,Q9UL46,O60674,Q16539,P62158,P63000,Q06124,Q92974,P49841,P49840,P62191,Q9Y490,O14950,P43686,Q9NZN5
http://identifiers.org/reactome/REACT_798.5	Platelet activation, signaling and aggregation	511	51	0.00218464419922	*	O00231,Q9UQB8,Q92558,Q04206,P01111,Q14192,P29597,Q8IZP0,Q92530,P05129,P05771,Q04917,P00533,P62993,P60660,P29353,Q6ZSZ5,Q05655,P17980,O00221,P28066,P43405,Q14155,P17252,Q12846,P49815,P28482,Q9Y6W5,P55036,Q9UQC2,P46937,O00459,Q15464,P63208,O15530,P11233,Q9UL46,O60674,Q16539,P62158,P63000,Q06124,Q92974,P49841,P49840,P62191,Q9Y490,P16885,O14950,P43686,Q9NZN5
http://identifiers.org/reactome/REACT_228024.2	VEGFR2 mediated cell proliferation	351	38	0.00219780229811	*	O00231,P28066,O14950,Q04206,Q14192,P29597,Q92530,P05129,P05771,P45983,P62993,P60660,P29353,Q05655,O00221,P43405,P17980,P42167,Q12846,P28482,P53779,P17252,P55036,P19174,P46937,P63208,O15530,P11233,Q9UL46,O60674,Q16539,P62158,Q06124,P01111,P50402,P62191,Q9Y490,P43686
http://identifiers.org/reactome/REACT_2014.4	Synthesis of DNA	91	14	0.00227691589071	*	P25205,P55036,P30153,O00231,P28066,P62191,P62979,P67775,P49736,P17980,Q92530,Q9UL46,P43686,P28340
http://identifiers.org/reactome/REACT_21340.6	GPCR ligand binding	516	51	0.00231619276601	*	O00231,Q9UQB8,Q92558,Q04206,P01111,Q14192,P29597,Q8IZP0,Q92530,P05129,P05771,Q04917,P00533,P62993,P60660,P46940,P29353,Q6ZSZ5,Q05655,P17980,O00221,P28066,P43405,Q14155,P17252,Q12846,P49815,P28482,Q9Y6W5,P55036,Q9UQC2,P46937,O00459,Q15464,P63208,O15530,P11233,Q9UL46,O60674,Q16539,P62158,P63000,Q06124,Q92974,P49841,P49840,P62191,Q9Y490,O14950,P43686,Q9NZN5
http://identifiers.org/reactome/REACT_206597.3	Degradation of GLI2 by the proteasome	54	10	0.002392122704	*	P63208,O00231,P28066,Q9UL46,P55036,P17980,P49841,Q92530,P62191,P43686
http://identifiers.org/reactome/REACT_160113.3	Nuclear Envelope Reassembly	5	3	0.00258184077591	*	Q86XL3,P30153,P67775
http://identifiers.org/reactome/REACT_160242.3	Initiation of Nuclear Envelope Reformation	5	3	0.00258184077591	*	Q86XL3,P30153,P67775
http://identifiers.org/reactome/REACT_910.6	M Phase	260	30	0.00265975093832	*	O60763,O00231,P28066,P62979,Q14738,Q92530,P05771,Q2NKX8,Q15691,P42677,P17980,P42167,Q9H0U4,P28482,P55036,P30153,P17252,Q14674,P67775,P62820,P56211,Q8TD19,Q86XL3,Q9UL46,O60566,P50402,O60216,P62191,P43686,O43768
http://identifiers.org/reactome/REACT_118700.3	Antigen activates B Cell Receptor (BCR) leading to generation of second messengers	368	39	0.00274561237913	*	O00231,P28066,O14950,Q04206,Q14192,P29597,P16885,Q92530,P05129,P05771,Q04917,P62993,P60660,P22681,P29353,Q05655,O00221,P43405,P17980,P49815,P28482,P17252,P55036,P19174,Q9UQC2,P46937,O00459,P16333,P63208,O15530,Q9UL46,O60674,P62158,Q06124,P01111,P49841,P49840,P62191,P43686
http://identifiers.org/reactome/REACT_1059.6	None	38	8	0.00280659831899	*	P12830,Q14126,Q9HAW4,Q9UJU6,P35611,Q14790,Q13813,Q15149
http://identifiers.org/reactome/REACT_1503.6	Ligand-dependent caspase activation	38	8	0.00280659831899	*	P12830,Q14126,Q9HAW4,Q9UJU6,P35611,Q14790,Q13813,Q15149
http://identifiers.org/reactome/REACT_832.5	Dimerization of procaspase-8	38	8	0.00280659831899	*	P12830,Q14126,Q9HAW4,Q9UJU6,P35611,Q14790,Q13813,Q15149
http://identifiers.org/reactome/REACT_121096.3	EGFR Transactivation by Gastrin	10	4	0.00284789911001	*	P00533,P01111,P62993,P17252
http://identifiers.org/reactome/REACT_27307.2	ATF6(1-379) [nucleoplasm]	10	4	0.00284789911001	*	P40763,Q06124,O60674,P29597
http://identifiers.org/reactome/REACT_21326.2	Activation of the AP-1 family of transcription factors	10	4	0.00284789911001	*	P28482,Q16539,P53779,P45983
http://identifiers.org/reactome/REACT_666.2	SMAC-mediated apoptotic response	16	5	0.00289472302444	*	P12830,Q13813,P35611,Q9UJU6,Q14126
http://identifiers.org/reactome/REACT_2190.4	SMAC binds to IAPs	16	5	0.00289472302444	*	P12830,Q13813,P35611,Q9UJU6,Q14126
http://identifiers.org/reactome/REACT_118773.5	Signaling by the B Cell Receptor (BCR)	436	44	0.00304426849543	*	O00231,P28066,O14950,Q04206,Q14192,P29597,P16885,Q92530,P05129,P05771,Q04917,P35568,P62993,P60660,P22681,P29353,Q05655,Q13480,O00221,P43405,P17980,Q9Y4H2,P49815,P28482,P00533,P17252,P55036,P19174,Q9UQC2,P46937,O00459,P16333,P63208,O15530,Q9UL46,O60674,P62158,Q06124,P01111,P49841,P49840,P62191,P04626,P43686
http://identifiers.org/reactome/REACT_12599.2	ERK/MAPK targets	23	6	0.00304877697652	*	P28482,P30153,P51452,Q16539,P67775,Q14738
http://identifiers.org/reactome/REACT_938.5	Ubiquitin-dependent degradation of Cyclin D	47	9	0.00308854323594	*	P62979,O00231,P28066,P62191,P55036,P17980,Q92530,Q9UL46,P43686
http://identifiers.org/reactome/REACT_1949.5	CDT1 association with the CDC6:ORC:origin complex	47	9	0.00308854323594	*	P62979,O00231,P28066,P62191,P55036,P17980,Q92530,Q9UL46,P43686
http://identifiers.org/reactome/REACT_4.2	Ubiquitin-dependent degradation of Cyclin D1	47	9	0.00308854323594	*	P62979,O00231,P28066,P62191,P55036,P17980,Q92530,Q9UL46,P43686
http://identifiers.org/reactome/REACT_163936.3	Fc epsilon receptor (FCERI) signaling	483	48	0.00325183826661	*	O00231,P28066,O14950,Q04206,Q14192,P29597,P16885,Q92530,P05129,P05771,P45983,Q04917,P35568,P62993,P60660,P29353,Q05655,Q13480,O00221,P43405,P17980,Q9Y4H2,P49815,P28482,P53779,P00533,P17252,P55036,P19174,Q9UQC2,Q9GZY6,P46937,O43353,O00459,P63208,O15530,Q9UL46,O60674,Q16539,P62158,P63000,Q06124,P01111,P49841,P49840,P62191,P04626,P43686
http://identifiers.org/reactome/REACT_120966.3	Gastrin-CREB signalling pathway via PKC and MAPK	412	42	0.00329052397219	*	O00231,P28066,O14950,Q04206,Q14192,P29597,Q92530,P05129,P05771,P45983,Q04917,P00533,P62993,P60660,P29353,Q05655,O00221,P43405,P17980,Q12846,P49815,P28482,P53779,P17252,P55036,Q9UQC2,P46937,O00459,P63208,O15530,P11233,Q9UL46,O60674,Q16539,P62158,Q06124,P01111,P49841,P49840,P62191,Q9Y490,P43686
http://identifiers.org/panther.pathway/P04394	None	39	8	0.00333326371784	*	Q9BV40,P17252,Q05655,P19174,P16885,O95721,P05129,P05771
http://identifiers.org/reactome/REACT_228016.2	VEGFR2 mediated vascular permeability	39	8	0.00333326371784	*	Q04917,O15530,P14923,O60716,P49841,P49840,P35221,P49815
http://identifiers.org/reactome/REACT_12002.5	ARMS-mediated activation	39	8	0.00333326371784	*	P28482,P53779,O60674,Q16539,P01111,Q06124,P29597,P45983
http://identifiers.org/reactome/REACT_121398.3	None	48	9	0.00358664482747	*	P62993,P40763,P19174,Q9UQC2,O95684,P01111,Q32MZ4,Q16630,Q13480
http://identifiers.org/reactome/REACT_115529.2	Interleukin-7 signaling	57	10	0.00362076983711	*	P01111,P28482,P62993,P29353,O60674,Q16539,P43405,Q06124,P11233,P29597
http://identifiers.org/reactome/REACT_231645.2	GLI3 is processed to GLI3R by the proteasome	57	10	0.00362076983711	*	P43686,O00231,P28066,Q9UL46,P55036,P17980,P49841,Q92530,P63208,P62191
http://identifiers.org/reactome/REACT_6900.9	Immune System	1031	89	0.00369379674194	*	P51149,Q9UQB8,O00629,P16333,Q96JJ3,P62993,Q05655,Q13480,P28066,P43405,Q14155,P53779,Q9UQC2,O43353,Q15464,O15530,P11233,P63000,Q14790,P62979,Q92558,Q8IZP0,Q13501,Q6ZSZ5,Q12846,P49815,P00533,Q9GZY6,P46937,P09496,P62191,Q06124,P55283,O75935,P43686,P61163,Q14192,P07947,P29597,Q92530,P05129,P05771,Q04917,P35568,P29353,P51452,P29350,Q13561,Q9UJW0,Q9Y4H2,P28482,P30153,P17252,P55036,P19174,P35221,P23528,…
http://identifiers.org/reactome/REACT_1322.2	Release of apoptotic factors from the mitochondria	24	6	0.00384391351339	*	P12830,Q14126,Q9HAW4,Q9UJU6,P35611,Q13813
http://identifiers.org/reactome/REACT_12433.2	Nuclear Events (kinase and transcription factor activation)	24	6	0.00384391351339	*	P28482,P30153,P51452,Q16539,P67775,Q14738
http://identifiers.org/reactome/REACT_963.3	Apoptotic factor-mediated response	24	6	0.00384391351339	*	P12830,Q14126,Q9HAW4,Q9UJU6,P35611,Q13813
http://identifiers.org/reactome/REACT_25078.2	None	17	5	0.00388268126884	*	Q06124,Q05655,P29350,Q13555,O60674
http://identifiers.org/reactome/REACT_1505.3	Integration of energy metabolism	503	49	0.00391654870923	*	O00231,P28066,O14950,Q04206,Q14738,Q14192,P29597,P16885,Q92530,P05129,P05771,P49840,Q04917,P00533,P62993,P60660,P46940,P29353,Q05655,O00221,P43405,P17980,P42167,Q12846,P49815,P28482,P30153,P17252,P55036,P19174,Q9UQC2,P67775,P46937,O00459,P63208,O15530,P11233,Q9UL46,O60674,Q16539,P62158,Q06124,P01111,P49841,P50402,P62191,Q9Y490,P43686,Q99755
http://identifiers.org/reactome/REACT_20549.2	Autodegradation of the E3 ubiquitin ligase COP1	49	9	0.00414572849438	*	P62979,O00231,P28066,P62191,P55036,P17980,Q92530,Q9UL46,P43686
http://identifiers.org/reactome/REACT_1221.4	CDK-mediated phosphorylation and removal of Cdc6	49	9	0.00414572849438	*	P62979,O00231,P28066,P62191,P55036,P17980,Q92530,Q9UL46,P43686
http://identifiers.org/reactome/REACT_111102.5	Signal Transduction	1275	106	0.00431500412527	*	Q9UQB8,P16333,Q96JJ3,P62140,Q05655,Q13480,P28066,P43405,Q14155,P42167,P53779,Q9UQC2,Q12846,Q13043,Q15464,O15530,P11233,P63000,P62136,Q92530,P49023,P62979,Q92558,Q9Y2J4,Q99704,Q8IZP0,Q13501,Q04721,Q6ZSZ5,Q04837,P55072,P46109,P49815,P42566,Q9UIQ6,P42331,P62993,Q92783,Q96P48,P09496,P61244,Q04637,P62191,Q06124,P46937,P50402,P43686,P01130,Q14192,P07947,P29597,Q9GZP9,P05129,P05771,Q04917,P35568,Q16543,…
http://identifiers.org/reactome/REACT_2243.5	Assembly of the pre-replicative complex	94	14	0.00460707154626	*	P25205,P55036,P30153,O00231,P28066,P62191,P62979,P67775,P49736,P17980,Q92530,Q9UL46,P43686,P28340
http://identifiers.org/reactome/REACT_120999.3	FGFR1 mutant receptor activation	33	7	0.0049018058155	*	P62993,P40763,P19174,Q9UQC2,O95684,Q32MZ4,Q16630
http://identifiers.org/reactome/REACT_172599.3	WNT5A-dependent internalization of FZD4	6	3	0.00491209274074	*	P17252,P05771,P05129
http://identifiers.org/reactome/REACT_25299.2	Activated xtrpc1 [plasma membrane]	6	3	0.00491209274074	*	Q16539,P63000,P45983
http://identifiers.org/reactome/REACT_1156.3	Orc1 removal from chromatin	69	11	0.00499766998919	*	P25205,P55036,O00231,P28066,P62191,P62979,P49736,P17980,Q92530,Q9UL46,P43686
http://identifiers.org/reactome/REACT_207.4	Removal of licensing factors from origins	69	11	0.00499766998919	*	P25205,P55036,O00231,P28066,P62191,P62979,P49736,P17980,Q92530,Q9UL46,P43686
http://identifiers.org/reactome/REACT_2148.3	Switching of origins to a post-replicative state	69	11	0.00499766998919	*	P25205,P55036,O00231,P28066,P62191,P62979,P49736,P17980,Q92530,Q9UL46,P43686
http://identifiers.org/reactome/REACT_964.4	Intrinsic Pathway for Apoptosis	51	9	0.00546659245338	*	Q04917,P12830,Q14126,Q9HAW4,Q9UJU6,P35611,Q14790,Q13813,P45983
http://identifiers.org/reactome/REACT_1181.4	Association of licensing factors with the pre-replicative complex	51	9	0.00546659245338	*	P62979,O00231,P28066,P62191,P55036,P17980,Q92530,Q9UL46,P43686
http://identifiers.org/reactome/REACT_23891.4	Heme degradation	51	9	0.00546659245338	*	P28482,P62993,P29353,O60674,Q16539,P01111,Q06124,P11233,P29597
http://identifiers.org/reactome/REACT_115720.2	PLCG1 events in ERBB2 signaling	339	35	0.00602787713509	*	O00231,P28066,O14950,Q04206,Q14192,P29597,P04626,Q92530,P05129,P05771,P00533,P62993,P60660,P29353,Q05655,O00221,P43405,P17980,Q12846,P28482,P17252,P55036,P19174,P46937,P63208,P11233,Q9UL46,O60674,Q16539,P62158,Q06124,P01111,P62191,Q9Y490,P43686
http://identifiers.org/reactome/REACT_19333.4	G alpha (z) signalling events	12	4	0.00604061209798	*	P17252,Q05655,P05771,P05129
http://identifiers.org/reactome/REACT_19405.2	CTLA4 inhibitory signaling	19	5	0.00654221577299	*	P07947,P30153,P67775,Q14738,O15530
http://identifiers.org/reactome/REACT_6274.5	HIV Transcription Elongation	35	7	0.00688893463618	*	P19387,P19388,O00267,P36954,P13984,P52434,P18615
http://identifiers.org/reactome/REACT_6319.6	Formation of the HIV-1 Early Elongation Complex	35	7	0.00688893463618	*	P19387,P19388,O00267,P36954,P13984,P52434,P18615
http://identifiers.org/reactome/REACT_6233.5	Transcription of the HIV genome	35	7	0.00688893463618	*	P19387,P19388,O00267,P36954,P13984,P52434,P18615
http://identifiers.org/reactome/REACT_19183.4	CD28 co-stimulation	101	14	0.00694172945747	*	Q04917,P62993,O15530,P29353,O60674,Q9UQC2,P63000,P07947,P49841,P49840,Q04206,O43353,O00459,P49815
http://identifiers.org/reactome/REACT_829.5	Regulation of DNA replication	72	11	0.00694318233094	*	P25205,P55036,O00231,P28066,P62191,P62979,P49736,P17980,Q92530,Q9UL46,P43686
http://identifiers.org/reactome/REACT_19259.2	Sema4D in semaphorin signaling	27	6	0.00715110456487	*	Q9NZN5,P60660,O14950,P63000,Q9NRY4,P04626
http://identifiers.org/reactome/REACT_25325.2	G-alpha(q)11,14,15,Q:GDP [plasma membrane]	44	8	0.00720501271416	*	O00231,P28066,P62191,P55036,P17980,Q92530,Q9UL46,P43686
http://identifiers.org/reactome/REACT_1725.5	M/G1 Transition	102	14	0.0074341062719	*	P25205,P55036,P30153,O00231,P28066,P62191,P62979,P67775,P49736,P17980,Q92530,Q9UL46,P43686,P28340
http://identifiers.org/reactome/REACT_734.4	DNA Replication Pre-Initiation	102	14	0.0074341062719	*	P25205,P55036,P30153,O00231,P28066,P62191,P62979,P67775,P49736,P17980,Q92530,Q9UL46,P43686,P28340
http://identifiers.org/reactome/REACT_75829.6	PIP3 activates AKT signaling	121	16	0.0076888637072	*	Q04917,P35568,P62993,O15530,P00533,P29353,O60674,Q9UQC2,Q13480,Q06124,P04626,Q9Y4H2,P49841,P49840,O00459,P49815
http://identifiers.org/reactome/REACT_21270.6	None	122	16	0.00801361865777	*	Q04917,P35568,P62993,O15530,P00533,P29353,O60674,Q9UQC2,Q13480,Q06124,P04626,Q9Y4H2,P49841,P49840,O00459,P49815
http://identifiers.org/reactome/REACT_116008.4	PI3K events in ERBB2 signaling	122	16	0.00801361865777	*	Q04917,P35568,P62993,O15530,P00533,P29353,O60674,Q9UQC2,Q13480,Q06124,P04626,Q9Y4H2,P49841,P49840,O00459,P49815
http://identifiers.org/reactome/REACT_147723.3	PI3K/AKT Signaling in Cancer	122	16	0.00801361865777	*	Q04917,P35568,P62993,O15530,P00533,P29353,O60674,Q9UQC2,Q13480,Q06124,P04626,Q9Y4H2,P49841,P49840,O00459,P49815
http://identifiers.org/reactome/REACT_115961.5	PI3K events in ERBB4 signaling	122	16	0.00801361865777	*	Q04917,P35568,P62993,O15530,P00533,P29353,O60674,Q9UQC2,Q13480,Q06124,P04626,Q9Y4H2,P49841,P49840,O00459,P49815
http://identifiers.org/reactome/REACT_267605.1	Degradation of GLI1 by the proteasome	54	9	0.0080318037535	*	P63208,O00231,P28066,Q9UL46,P55036,P17980,Q92530,P62191,P43686
http://identifiers.org/panther.pathway/P00006	None	91	13	0.00806068221319	*	P0DMV8,Q9NR28,P53779,P05198,P17252,Q05655,P11021,P28482,P05129,Q14790,O95817,P05771,P45983
http://identifiers.org/reactome/REACT_116022.3	Nuclear signaling by ERBB4	36	7	0.00808133985838	*	P35568,P40763,O60674,P29350,Q06124,Q9Y4H2,P63208
http://identifiers.org/reactome/REACT_18274.2	Glucagon-like Peptide-1 (GLP1) regulates insulin secretion	407	40	0.00837223694123	*	O00231,P28066,O14950,Q04206,Q14192,P29597,Q92530,P05129,P05771,Q04917,P62993,P60660,P46940,P29353,Q05655,O00221,P43405,P17980,Q12846,P49815,P28482,P17252,P55036,Q9UQC2,P46937,O00459,P63208,O15530,P11233,Q9UL46,O60674,Q16539,P62158,Q06124,P01111,P49841,P49840,P62191,Q9Y490,P43686
http://identifiers.org/reactome/REACT_19140.4	ADP signalling through P2Y purinoceptor 1	407	40	0.00837223694123	*	O00231,P28066,O14950,Q04206,Q14192,P29597,Q92530,P05129,P05771,Q04917,P00533,P62993,P60660,P29353,Q05655,O00221,P43405,P17980,Q12846,P49815,P28482,P17252,P55036,Q9UQC2,P46937,O00459,P63208,O15530,P11233,Q9UL46,O60674,Q16539,P62158,Q06124,P01111,P49841,P49840,P62191,Q9Y490,P43686
http://identifiers.org/reactome/REACT_18283.5	G alpha (q) signalling events	407	40	0.00837223694123	*	O00231,P28066,O14950,Q04206,Q14192,P29597,Q92530,P05129,P05771,Q04917,P00533,P62993,P60660,P29353,Q05655,O00221,P43405,P17980,Q12846,P49815,P28482,P17252,P55036,Q9UQC2,P46937,O00459,P63208,O15530,P11233,Q9UL46,O60674,Q16539,P62158,Q06124,P01111,P49841,P49840,P62191,Q9Y490,P43686
http://identifiers.org/panther.pathway/P00035	None	28	6	0.00860896473223	*	P28482,Q16539,P53779,O60674,P29350,P45983
http://identifiers.org/reactome/REACT_12464.6	PI3K/AKT activation	124	16	0.00878095162137	*	Q04917,P35568,P62993,O15530,P00533,P29353,O60674,Q9UQC2,Q13480,Q06124,P04626,Q9Y4H2,P49841,P49840,O00459,P49815
http://identifiers.org/reactome/REACT_15370.3	Neurotransmitter Receptor Binding And Downstream Transmission In The Postsynaptic Cell	55	9	0.00906378709844	*	P28482,O15530,Q99996,P17252,P62158,Q12959,Q13555,P05129,P05771
http://identifiers.org/reactome/REACT_18325.5	Regulation of insulin secretion	419	41	0.0090917957427	*	O00231,P28066,O14950,Q04206,Q14192,P29597,Q92530,P05129,P05771,Q04917,P00533,P62993,P60660,P46940,P29353,Q05655,O00221,P43405,P17980,Q12846,P49815,P28482,P17252,P55036,Q9UQC2,P46937,O00459,P63208,O15530,P11233,Q9UL46,O60674,Q16539,P62158,Q06124,P01111,P49841,P49840,P62191,Q9Y490,P43686
http://identifiers.org/reactome/REACT_20639.3	Deadenylation-dependent mRNA decay	37	7	0.00941930235855	*	Q04637,Q96F86,P23588,Q9NZN8,Q9C0C2,Q9UIV1,P26196
http://identifiers.org/reactome/REACT_20514.2	Deadenylation of mRNA	37	7	0.00941930235855	*	Q04637,Q96F86,P23588,Q9NZN8,Q9C0C2,Q9UIV1,P26196
http://identifiers.org/reactome/REACT_13565.3	Regulation of ornithine decarboxylase (ODC)	46	8	0.00945988446878	*	O00231,P28066,P62191,P55036,P17980,Q92530,Q9UL46,P43686
http://identifiers.org/reactome/REACT_150154.3	Inositol phosphate metabolism	357	36	0.0098217783708	*	O00231,P28066,O14950,Q04206,Q14192,P29597,P16885,Q92530,P05129,P05771,P62993,P60660,P29353,Q05655,O00221,P43405,P17980,P42167,Q12846,P28482,P17252,P55036,P19174,P46937,P63208,P11233,Q9UL46,O60674,Q16539,P62158,Q06124,P01111,P50402,P62191,Q9Y490,P43686
http://identifiers.org/reactome/REACT_163769.3	Role of LAT2/NTAL/LAB on calcium mobilization	168	20	0.00994654966087	*	Q04917,P00533,P62993,O15530,P35568,P29353,O60674,Q9UQC2,Q9GZY6,Q13480,Q06124,P43405,P04626,Q9Y4H2,Q04206,O43353,P49840,P49841,O00459,P49815
http://identifiers.org/reactome/REACT_19388.5	G-protein beta:gamma signalling	394	39	0.0100141150743	*	O00231,P28066,O14950,Q04206,Q14192,P29597,Q92530,P05129,P05771,Q04917,P62993,P60660,P29353,Q05655,O00221,P43405,P17980,Q12846,P49815,P28482,P17252,P55036,Q9UQC2,P46937,O00459,P63208,O15530,P11233,Q9UL46,O60674,Q16539,P62158,Q06124,P01111,P49841,P49840,P62191,Q9Y490,P43686
http://identifiers.org/reactome/REACT_116125.6	Disease	1184	97	0.0103844513056	*	P28066,O75886,P42566,P62140,Q05655,Q13480,P43405,P42167,P53779,Q9UJU6,Q9UQC2,P35611,Q9NZZ3,O15530,P11233,P62136,Q9NP79,P13984,Q92530,P49023,P62979,P16885,Q15369,Q9HAW4,P55072,Q12846,P49815,Q04917,P00533,O95684,P62993,Q92783,O00267,P61244,P62191,Q15370,Q06124,P46937,P50402,P43686,P10599,P01130,Q14192,P07947,P29597,Q9GZP9,P05129,P36954,P05771,P12830,P35568,Q16543,P29353,Q16630,Q9Y4H2,P28482,P30153,…
http://identifiers.org/panther.pathway/P00047	None	113	15	0.0104707664197	*	P28482,P62993,O15530,P29353,O60674,P19174,P16333,P40763,P01111,P16885,P49840,P49841,P45983,O00459,P14921
http://identifiers.org/reactome/REACT_1100.6	Golgi Cisternae Pericentriolar Stack Reorganization	14	4	0.0109976444184	*	P62820,O60763,P28482,Q9H0U4
http://identifiers.org/reactome/REACT_12555.3	Downstream TCR signaling	84	12	0.0114459092002	*	Q04917,P62993,O15530,P29353,O60674,Q04206,Q9UQC2,P49841,P49840,O43353,O00459,P49815
http://identifiers.org/reactome/REACT_12478.2	EGFR interacts with phospholipase C-gamma	338	34	0.0114619084442	*	O00231,P28066,O14950,Q04206,Q14192,P29597,Q92530,P05129,P05771,P00533,P62993,P60660,P29353,Q05655,O00221,P43405,P17980,Q12846,P28482,P17252,P55036,P19174,P46937,P63208,P11233,Q9UL46,O60674,Q16539,P62158,Q06124,P01111,P62191,Q9Y490,P43686
http://identifiers.org/reactome/REACT_1072.3	Inactivation of APC/C via direct inhibition of the APC/C complex	67	10	0.0116013807379	*	P55036,O00231,P28066,Q9UL46,P62979,O60566,P17980,Q92530,P62191,P43686
http://identifiers.org/reactome/REACT_6850.2	Cdc20:Phospho-APC/C mediated degradation of Cyclin A	67	10	0.0116013807379	*	P55036,O00231,P28066,Q9UL46,P62979,O60566,P17980,Q92530,P62191,P43686
http://identifiers.org/reactome/REACT_2137.3	Mitotic Spindle Checkpoint	67	10	0.0116013807379	*	P55036,O00231,P28066,Q9UL46,P62979,O60566,P17980,Q92530,P62191,P43686
http://identifiers.org/reactome/REACT_1041.3	Inhibition of the proteolytic activity of APC/C required for the onset of anaphase by mitotic spindle checkpoint components	67	10	0.0116013807379	*	P55036,O00231,P28066,Q9UL46,P62979,O60566,P17980,Q92530,P62191,P43686
http://identifiers.org/reactome/REACT_25218.2	Ca permeable AMPA receptors [endocytic vesicle membrane]	3	2	0.0124798980372	*	P17252,Q05655
http://identifiers.org/reactome/REACT_21368.3	JNK (c-Jun kinases) phosphorylation and activation mediated by activated human TAK1	22	5	0.0125896414375	*	O43353,P28482,Q16539,P53779,P45983
http://identifiers.org/reactome/REACT_23876.3	Recruitment of SCAP2 to pSIRP alpha	418	40	0.0126556020345	*	O00231,P10599,O14950,Q04206,Q14192,P29597,Q92530,P05129,P05771,Q04917,P62993,P60660,P29353,Q05655,O00221,P28066,P43405,P17980,Q12846,P49815,P28482,P17252,P55036,Q9UQC2,P46937,O00459,P63208,O15530,P11233,Q9UL46,O60674,Q16539,P62158,Q06124,P01111,P49841,P49840,P62191,Q9Y490,P43686
http://identifiers.org/reactome/REACT_19290.2	G beta:gamma signalling through PI3Kgamma	68	10	0.0128334298998	*	Q04917,P62993,O15530,P29353,O60674,Q9UQC2,P49841,P49840,O00459,P49815
http://identifiers.org/reactome/REACT_1275.4	Mitotic Anaphase	161	19	0.0136514498812	*	Q15691,P30153,Q92530,P28066,Q9UL46,Q2NKX8,P62979,O60566,P67775,P42677,P62191,P17980,Q14738,O60216,Q14674,Q86XL3,P43686,P55036,O00231
http://identifiers.org/reactome/REACT_150314.3	Mitotic Metaphase and Anaphase	162	19	0.014004911452	*	Q15691,P30153,Q92530,P28066,Q9UL46,Q2NKX8,P62979,O60566,P67775,P42677,P62191,P17980,Q14738,O60216,Q14674,Q86XL3,P43686,P55036,O00231
http://identifiers.org/reactome/REACT_6785.2	Autodegradation of Cdh1 by Cdh1:APC/C	59	9	0.0142206169874	*	P55036,O00231,P28066,Q9UL46,P62979,P17980,Q92530,P62191,P43686
http://identifiers.org/reactome/REACT_200828.3	Depolymerisation of the Nuclear Lamina	15	4	0.0142323702381	*	P17252,P05771,P42167,P50402
http://identifiers.org/reactome/REACT_1767.4	SMAC-mediated dissociation of IAP:caspase complexes	15	4	0.0142323702381	*	Q13813,P35611,Q9UJU6,Q14126
http://identifiers.org/reactome/REACT_278.7	Platelet Aggregation (Plug Formation)	404	39	0.0147318405844	*	O00231,P28066,O14950,Q04206,Q14192,P29597,Q92530,P05129,P05771,Q04917,P62993,P60660,P29353,Q05655,O00221,P43405,P17980,Q12846,P49815,P28482,P17252,P55036,Q9UQC2,P46937,O00459,P63208,O15530,P11233,Q9UL46,O60674,Q16539,P62158,Q06124,P01111,P49841,P49840,P62191,Q9Y490,P43686
http://identifiers.org/reactome/REACT_1783.3	G1/S Transition	142	17	0.0147779191451	*	P25205,P55036,P30153,P28340,P28066,P62191,P62979,P17980,P67775,P49736,P63208,P04818,Q92530,Q9UL46,P43686,P61244,O00231
http://identifiers.org/reactome/REACT_2080.5	PLC-mediated hydrolysis of PIP2	332	33	0.0150680811958	*	O00231,P28066,O14950,Q04206,Q14192,P29597,P16885,Q92530,P05129,P05771,P62993,P60660,P29353,Q05655,O00221,P43405,P17980,Q12846,P28482,P55036,P17252,P63208,P46937,P11233,Q9UL46,O60674,Q16539,P62158,Q06124,P01111,P62191,Q9Y490,P43686
http://identifiers.org/reactome/REACT_200841.3	degradation of DVL	50	8	0.0154900886594	*	O00231,P28066,P62191,P55036,P17980,Q92530,Q9UL46,P43686
http://identifiers.org/reactome/REACT_200766.3	degradation of AXIN	50	8	0.0154900886594	*	O00231,P28066,P62191,P55036,P17980,Q92530,Q9UL46,P43686
http://identifiers.org/reactome/REACT_604.6	Hemostasis	602	54	0.0161664245975	*	P07355,Q9UQB8,Q92558,Q04206,P01111,Q14192,P07947,P29597,Q8IZP0,Q92530,P05129,P05771,O00231,Q04917,P00533,P62993,P60660,P29353,Q6ZSZ5,Q05655,P17980,O00221,P10599,P43405,Q14155,P17252,Q12846,P49815,P28482,Q9Y6W5,P55036,Q9UQC2,P46937,P28066,O00459,Q15464,P63208,O15530,P11233,Q9UL46,O60674,Q16539,P62158,P63000,Q06124,Q92974,P49841,P49840,P62191,Q9Y490,P16885,O14950,P43686,Q9NZN5
http://identifiers.org/reactome/REACT_6828.2	APC/C-mediated degradation of cell cycle proteins	77	11	0.0163720375257	*	P55036,O00231,P43686,P28066,Q9UL46,P62979,O60566,P17980,Q92530,P63208,P62191
http://identifiers.org/reactome/REACT_21279.3	Regulation of mitotic cell cycle	77	11	0.0163720375257	*	P55036,O00231,P43686,P28066,Q9UL46,P62979,O60566,P17980,Q92530,P63208,P62191
http://identifiers.org/reactome/REACT_6837.3	Regulation of APC/C activators between G1/S and early anaphase	77	11	0.0163720375257	*	P55036,O00231,P43686,P28066,Q9UL46,P62979,O60566,P17980,Q92530,P63208,P62191
http://identifiers.org/reactome/REACT_27258.2	Parathyroid hormone receptors [plasma membrane]	16	4	0.0180115859759	*	Q9NZZ3,Q9NP79,Q9UN37,P62979
http://identifiers.org/reactome/REACT_19277.3	Sema4D induced cell migration and growth-cone collapse	24	5	0.0182388205267	*	P04626,Q9NZN5,O14950,P60660,P63000
http://identifiers.org/reactome/REACT_6359.9	Budding and maturation of HIV virion	24	5	0.0182388205267	*	Q9NZZ3,Q9NP79,Q9UN37,P62979,Q9H9H4
http://identifiers.org/reactome/REACT_160158.3	Role of phospholipids in phagocytosis	359	35	0.0188138839072	*	O00231,P28066,O14950,Q04206,Q14192,P29597,P16885,Q92530,P05129,P05771,P62993,P60660,P29353,Q05655,O00221,P43405,P17980,Q12846,P28482,P17252,P55036,P19174,P46937,O00459,P63208,P11233,Q9UL46,O60674,Q16539,P62158,Q06124,P01111,P62191,Q9Y490,P43686
http://identifiers.org/reactome/REACT_6820.2	APC/C:Cdc20 mediated degradation of Cyclin B	62	9	0.0193193253434	*	P55036,O00231,P28066,Q9UL46,P62979,P17980,Q92530,P62191,P43686
http://identifiers.org/reactome/REACT_21247.4	None	62	9	0.0193193253434	*	P28482,P62993,P53779,O60674,Q16539,P01111,Q06124,P29597,P45983
http://identifiers.org/reactome/REACT_6761.3	APC/C:Cdh1 mediated degradation of Cdc20 and other APC/C:Cdh1 targeted proteins in late mitosis/early G1	62	9	0.0193193253434	*	P55036,O00231,P28066,Q9UL46,P62979,P17980,Q92530,P62191,P43686
http://identifiers.org/panther.pathway/P00003	None	52	8	0.0193760820816	*	P28482,P53779,P17252,Q05655,Q16539,P05129,P05771,P45983
http://identifiers.org/reactome/REACT_150471.3	Separation of Sister Chromatids	158	18	0.0207898921477	*	Q15691,P30153,Q92530,P28066,Q9UL46,Q2NKX8,P62979,O60566,P67775,P42677,P62191,P17980,Q14738,O60216,Q14674,P43686,P55036,O00231
http://identifiers.org/reactome/REACT_111064.3	DAG and IP3 signaling	336	33	0.0210945517819	*	O00231,P28066,O14950,Q04206,Q14192,P29597,Q92530,P05129,P05771,P62993,P60660,P29353,Q05655,O00221,P43405,P17980,Q12846,P28482,P17252,P55036,P19174,P46937,P63208,P11233,Q9UL46,O60674,Q16539,P62158,Q06124,P01111,P62191,Q9Y490,P43686
http://identifiers.org/reactome/REACT_12079.3	PLC-gamma1 signalling	336	33	0.0210945517819	*	O00231,P28066,O14950,Q04206,Q14192,P29597,Q92530,P05129,P05771,P62993,P60660,P29353,Q05655,O00221,P43405,P17980,Q12846,P28482,P17252,P55036,P19174,P46937,P63208,P11233,Q9UL46,O60674,Q16539,P62158,Q06124,P01111,P62191,Q9Y490,P43686
http://identifiers.org/reactome/REACT_19287.2	Lysosome Vesicle Biogenesis	25	5	0.0216027715326	*	Q12846,Q9BV40,P09496,P78537,Q9BXS5
http://identifiers.org/reactome/REACT_471.4	E2F mediated regulation of DNA replication	137	16	0.021837337194	*	P25205,P55036,P30153,O00231,P28066,P62191,P62979,P17980,P67775,P49736,P63208,P04818,Q92530,Q9UL46,P43686,P28340
http://identifiers.org/reactome/REACT_683.4	G1/S-Specific Transcription	137	16	0.021837337194	*	P25205,P55036,P30153,O00231,P28066,P62191,P62979,P17980,P67775,P49736,P63208,P04818,Q92530,Q9UL46,P43686,P28340
http://identifiers.org/reactome/REACT_9029.3	Cyclin A:Cdk2-associated events at S phase entry	83	11	0.02271931787	*	P55036,O00231,P28066,P62191,P62979,Q9UL46,P17980,Q92530,P63208,P43686,P61244
http://identifiers.org/reactome/REACT_6821.3	SCF-beta-TrCP mediated degradation of Emi1	69	10	0.0227526919954	*	P55036,O00231,P28066,Q9UL46,P62979,P63208,P17980,Q92530,P62191,P43686
http://identifiers.org/reactome/REACT_1574.3	Cyclin E associated events during G1/S transition	84	11	0.0241667378708	*	P55036,O00231,P28066,P62191,P62979,Q9UL46,P17980,Q92530,P63208,P43686,P61244
http://identifiers.org/reactome/REACT_24980.2	BMG [endoplasmic reticulum lumen]	10	3	0.024176928266	*	Q06124,O60674,P29350
http://identifiers.org/reactome/REACT_111155.2	Cell-Cell communication	10	3	0.024176928266	*	Q16539,P63000,P45983
http://identifiers.org/reactome/REACT_23847.3	GP1b-IX-V activation signalling	26	5	0.0253461504072	*	Q06124,P01111,P29597,P28482,O60674
http://identifiers.org/reactome/REACT_962.5	None	26	5	0.0253461504072	*	Q06124,P01111,P29597,P28482,O60674
http://identifiers.org/reactome/REACT_2077.5	None	26	5	0.0253461504072	*	Q06124,P01111,P29597,P28482,O60674
http://identifiers.org/reactome/REACT_614.6	None	26	5	0.0253461504072	*	Q06124,P01111,P29597,P28482,O60674
http://identifiers.org/reactome/REACT_6802.6	Innate Immune System	865	72	0.0254694780538	*	O00231,Q9UQB8,P62979,Q92558,Q04206,Q14738,P01111,P16333,P07947,P29597,Q8IZP0,Q92530,P05129,P05771,P51452,P45983,Q04917,Q96JJ3,P00533,P62993,P60660,P29353,Q6ZSZ5,Q05655,P17980,Q13480,O00221,P28066,P43405,Q14155,Q9Y4H2,P17252,Q12846,P49815,P28482,P30153,P53779,P35568,Q9Y6W5,P55036,P19174,Q9UQC2,Q9GZY6,Q9Y490,P46937,P67775,P35221,O43353,P23528,O00459,Q15464,P63208,O15530,P43686,P11233,Q9UL46,O60674,…
http://identifiers.org/panther.pathway/P00053	None	55	8	0.0264401329177	*	P28482,P19174,P62158,P63000,P16333,P01111,O00459,P45983
http://identifiers.org/reactome/REACT_578.9	Apoptosis	86	11	0.0274161141374	*	Q04917,P12830,Q14126,Q9HAW4,Q05655,Q9UJU6,P35611,Q14790,Q13813,Q15149,P45983
http://identifiers.org/reactome/REACT_172638.3	Asymmetric localization of PCP proteins	56	8	0.0291479503594	*	O00231,P28066,P62191,P55036,P17980,Q92530,Q9UL46,P43686
http://identifiers.org/reactome/REACT_20568.5	CREB phosphorylation through the activation of Ras	27	5	0.0294813880986	*	O15530,P28482,P62158,Q13555,Q99996
http://identifiers.org/reactome/REACT_12065.5	p38MAPK events	11	3	0.0316514024572	*	P11233,P01111,Q16539
http://identifiers.org/reactome/REACT_19358.5	CD28 dependent PI3K/Akt signaling	95	12	0.032389199333	*	Q04917,P62993,O15530,P29353,O60674,Q9UQC2,Q04206,P49841,P49840,O43353,O00459,P49815
http://identifiers.org/reactome/REACT_118778.3	Activation of RAS in B cells	28	5	0.0340188714392	*	Q06124,P01111,P29597,P28482,O60674
http://identifiers.org/reactome/REACT_6871.3	APC/C:Cdc20 mediated degradation of Securin	63	9	0.0343171103986	*	P55036,O00231,P28066,Q9UL46,P62979,P17980,Q92530,P62191,P43686
http://identifiers.org/reactome/REACT_6781.4	APC/C:Cdc20 mediated degradation of mitotic proteins	63	9	0.0343171103986	*	P55036,O00231,P28066,Q9UL46,P62979,P17980,Q92530,P62191,P43686
http://identifiers.org/reactome/REACT_899.7	S Phase	216	22	0.034739553996	*	O00231,P28066,P62979,Q14738,P49736,Q92530,P62191,P25205,Q2NKX8,Q15691,P42677,P17980,P30153,P55036,P67775,P61244,P28340,Q9UL46,O60566,O60216,P63208,P43686
http://identifiers.org/reactome/REACT_9003.2	SCF(Skp2)-mediated degradation of p27/p21	78	10	0.0357198673204	*	P62979,O00231,P43686,P28066,Q9UL46,P55036,P17980,Q92530,P63208,P62191
http://identifiers.org/reactome/REACT_1538.4	Cell Cycle Checkpoints	254	25	0.0369098379759	*	O00231,P28066,P62979,Q14738,P49736,Q92530,P25205,Q9HAW4,Q2NKX8,Q15691,P42677,P17980,P55036,P30153,P63208,P67775,Q14674,P56211,Q86XL3,P62191,O60566,O60216,Q9UL46,P43686,O43768
http://identifiers.org/reactome/REACT_6772.2	None	5	2	0.0380687406248	*	Q04637,P23588
http://identifiers.org/reactome/REACT_150182.3	MASTL Facilitates Mitotic Progression	5	2	0.0380687406248	*	P56211,O43768
http://identifiers.org/reactome/REACT_6954.3	Activation of APC/C and APC/C:Cdc20 mediated degradation of mitotic proteins	66	9	0.0386073154955	*	P55036,O00231,P28066,Q9UL46,P62979,P17980,Q92530,P62191,P43686
http://identifiers.org/reactome/REACT_18347.2	Glutamate Binding, Activation of AMPA Receptors and Synaptic Plasticity	29	5	0.0389669100461	*	P17252,P05771,Q12959,Q13555,P05129
http://identifiers.org/reactome/REACT_18307.2	Trafficking of AMPA receptors	29	5	0.0389669100461	*	P17252,P05771,Q12959,Q13555,P05129
http://identifiers.org/reactome/REACT_1183.6	MAPK1 (ERK2) activation	20	4	0.0389675250347	*	Q06124,O60674,P28482,P29597
http://identifiers.org/reactome/REACT_13776.2	p75 NTR receptor-mediated signalling	68	9	0.0424878823127	*	Q9NZN5,Q6ZSZ5,P62979,Q04206,P63000,Q92974,Q14155,Q13501,P45983
http://identifiers.org/panther.pathway/P00044	None	30	5	0.044331727143	*	Q12846,Q9BV40,Q07001,O95721,O14662
http://identifiers.org/reactome/REACT_790.2	Activation of AKT2	40	6	0.0452880611382	*	O15530,P11233,Q9UIQ6,P62158,P63000,P49815
http://identifiers.org/reactome/REACT_21310.3	None	360	33	0.0454763386609	*	O00231,P28066,O14950,Q04206,Q14192,P29597,Q92530,P05129,P05771,P62993,P60660,P29353,Q05655,O00221,P43405,P17980,Q12846,P28482,P17252,P55036,P19174,P46937,P63208,P11233,Q9UL46,O60674,Q16539,P62158,Q06124,P01111,P62191,Q9Y490,P43686
http://identifiers.org/reactome/REACT_1391.5	MAPK3 (ERK1) activation	21	4	0.0457198821726	*	Q06124,O60674,P28482,P29597
http://identifiers.org/reactome/REACT_200819.3	Cellular response to heat stress	31	5	0.050117472018	*	P0DMV8,P28482,P49841,Q13555,P68104
http://identifiers.org/reactome/REACT_20593.3	Post NMDA receptor activation events	31	5	0.050117472018	*	O15530,P28482,P62158,Q13555,Q99996
http://identifiers.org/reactome/REACT_1482.6	RAF-independent MAPK1/3 activation	22	4	0.0530821578924	*	Q06124,P29597,P28482,O60674
http://identifiers.org/reactome/REACT_147727.3	Constitutive Signaling by Aberrant PI3K in Cancer	22	4	0.0530821578924	*	P49840,P49841,O15530,P49815
http://identifiers.org/reactome/REACT_12564.5	AKT phosphorylates targets in the cytosol	22	4	0.0530821578924	*	Q04917,P49841,P49840,P49815
http://identifiers.org/reactome/REACT_20510.3	RSK activation	6	2	0.0546470645662	*	P28482,O15530
http://identifiers.org/reactome/REACT_2244.5	DNA replication initiation	6	2	0.0546470645662	*	P30153,P67775
http://identifiers.org/reactome/REACT_329.4	Inhibition of replication initiation of damaged DNA by RB1/E2F1	6	2	0.0546470645662	*	P30153,P67775
http://identifiers.org/reactome/REACT_13579.2	Apoptotic cleavage of cell adhesion proteins	6	2	0.0546470645662	*	P12830,Q14126
http://identifiers.org/reactome/REACT_22442.2	Interleukin-1 signaling	82	10	0.0660906050747	*	P28482,O60674,Q16539,Q04206,Q06124,P55283,P29597,P35221,O43353,Q13501
http://identifiers.org/reactome/REACT_18356.4	Unfolded Protein Response (UPR)	82	10	0.0660906050747	*	P05198,P29353,Q9Y490,P35611,Q5RKV6,P11021,P08240,P23511,Q8N6T3,P49840
http://identifiers.org/reactome/REACT_13638.3	NRAGE signals death through JNK	44	6	0.0670090001867	*	Q9NZN5,Q6ZSZ5,P63000,Q92974,Q14155,P45983
http://identifiers.org/reactome/REACT_2155.7	NICD traffics to nucleus	104	12	0.0672639081359	*	Q04721,P55036,O00231,P28066,P62191,P62979,P17980,P63208,Q92530,Q9UL46,P43686,P61244
http://identifiers.org/reactome/REACT_25229.2	Netrin:DCC:PITP [plasma membrane]	83	10	0.0677982647205	*	P62979,Q05655,P29350,P19174,Q13555,O00629,Q06124,P29597,Q14974,O60674
http://identifiers.org/reactome/REACT_1590.2	G1 Phase	156	16	0.0694931910202	*	P25205,P55036,P30153,O00231,P28066,P62191,P62979,P17980,P67775,P49736,P63208,P04818,Q92530,Q9UL46,P43686,P28340
http://identifiers.org/reactome/REACT_821.3	Cyclin D associated events in G1	156	16	0.0694931910202	*	P25205,P55036,P30153,O00231,P28066,P62191,P62979,P17980,P67775,P49736,P63208,P04818,Q92530,Q9UL46,P43686,P28340
http://identifiers.org/reactome/REACT_15334.2	DARPP-32 events	24	4	0.0696109793847	*	P62158,P30153,P67775,Q14738
http://identifiers.org/reactome/REACT_21308.3	MAP kinase activation in TLR cascade	106	12	0.0698189666262	*	P28482,P30153,P53779,P51452,O60674,Q16539,Q14738,Q06124,P29597,P67775,O43353,P45983
http://identifiers.org/reactome/REACT_22205.2	L1CAM interactions	34	5	0.0700114427032	*	P28482,P32004,P09496,P63000,P29323
http://identifiers.org/reactome/REACT_18422.2	Trafficking of GluR2-containing AMPA receptors	15	3	0.0718584116932	*	P17252,P05771,P05129
http://identifiers.org/reactome/REACT_200780.3	Regulation of HSF1-mediated heat shock response	15	3	0.0718584116932	*	P0DMV8,P28482,P49841
http://identifiers.org/panther.pathway/P00033	None	15	3	0.0718584116932	*	P35568,Q9Y4H2,O15530
http://identifiers.org/reactome/REACT_85.4	p53-Dependent G1/S DNA damage checkpoint	85	10	0.0718943073962	*	P62979,O00231,P43686,P28066,Q9UL46,P55036,P17980,Q92530,P63208,P62191
http://identifiers.org/reactome/REACT_309.3	Stabilization of p53	85	10	0.0718943073962	*	P62979,O00231,P43686,P28066,Q9UL46,P55036,P17980,Q92530,P63208,P62191
http://identifiers.org/reactome/REACT_1625.6	p53-Dependent G1 DNA Damage Response	85	10	0.0718943073962	*	P62979,O00231,P43686,P28066,Q9UL46,P55036,P17980,Q92530,P63208,P62191
http://identifiers.org/reactome/REACT_228134.2	Signaling by Hedgehog	108	12	0.0731097223295	*	P63208,Q92530,P28066,P62191,P55036,P17980,P55072,P49841,Q9GZP9,Q9UL46,P43686,O00231
http://identifiers.org/reactome/REACT_160251.3	Clearance of Nuclear Envelope Membranes from Chromatin	7	2	0.0732343952874	*	P42167,P50402
http://identifiers.org/reactome/REACT_12621.5	Tie2 Signaling	7	2	0.0732343952874	*	P01111,P62993
http://identifiers.org/reactome/REACT_6844.13	Signaling by TGF-beta Receptor Complex	133	14	0.0740936817646	*	P62140,O00231,P28066,P62191,P55036,P62979,P17980,P62136,P63208,Q92530,Q9UL46,P43686,P61244,P22681
http://identifiers.org/reactome/REACT_169435.3	Loss of Function of TGFBR2 in Cancer	133	14	0.0740936817646	*	P62140,O00231,P28066,P62191,P55036,P62979,P17980,P62136,P63208,Q92530,Q9UL46,P43686,P61244,P22681
http://identifiers.org/reactome/REACT_169192.3	TGFBR2 MSI Frameshift Mutants in Cancer	133	14	0.0740936817646	*	P62140,O00231,P28066,P62191,P55036,P62979,P17980,P62136,P63208,Q92530,Q9UL46,P43686,P61244,P22681
http://identifiers.org/reactome/REACT_169445.3	TGFBR1 LBD Mutants in Cancer	133	14	0.0740936817646	*	P62140,O00231,P28066,P62191,P55036,P62979,P17980,P62136,P63208,Q92530,Q9UL46,P43686,P61244,P22681
http://identifiers.org/reactome/REACT_169103.3	SMAD2/3 Phosphorylation Motif Mutants in Cancer	133	14	0.0740936817646	*	P62140,O00231,P28066,P62191,P55036,P62979,P17980,P62136,P63208,Q92530,Q9UL46,P43686,P61244,P22681
http://identifiers.org/reactome/REACT_169107.3	SMAD4 MH2 Domain Mutants in Cancer	133	14	0.0740936817646	*	P62140,O00231,P28066,P62191,P55036,P62979,P17980,P62136,P63208,Q92530,Q9UL46,P43686,P61244,P22681
http://identifiers.org/reactome/REACT_169165.3	SMAD2/3 MH2 Domain Mutants in Cancer	133	14	0.0740936817646	*	P62140,O00231,P28066,P62191,P55036,P62979,P17980,P62136,P63208,Q92530,Q9UL46,P43686,P61244,P22681
http://identifiers.org/reactome/REACT_120850.7	TGF-beta receptor signaling activates SMADs	133	14	0.0740936817646	*	P62140,O00231,P28066,P62191,P55036,P62979,P17980,P62136,P63208,Q92530,Q9UL46,P43686,P61244,P22681
http://identifiers.org/reactome/REACT_169263.3	TGFBR1 KD Mutants in Cancer	133	14	0.0740936817646	*	P62140,O00231,P28066,P62191,P55036,P62979,P17980,P62136,P63208,Q92530,Q9UL46,P43686,P61244,P22681
http://identifiers.org/reactome/REACT_169311.3	Loss of Function of TGFBR1 in Cancer	133	14	0.0740936817646	*	P62140,O00231,P28066,P62191,P55036,P62979,P17980,P62136,P63208,Q92530,Q9UL46,P43686,P61244,P22681
http://identifiers.org/reactome/REACT_169440.3	TGFBR2 Kinase Domain Mutants in Cancer	133	14	0.0740936817646	*	P62140,O00231,P28066,P62191,P55036,P62979,P17980,P62136,P63208,Q92530,Q9UL46,P43686,P61244,P22681
http://identifiers.org/reactome/REACT_169398.3	Loss of Function of SMAD2/3 in Cancer	133	14	0.0740936817646	*	P62140,O00231,P28066,P62191,P55036,P62979,P17980,P62136,P63208,Q92530,Q9UL46,P43686,P61244,P22681
http://identifiers.org/reactome/REACT_169122.3	Signaling by TGF-beta Receptor Complex in Cancer	133	14	0.0740936817646	*	P62140,O00231,P28066,P62191,P55036,P62979,P17980,P62136,P63208,Q92530,Q9UL46,P43686,P61244,P22681
http://identifiers.org/reactome/REACT_169219.3	Loss of Function of SMAD4 in Cancer	133	14	0.0740936817646	*	P62140,O00231,P28066,P62191,P55036,P62979,P17980,P62136,P63208,Q92530,Q9UL46,P43686,P61244,P22681
http://identifiers.org/reactome/REACT_20563.4	Activation of NMDA receptor upon glutamate binding and postsynaptic events	35	5	0.0774823699552	*	O15530,P28482,P62158,Q13555,Q99996
http://identifiers.org/reactome/REACT_691.5	A third proteolytic cleavage releases NICD	111	12	0.079405514696	*	Q04721,P55036,O00231,P28066,P62191,P62979,P17980,P63208,Q92530,Q9UL46,P43686,P61244
http://identifiers.org/reactome/REACT_1857.7	Cyclin A/B1 associated events during G2/M transition	136	14	0.0802360713268	*	P63208,P30153,O00231,P28066,P62191,P55036,P62979,P67775,P17980,Q92530,Q9UL46,P56211,P43686,O43768
http://identifiers.org/reactome/REACT_828.3	G2/M Checkpoints	144	15	0.0841353158385	*	P25205,P43686,O00231,P28066,P62191,P55036,P62979,P17980,P49736,P63208,Q92530,Q9UL46,P56211,Q9HAW4,O43768
http://identifiers.org/reactome/REACT_19236.2	Sema3A PAK dependent Axon repulsion	16	3	0.0842846022427	*	P23528,P63000,O14786
http://identifiers.org/reactome/REACT_19199.2	CRMPs in Sema3A signaling	16	3	0.0842846022427	*	P49841,Q16555,O14786
http://identifiers.org/reactome/REACT_111184.2	None	36	5	0.0853655284882	*	Q06124,P28482,P62993,P30153,P67775
http://identifiers.org/reactome/REACT_6782.5	TRAF6 Mediated Induction of proinflammatory cytokines	121	13	0.0901794728158	*	P28482,P30153,P53779,P51452,O60674,Q16539,Q04206,Q14738,Q06124,P29597,P67775,O43353,P45983
http://identifiers.org/reactome/REACT_6809.9	MyD88-independent TLR3/TLR4 cascade	150	15	0.0934096150242	*	P28482,P62979,P30153,P53779,P51452,O60674,Q16539,Q04206,Q14738,Q06124,P29597,P67775,Q14790,O43353,P45983
http://identifiers.org/reactome/REACT_25281.5	UDP-Glc [Golgi lumen]	150	15	0.0934096150242	*	P28482,P62979,P30153,P53779,P51452,O60674,Q16539,Q04206,Q14738,Q06124,P29597,P67775,Q14790,O43353,P45983
http://identifiers.org/reactome/REACT_6783.9	Toll Like Receptor 3 (TLR3) Cascade	150	15	0.0934096150242	*	P28482,P62979,P30153,P53779,P51452,O60674,Q16539,Q04206,Q14738,Q06124,P29597,P67775,Q14790,O43353,P45983
http://identifiers.org/reactome/REACT_6838.2	mTOR signalling	37	5	0.0936538151629	*	Q04637,Q04837,Q13131,P23588,P49815
http://identifiers.org/reactome/REACT_21285.2	None	37	5	0.0936538151629	*	Q04637,Q04837,Q13131,P23588,P49815
http://identifiers.org/reactome/REACT_21387.2	Energy dependent regulation of mTOR by LKB1-AMPK	37	5	0.0936538151629	*	Q04637,Q04837,Q13131,P23588,P49815
http://identifiers.org/reactome/REACT_21393.2	None	37	5	0.0936538151629	*	Q04637,Q04837,Q13131,P23588,P49815
http://identifiers.org/reactome/REACT_6964.3	mTORC1-mediated signalling	37	5	0.0936538151629	*	Q04637,Q04837,Q13131,P23588,P49815
http://identifiers.org/reactome/REACT_765.5	Mitotic Prophase	99	11	0.0957398970175	*	P28482,Q8TD19,P17252,O60763,P42167,P50402,P62820,P56211,P05771,Q9H0U4,O43768
http://identifiers.org/reactome/REACT_172761.3	Ca2+ pathway	364	32	0.096190078715	*	O00231,P28066,O14950,Q04206,Q14192,P29597,Q92530,P05129,P05771,P62993,P60660,P29353,Q05655,O00221,P43405,P17980,Q12846,P28482,P55036,P17252,P63208,P46937,P11233,Q9UL46,O60674,Q16539,P62158,Q06124,P01111,P62191,Q9Y490,P43686
http://identifiers.org/panther.pathway/P00007	None	17	3	0.0975543867372	*	Q16555,P63000,O14786
http://identifiers.org/panther.pathway/P00048	None	17	3	0.0975543867372	*	P01111,P49841,O15530
http://identifiers.org/reactome/REACT_20546.2	Ras activation uopn Ca2+ infux through NMDA receptor	17	3	0.0975543867372	*	Q13555,P62158,Q99996
http://identifiers.org/reactome/REACT_118780.3	NOTCH1 Intracellular Domain Regulates Transcription	100	11	0.09758013391	*	P55036,O00231,P28066,P62191,P62979,Q9UL46,P17980,Q92530,P63208,P43686,P61244
http://identifiers.org/reactome/REACT_75822.2	Nonsense Mediated Decay (NMD) enhanced by the Exon Junction Complex (EJC)	100	11	0.09758013391	*	Q04637,P18621,Q92900,P27635,P42677,P05388,P62979,P46783,P25398,P62277,P61247
http://identifiers.org/reactome/REACT_75886.3	Nonsense-Mediated Decay (NMD)	100	11	0.09758013391	*	Q04637,P18621,Q92900,P27635,P42677,P05388,P62979,P46783,P25398,P62277,P61247
http://identifiers.org/panther.pathway/P00042	None	27	4	0.0987243959531	*	P17252,P05771,Q05655,P05129
http://identifiers.org/reactome/REACT_456.5	PKB-mediated events	38	5	0.102338560824		Q04637,Q04837,Q13131,P23588,P49815
http://identifiers.org/reactome/REACT_120734.3	SMAD2/SMAD3:SMAD4 heterotrimer regulates transcription	128	13	0.103467297898		P62140,O00231,P28066,P62191,P55036,P62979,P17980,P62136,P63208,Q92530,Q9UL46,P43686,P61244
http://identifiers.org/reactome/REACT_121061.4	Transcriptional activity of SMAD2/SMAD3:SMAD4 heterotrimer	128	13	0.103467297898		P62140,O00231,P28066,P62191,P55036,P62979,P17980,P62136,P63208,Q92530,Q9UL46,P43686,P61244
http://identifiers.org/reactome/REACT_25024.3	B-cell linker protein [cytosol]	128	13	0.103467297898		P28482,P30153,P53779,P51452,O60674,Q16539,Q04206,Q14738,Q06124,P29597,P67775,O43353,P45983
http://identifiers.org/reactome/REACT_13720.3	Cell death signalling via NRAGE, NRIF and NADE	58	7	0.103791634757		Q9NZN5,Q6ZSZ5,P62979,P63000,Q92974,Q14155,P45983
http://identifiers.org/reactome/REACT_2222.4	Dual incision reaction in TC-NER	28	4	0.109508650039		P36954,P19388,P52434,P19387
http://identifiers.org/reactome/REACT_1941.4	Formation of transcription-coupled NER (TC-NER) repair complex	28	4	0.109508650039		P36954,P19388,P52434,P19387
http://identifiers.org/reactome/REACT_1826.4	Nucleotide Excision Repair	28	4	0.109508650039		P36954,P19388,P52434,P19387
http://identifiers.org/reactome/REACT_1628.3	Transcription-coupled NER (TC-NER)	28	4	0.109508650039		P36954,P19388,P52434,P19387
http://identifiers.org/panther.pathway/P04397	None	18	3	0.111606706922		Q13131,P67775,P49815
http://identifiers.org/reactome/REACT_115860.6	Synthesis And Processing Of GAG, GAGPOL Polyproteins	9	2	0.115128316062		Q9H9H4,P62979
http://identifiers.org/reactome/REACT_13415.2	p75NTR recruits signalling complexes	9	2	0.115128316062		Q04206,Q13501
http://identifiers.org/reactome/REACT_6818.9	Assembly Of The HIV Virion	9	2	0.115128316062		Q9H9H4,P62979
http://identifiers.org/reactome/REACT_22237.2	Netrin-1 signaling	9	2	0.115128316062		P15311,P19174
http://identifiers.org/reactome/REACT_115893.5	Membrane binding and targetting of GAG proteins	9	2	0.115128316062		Q9H9H4,P62979
http://identifiers.org/reactome/REACT_111225.2	Regulation of KIT signaling	9	2	0.115128316062		P17252,P07947
http://identifiers.org/reactome/REACT_13696.2	NF-kB is activated and signals survival	9	2	0.115128316062		Q04206,Q13501
http://identifiers.org/panther.pathway/P04380	None	9	2	0.115128316062		Q9BV40,O95721
http://identifiers.org/reactome/REACT_6754.2	None	9	2	0.115128316062		Q04637,P23588
http://identifiers.org/reactome/REACT_13537.3	p75NTR signals via NF-kB	9	2	0.115128316062		Q04206,Q13501
http://identifiers.org/reactome/REACT_494.2	Hormone-sensitive lipase (HSL)-mediated triacylglycerol hydrolysis	9	2	0.115128316062		P62136,P62140
http://identifiers.org/reactome/REACT_19238.2	CD28 dependent Vav1 pathway	9	2	0.115128316062		P62993,P63000
http://identifiers.org/reactome/REACT_121025.3	Synthesis of PIPs at the plasma membrane	305	27	0.117928625379		O00231,P28066,O14950,Q04206,Q14192,P16885,Q92530,P05129,P05771,P62191,P60660,Q05655,O00221,P17980,P42167,P28482,P17252,P55036,P19174,P46937,Q9UL46,Q99755,P62158,P01111,P50402,P63208,P43686
http://identifiers.org/reactome/REACT_120756.3	Synthesis of PIPs at the early endosome membrane	305	27	0.117928625379		O00231,P28066,O14950,Q04206,Q14192,P16885,Q92530,P05129,P05771,P62191,P60660,Q05655,O00221,P17980,P42167,P28482,P17252,P55036,P19174,P46937,Q9UL46,Q99755,P62158,P01111,P50402,P63208,P43686
http://identifiers.org/reactome/REACT_120918.3	Synthesis of PIPs at the late endosome membrane	305	27	0.117928625379		O00231,P28066,O14950,Q04206,Q14192,P16885,Q92530,P05129,P05771,P62191,P60660,Q05655,O00221,P17980,P42167,P28482,P17252,P55036,P19174,P46937,Q9UL46,Q99755,P62158,P01111,P50402,P63208,P43686
http://identifiers.org/reactome/REACT_163834.3	FCERI mediated Ca+2 mobilization	306	27	0.118648798457		O00231,P28066,O14950,Q04206,Q14192,P16885,Q92530,P05129,P05771,P62993,P60660,P29353,Q05655,O00221,P43405,P17980,P28482,P55036,P17252,P63208,P19174,P46937,O15530,Q9UL46,P62158,P62191,P43686
http://identifiers.org/panther.pathway/P00012	None	144	14	0.124633739788		P12830,P00533,P55283,P68133,P07947,P62736,P04626,P60709,O60716,P63261,P49841,Q562R1,P63267,P68032
http://identifiers.org/reactome/REACT_21303.4	Myogenesis	19	3	0.12637803863		P55283,Q16539,P35221
http://identifiers.org/reactome/REACT_21402.3	CDO in myogenesis	19	3	0.12637803863		P55283,Q16539,P35221
http://identifiers.org/reactome/REACT_22365.2	Recycling pathway of L1	19	3	0.12637803863		P28482,P32004,P09496
http://identifiers.org/reactome/REACT_1614.5	Ubiquitin Mediated Degradation of Phosphorylated Cdc25A	117	12	0.126572710278		P63208,O00231,P28066,P62191,P55036,P62979,P17980,Q92530,Q9UL46,P56211,P43686,O43768
http://identifiers.org/reactome/REACT_2001.6	Receptor-ligand binding initiates the second proteolytic cleavage of Notch receptor	117	12	0.126572710278		Q04721,P55036,O00231,P28066,P62191,P62979,P17980,P63208,Q92530,Q9UL46,P43686,P61244
http://identifiers.org/reactome/REACT_1208.2	p53-Independent G1/S DNA damage checkpoint	117	12	0.126572710278		P63208,O00231,P28066,P62191,P55036,P62979,P17980,Q92530,Q9UL46,P56211,P43686,O43768
http://identifiers.org/reactome/REACT_2160.3	p53-Independent DNA Damage Response	117	12	0.126572710278		P63208,O00231,P28066,P62191,P55036,P62979,P17980,Q92530,Q9UL46,P56211,P43686,O43768
http://identifiers.org/reactome/REACT_11096.4	COPI Mediated Transport	2	1	0.1277891315		Q92538
http://identifiers.org/reactome/REACT_6743.3	Inhibition of TSC complex formation by PKB	2	1	0.1277891315		P49815
http://identifiers.org/reactome/REACT_11208.3	Golgi to ER Retrograde Transport	2	1	0.1277891315		Q92538
http://identifiers.org/reactome/REACT_15466.3	phospho-PLA2 pathway	2	1	0.1277891315		P28482
http://identifiers.org/reactome/REACT_20652.2	Activation of CaMK IV	2	1	0.1277891315		P62158
http://identifiers.org/reactome/REACT_200759.3	POU5F1 (OCT4), SOX2, NANOG activate genes related to proliferation	447	37	0.131048685543		O00231,P28066,P62979,O14950,Q04206,Q14192,P29597,Q92530,P05129,P05771,P62136,P62993,P60660,P29353,Q05655,O00221,P62140,P43405,P17980,Q12846,P28482,P17252,P55036,P19174,P46937,P61244,P63208,P11233,Q9UL46,O60674,Q16539,P62158,Q06124,P01111,P62191,Q9Y490,P43686
http://identifiers.org/reactome/REACT_172694.3	beta-catenin independent WNT signaling	387	33	0.131171318998		O00231,P28066,O14950,Q04206,Q14192,P29597,Q92530,P05129,P05771,P62993,P60660,P29353,Q05655,O00221,P43405,P17980,Q12846,P28482,P17252,P55036,P46937,P09496,P63208,P11233,Q9UL46,O60674,Q16539,P62158,Q06124,P01111,P62191,Q9Y490,P43686
http://identifiers.org/reactome/REACT_267634.1	Hedgehog 'off' state	94	10	0.135557339957		O00231,P28066,P62191,P55036,Q9UL46,P17980,P49841,Q92530,P63208,P43686
http://identifiers.org/reactome/REACT_228209.2	Hh mutants that don't undergo autocatalytic processing are degraded by ERAD	10	2	0.137866163011		P55072,Q9GZP9
http://identifiers.org/reactome/REACT_18423.5	ATF6-alpha activates chaperone genes	10	2	0.137866163011		P23511,P11021
http://identifiers.org/reactome/REACT_22272.2	Signal transduction by L1	20	3	0.141803423383		P28482,P32004,P63000
http://identifiers.org/reactome/REACT_705.4	PP2A-mediated dephosphorylation of key metabolic factors	350	30	0.1423402394		O00231,P28066,O14950,Q04206,Q14738,Q14192,P16885,Q92530,P05129,P05771,P62191,P60660,Q05655,O00221,P17980,P42167,P28482,P30153,P17252,P55036,P19174,P67775,P46937,Q9UL46,Q99755,P62158,P01111,P50402,P63208,P43686
http://identifiers.org/panther.pathway/P00009	None	31	4	0.144772513093		P19174,P16885,O00459,P63000
http://identifiers.org/reactome/REACT_150312.3	Synthesis of IP3 and IP4 in the cytosol	299	26	0.145502567064		O00231,P28066,O14950,Q04206,Q14192,P16885,Q92530,P05129,P05771,P62191,P60660,Q05655,O00221,P17980,P42167,P28482,P17252,P55036,P19174,P46937,Q9UL46,P62158,P01111,P50402,P63208,P43686
http://identifiers.org/panther.pathway/P00049	None	73	8	0.147103742009		P0DMV8,P28482,P53779,P28066,Q16539,P07947,P11021,P45983
http://identifiers.org/reactome/REACT_18273.4	XBP1(S) activates chaperone genes	51	6	0.147240590339		P29353,Q9Y490,P35611,P49840,P08240,Q8N6T3
http://identifiers.org/reactome/REACT_18368.4	IRE1alpha activates chaperones	51	6	0.147240590339		P29353,Q9Y490,P35611,P49840,P08240,Q8N6T3
http://identifiers.org/reactome/REACT_120956.4	Cellular responses to stress	249	22	0.147254133123	*	P0DMV8,O00231,P28066,P62979,Q9UL46,Q92530,P45983,P32119,P10599,P17980,P28482,P53779,P40763,P55036,Q13555,P14921,P68104,P62191,Q16539,P49841,P63208,P43686
http://identifiers.org/reactome/REACT_6894.10	Toll Like Receptor 4 (TLR4) Cascade	170	16	0.152850963554		P28482,P62979,P30153,P53779,P51452,O60674,Q16539,Q04206,Q14738,Q06124,P29597,P16885,P67775,Q14790,O43353,P45983
http://identifiers.org/reactome/REACT_9020.5	Toll Like Receptor 7/8 (TLR7/8) Cascade	134	13	0.154264658231		P28482,P30153,P53779,P51452,O60674,Q16539,Q04206,Q14738,Q06124,P29597,P67775,O43353,P45983
http://identifiers.org/reactome/REACT_25222.3	Bcl-2 interacting BH-3 only proteins [mitochondrial outer membrane]	134	13	0.154264658231		P28482,P30153,P53779,P51452,O60674,Q16539,Q04206,Q14738,Q06124,P29597,P67775,O43353,P45983
http://identifiers.org/panther.pathway/P00046	None	21	3	0.157817346916		Q16539,P61244,P45983
http://identifiers.org/panther.pathway/P00031	None	173	16	0.157970188432		P01111,P28482,O15530,P29353,O60674,P19174,P63000,P68133,P62736,P16885,P60709,P63261,P05771,Q562R1,P63267,P68032
http://identifiers.org/reactome/REACT_9047.6	Toll Like Receptor 9 (TLR9) Cascade	137	13	0.161974791846		P28482,P30153,P53779,P51452,O60674,Q16539,Q04206,Q14738,Q06124,P29597,P67775,O43353,P45983
http://identifiers.org/reactome/REACT_27215.4	pH sensing receptors:H+ [plasma membrane]	137	13	0.161974791846		P28482,P30153,P53779,P51452,O60674,Q16539,Q04206,Q14738,Q06124,P29597,P67775,O43353,P45983
http://identifiers.org/reactome/REACT_9061.6	Toll Like Receptor 5 (TLR5) Cascade	137	13	0.161974791846		P28482,P30153,P53779,P51452,O60674,Q16539,Q04206,Q14738,Q06124,P29597,P67775,O43353,P45983
http://identifiers.org/reactome/REACT_9027.6	Toll Like Receptor 10 (TLR10) Cascade	137	13	0.161974791846		P28482,P30153,P53779,P51452,O60674,Q16539,Q04206,Q14738,Q06124,P29597,P67775,O43353,P45983
http://identifiers.org/reactome/REACT_25216.2	unknown protein [cytosol]	22	3	0.174354482027		Q06124,P29597,P29350
http://identifiers.org/reactome/REACT_15510.2	Recruitment of NuMA to mitotic centrosomes	3	1	0.185443748229		Q14980
http://identifiers.org/reactome/REACT_11043.3	c-src mediated regulation of Cx43 function and closure of gap junctions	3	1	0.185443748229		Q07157
http://identifiers.org/reactome/REACT_1650.4	Activation of BIM and translocation to mitochondria	3	1	0.185443748229		P45983
http://identifiers.org/reactome/REACT_12049.3	Signalling to STAT3	3	1	0.185443748229		P40763
http://identifiers.org/reactome/REACT_2100.5	Activation of BMF and translocation to mitochondria	3	1	0.185443748229		P45983
http://identifiers.org/reactome/REACT_11034.3	Regulation of gap junction activity	3	1	0.185443748229		Q07157
http://identifiers.org/reactome/REACT_9480.3	Gap junction trafficking and regulation	3	1	0.185443748229		Q07157
http://identifiers.org/reactome/REACT_12627.4	Generic Transcription Pathway	153	14	0.185693379955		P62140,O00231,P28066,P62191,P55036,P62979,P17980,P62136,P63208,P46937,Q92530,Q9UL46,P43686,P61244
http://identifiers.org/reactome/REACT_18348.4	ATF6-alpha activates chaperones	12	2	0.185725665247		P23511,P11021
http://identifiers.org/reactome/REACT_120727.5	Downregulation of TGF-beta receptor signaling	12	2	0.185725665247		P62136,P62140
http://identifiers.org/reactome/REACT_160133.2	Signaling by NOTCH1 HD Domain Mutants in Cancer	116	11	0.187298830585		P55036,O00231,P28066,P62191,P62979,P17980,P63208,Q92530,Q9UL46,P43686,P61244
http://identifiers.org/reactome/REACT_118614.3	Activated NOTCH1 Transmits Signal to the Nucleus	116	11	0.187298830585		P55036,O00231,P28066,P62191,P62979,P17980,P63208,Q92530,Q9UL46,P43686,P61244
http://identifiers.org/reactome/REACT_160082.3	Signaling by NOTCH1 t(7;9)(NOTCH1:M1580_K2555) Translocation Mutant	116	11	0.187298830585		P55036,O00231,P28066,P62191,P62979,P17980,P63208,Q92530,Q9UL46,P43686,P61244
http://identifiers.org/reactome/REACT_160214.3	Signaling by NOTCH1 in Cancer	116	11	0.187298830585		P55036,O00231,P28066,P62191,P62979,P17980,P63208,Q92530,Q9UL46,P43686,P61244
http://identifiers.org/reactome/REACT_118859.3	Signaling by NOTCH1	116	11	0.187298830585		P55036,O00231,P28066,P62191,P62979,P17980,P63208,Q92530,Q9UL46,P43686,P61244
http://identifiers.org/reactome/REACT_160301.2	Signaling by NOTCH1 PEST Domain Mutants in Cancer	116	11	0.187298830585		P55036,O00231,P28066,P62191,P62979,P17980,P63208,Q92530,Q9UL46,P43686,P61244
http://identifiers.org/reactome/REACT_160099.2	FBXW7 Mutants and NOTCH1 in Cancer	116	11	0.187298830585		P55036,O00231,P28066,P62191,P62979,P17980,P63208,Q92530,Q9UL46,P43686,P61244
http://identifiers.org/reactome/REACT_160248.2	Signaling by NOTCH1 HD+PEST Domain Mutants in Cancer	116	11	0.187298830585		P55036,O00231,P28066,P62191,P62979,P17980,P63208,Q92530,Q9UL46,P43686,P61244
http://identifiers.org/reactome/REACT_200812.3	Transcriptional regulation of pluripotent stem cells	461	37	0.195878843967		O00231,P28066,P62979,O14950,Q04206,Q14192,P29597,Q92530,P05129,P05771,P62136,P62993,P60660,P29353,Q05655,O00221,P62140,P43405,P17980,Q12846,P28482,P17252,P55036,P19174,P46937,P61244,P63208,P11233,Q9UL46,O60674,Q16539,P62158,Q06124,P01111,P62191,Q9Y490,P43686
http://identifiers.org/reactome/REACT_6890.11	Activated TLR4 signalling	164	15	0.19656746279		P28482,P62979,P30153,P53779,P51452,O60674,Q16539,Q04206,Q14738,Q06124,P29597,P67775,Q14790,O43353,P45983
http://identifiers.org/reactome/REACT_13477.3	Transmission across Chemical Synapses	404	33	0.20466361449	*	Q96QD8,O00231,P28066,O14950,Q04206,Q14192,P16885,Q92530,P05129,P05771,P62191,P60660,Q99996,Q05655,O00221,P17980,P42167,P28482,P17252,P55036,P19174,Q13555,P46937,P63208,O15530,Q9H3Z4,Q99755,P62158,Q12959,P01111,P50402,Q9UL46,P43686
http://identifiers.org/reactome/REACT_13685.4	Neuronal System	408	33	0.207518827618		Q96QD8,O00231,P28066,O14950,Q04206,Q14192,P16885,Q92530,P05129,P05771,P62191,P60660,Q99996,Q05655,O00221,P17980,P42167,P28482,P17252,P55036,P19174,Q13555,P46937,P63208,O15530,Q9H3Z4,Q99755,P62158,Q12959,P01111,P50402,Q9UL46,P43686
http://identifiers.org/reactome/REACT_25162.2	Golgi-associated Vesicle Cargo [cytoplasmic vesicle membrane]	24	3	0.208741644539		Q06124,P29597,P29350
http://identifiers.org/reactome/REACT_160176.3	Cytosolic iron-sulfur cluster assembly	13	2	0.210446459309	*	P28340,Q9H6Q4
http://identifiers.org/panther.pathway/P00002	None	13	2	0.210446459309		P16885,P19174
http://identifiers.org/reactome/REACT_169325.3	Oncogene Induced Senescence	13	2	0.210446459309		P28482,P14921
http://identifiers.org/reactome/REACT_1095.4	Activation of the pre-replicative complex	44	5	0.210730784509		P25205,P49736,P28340,P30153,P67775
http://identifiers.org/reactome/REACT_18405.2	Acetylcholine regulates insulin secretion	287	24	0.217365633855		O00231,P28066,O14950,Q04206,Q14192,Q92530,P05129,P05771,P62191,P00533,P62993,P60660,Q05655,O00221,P17980,P28482,P17252,P55036,P46937,Q9UL46,P62158,P01111,P63208,P43686
http://identifiers.org/reactome/REACT_15295.2	Opioid Signalling	290	24	0.221654967099		O00231,P28066,O14950,Q04206,Q14738,Q14192,Q92530,P05129,P05771,P62191,P60660,Q05655,O00221,P17980,P28482,P30153,P17252,P55036,P67775,P46937,Q9UL46,P62158,P63208,P43686
http://identifiers.org/reactome/REACT_6966.11	Toll-Like Receptors Cascades	183	16	0.223650934024		P28482,P62979,P30153,P53779,P51452,O60674,Q16539,Q04206,Q14738,Q06124,P29597,P16885,P67775,Q14790,O43353,P45983
http://identifiers.org/reactome/REACT_6769.2	Activation of ATR in response to replication stress	25	3	0.22646704153		Q9HAW4,P49736,P25205
http://identifiers.org/reactome/REACT_8005.9	Toll Like Receptor TLR1:TLR2 Cascade	143	13	0.228034714003		P28482,P30153,P53779,P51452,O60674,Q16539,Q04206,Q14738,Q06124,P29597,P67775,O43353,P45983
http://identifiers.org/reactome/REACT_6788.9	MyD88:Mal cascade initiated on plasma membrane	143	13	0.228034714003		P28482,P30153,P53779,P51452,O60674,Q16539,Q04206,Q14738,Q06124,P29597,P67775,O43353,P45983
http://identifiers.org/reactome/REACT_7980.10	Toll Like Receptor 2 (TLR2) Cascade	143	13	0.228034714003		P28482,P30153,P53779,P51452,O60674,Q16539,Q04206,Q14738,Q06124,P29597,P67775,O43353,P45983
http://identifiers.org/reactome/REACT_8006.9	Toll Like Receptor TLR6:TLR2 Cascade	143	13	0.228034714003		P28482,P30153,P53779,P51452,O60674,Q16539,Q04206,Q14738,Q06124,P29597,P67775,O43353,P45983
http://identifiers.org/reactome/REACT_169274.3	Cellular Senescence	192	17	0.231207352583		P14921,P28482,P62979,P45983,P53779,P28066,P62191,P55036,Q16539,P17980,P40763,P10599,P63208,Q92530,Q9UL46,P43686,O00231
http://identifiers.org/reactome/REACT_216.3	DNA Repair	192	17	0.231207352583		P62979,O00231,P28066,P62191,P52434,P55036,P17980,P63208,P19388,Q92530,Q9UL46,P56211,P36954,P43686,P19387,P28340,O43768
http://identifiers.org/reactome/REACT_228111.2	Hedgehog ligand biogenesis	14	2	0.235465335292		P55072,Q9GZP9
http://identifiers.org/panther.pathway/P04391	None	14	2	0.235465335292		P16885,P19174
http://identifiers.org/panther.pathway/P05915	None	14	2	0.235465335292		Q9BV40,O95721
http://identifiers.org/reactome/REACT_13643.3	NRIF signals cell death from the nucleus	14	2	0.235465335292		P62979,P45983
http://identifiers.org/reactome/REACT_228190.2	Hh mutants abrogate ligand secretion	14	2	0.235465335292		P55072,Q9GZP9
http://identifiers.org/panther.pathway/P00038	None	14	2	0.235465335292		P40763,O60674
http://identifiers.org/reactome/REACT_19226.2	Activation of Rac	14	2	0.235465335292		P16333,P63000
http://identifiers.org/panther.pathway/P04374	None	14	2	0.235465335292		P16885,P19174
http://identifiers.org/reactome/REACT_25042.2	SPA [cytosol]	4	1	0.239300337412		Q16539
http://identifiers.org/reactome/REACT_228255.2	Uptake and function of anthrax toxins	4	1	0.239300337412		Q9H6X2
http://identifiers.org/reactome/REACT_23879.2	Sema4D mediated inhibition of cell attachment and migration	4	1	0.239300337412		Q16539
http://identifiers.org/reactome/REACT_15408.2	Cam-PDE 1 activation	4	1	0.239300337412		P62158
http://identifiers.org/reactome/REACT_22228.2	Role of second messengers in netrin-1 signaling	4	1	0.239300337412		P19174
http://identifiers.org/reactome/REACT_228211.2	Uptake and actions of bacterial toxins	4	1	0.239300337412		Q9H6X2
http://identifiers.org/reactome/REACT_12469.2	Hypusine synthesis from eIF5A-lysine	4	1	0.239300337412		Q9BU89
http://identifiers.org/reactome/REACT_18277.4	PERK regulates gene expression	26	3	0.244467154872		P23511,Q5RKV6,P05198
http://identifiers.org/reactome/REACT_121401.3	Glycerophospholipid biosynthesis	333	27	0.24966648806		O00231,P28066,O14950,Q04206,Q14192,P16885,Q92530,P05129,P05771,P62191,P60660,Q05655,O00221,P17980,P42167,P28482,P17252,P55036,P19174,P46937,Q9UL46,Q99755,P62158,P01111,P50402,P63208,P43686
http://identifiers.org/reactome/REACT_120870.3	Phospholipid metabolism	333	27	0.24966648806		O00231,P28066,O14950,Q04206,Q14192,P16885,Q92530,P05129,P05771,P62191,P60660,Q05655,O00221,P17980,P42167,P28482,P17252,P55036,P19174,P46937,Q9UL46,Q99755,P62158,P01111,P50402,P63208,P43686
http://identifiers.org/reactome/REACT_121006.3	Acyl chain remodeling of CL	333	27	0.24966648806		O00231,P28066,O14950,Q04206,Q14192,P16885,Q92530,P05129,P05771,P62191,P60660,Q05655,O00221,P17980,P42167,P28482,P17252,P55036,P19174,P46937,Q9UL46,Q99755,P62158,P01111,P50402,P63208,P43686
http://identifiers.org/reactome/REACT_120823.3	Synthesis of PS	333	27	0.24966648806		O00231,P28066,O14950,Q04206,Q14192,P16885,Q92530,P05129,P05771,P62191,P60660,Q05655,O00221,P17980,P42167,P28482,P17252,P55036,P19174,P46937,Q9UL46,Q99755,P62158,P01111,P50402,P63208,P43686
http://identifiers.org/reactome/REACT_121175.3	PI Metabolism	333	27	0.24966648806		O00231,P28066,O14950,Q04206,Q14192,P16885,Q92530,P05129,P05771,P62191,P60660,Q05655,O00221,P17980,P42167,P28482,P17252,P55036,P19174,P46937,Q9UL46,Q99755,P62158,P01111,P50402,P63208,P43686
http://identifiers.org/panther.pathway/P05917	None	15	2	0.26063563123		Q9BV40,O95721
http://identifiers.org/reactome/REACT_19279.2	SEMA3A-Plexin repulsion signaling by inhibiting Integrin adhesion	15	2	0.26063563123		P63000,O14786
http://identifiers.org/reactome/REACT_20518.3	mRNA decay by 5' to 3' exoribonuclease	15	2	0.26063563123		P26196,Q96F86
http://identifiers.org/panther.pathway/P05916	None	16	2	0.285828635372		Q9BV40,O95721
http://identifiers.org/reactome/REACT_2254.4	G1/S DNA Damage Checkpoints	135	12	0.287342102476		P63208,O00231,P28066,P62191,P55036,P62979,P17980,Q92530,Q9UL46,P56211,P43686,O43768
http://identifiers.org/reactome/REACT_957.5	Pyrimidine metabolism	5	1	0.289608236613		P10599
http://identifiers.org/reactome/REACT_21376.3	Pyrimidine biosynthesis	5	1	0.289608236613		P10599
http://identifiers.org/reactome/REACT_118798.3	Pre-NOTCH Processing in Golgi	138	12	0.295578985768		Q04721,P55036,O00231,P28066,P62191,P62979,P17980,P63208,Q92530,Q9UL46,P43686,P61244
http://identifiers.org/reactome/REACT_22339.2	RNA Polymerase III Abortive And Retractive Initiation	36	4	0.296021032512		P36954,P19388,P52434,P19387
http://identifiers.org/reactome/REACT_63.3	RNA Polymerase III Transcription Termination	36	4	0.296021032512		P36954,P19388,P52434,P19387
http://identifiers.org/reactome/REACT_1371.4	RNA Polymerase III Transcription	36	4	0.296021032512		P36954,P19388,P52434,P19387
http://identifiers.org/reactome/REACT_2202.8	Effects of PIP2 hydrolysis	256	21	0.297315710733		Q14192,P28482,P62993,P60660,Q9Y490,P62158,P11233,P17252,O60674,Q16539,O14950,P29597,P01111,Q06124,P29353,P43405,P46937,P05129,Q12846,P05771,P63208
http://identifiers.org/reactome/REACT_200775.3	HSF1-dependent transactivation	17	2	0.310931868523		P0DMV8,Q13555
http://identifiers.org/panther.pathway/P04385	None	17	2	0.310931868523		P16885,P19174
http://identifiers.org/reactome/REACT_200686.3	Activation of PPARGC1A (PGC-1alpha) by phosphorylation	17	2	0.310931868523		Q04837,Q16539
http://identifiers.org/reactome/REACT_20642.4	CREB phosphorylation through the activation of CaMKII	18	2	0.335847513722		Q13555,Q99996
http://identifiers.org/reactome/REACT_12519.3	PECAM1 interactions	6	1	0.336600471017		P07947
http://identifiers.org/reactome/REACT_7999.4	Removal of the Flap Intermediate from the C-strand	6	1	0.336600471017		P28340
http://identifiers.org/reactome/REACT_11045.6	Signaling by Wnt	516	39	0.343978601139		O00231,P28066,P62979,O14950,Q04206,Q14738,Q14192,P29597,Q92530,P05129,P05771,P62993,P60660,P29353,Q05655,O00221,P43405,P17980,Q12846,P28482,P30153,P17252,P55036,P67775,P46937,P09496,P63208,P11233,Q9UL46,O60674,Q16539,P62158,Q06124,P01111,P49841,P62191,Q9Y490,P43686,Q99755
http://identifiers.org/reactome/REACT_121399.3	MHC class II antigen presentation	77	7	0.351501289536		P51149,P52732,Q13561,O75935,Q9UJW0,P61163,P09496
http://identifiers.org/reactome/REACT_147867.3	Translocation of GLUT4 to the plasma membrane	42	4	0.356130994863		P11233,Q9UIQ6,P62158,P63000
http://identifiers.org/reactome/REACT_160255.4	Nuclear Envelope Breakdown	50	5	0.37979378102		P17252,P05771,P42167,P50402,Q8TD19
http://identifiers.org/reactome/REACT_160122.3	Activation of NIMA Kinases NEK9, NEK6, NEK7	7	1	0.380494816974		Q8TD19
http://identifiers.org/reactome/REACT_1893.4	Resolution of Abasic Sites (AP sites)	7	1	0.380494816974		P28340
http://identifiers.org/reactome/REACT_1104.3	Base Excision Repair	7	1	0.380494816974		P28340
http://identifiers.org/reactome/REACT_6934.4	LDL-mediated lipid transport	7	1	0.380494816974		P01130
http://identifiers.org/reactome/REACT_228019.2	None	7	1	0.380494816974		P28340
http://identifiers.org/reactome/REACT_228013.2	None	7	1	0.380494816974		P28340
http://identifiers.org/reactome/REACT_20661.3	CREB phosphorylation through the activation of CaMKK	7	1	0.380494816974		P62158
http://identifiers.org/reactome/REACT_1128.3	Resolution of AP sites via the multiple-nucleotide patch replacement pathway	7	1	0.380494816974		P28340
http://identifiers.org/reactome/REACT_19266.2	Sema4D mediated inhibition of cell attachment and migration	7	1	0.380494816974		Q9NRY4
http://identifiers.org/reactome/REACT_2192.4	POLB-Dependent Long Patch Base Excision Repair	7	1	0.380494816974		P28340
http://identifiers.org/reactome/REACT_200744.3	HSF1 activation	7	1	0.380494816974		P68104
http://identifiers.org/reactome/REACT_115810.2	Sphingolipid de novo biosynthesis	7	1	0.380494816974	*	O95292
http://identifiers.org/reactome/REACT_172715.4	Detoxification of Reactive Oxygen Species	20	2	0.384789598938		P10599,P32119
http://identifiers.org/reactome/REACT_118722.3	Pre-NOTCH Processing in the Endoplasmic Reticulum	141	12	0.385067568485		Q04721,P55036,O00231,P28066,P62191,P62979,P17980,P63208,Q92530,Q9UL46,P43686,P61244
http://identifiers.org/panther.pathway/P00036	None	92	8	0.39332257793		P35568,P28482,O15530,P29353,P40763,P01111,P49841,Q9Y4H2
http://identifiers.org/reactome/REACT_75776.2	NOD1/2 Signaling Pathway	53	5	0.396015693211		P55283,O43353,Q16539,Q04206,P35221
http://identifiers.org/reactome/REACT_1383.8	Glycolysis	405	31	0.398610994093		O00231,P10599,O14950,Q04206,Q14738,Q14192,P16885,Q92530,P05129,P05771,P62191,P60660,Q05655,O00221,P28066,P17980,P42167,P28482,P30153,P17252,P55036,P19174,P67775,P46937,Q9UL46,Q99755,P62158,P01111,P50402,P63208,P43686
http://identifiers.org/reactome/REACT_723.5	Glucose metabolism	425	32	0.409712697746		O00231,P10599,O14950,Q04206,Q14738,Q14192,P16885,Q92530,P05129,P05771,P62191,P60660,Q05655,O00221,P28066,P17980,P42167,P28482,P30153,P17252,P55036,P19174,P67775,P46937,P11216,Q9UL46,Q99755,P62158,P01111,P50402,P63208,P43686
http://identifiers.org/panther.pathway/P05912	None	27	3	0.419673952592		Q9BV40,P62136,O95721
http://identifiers.org/reactome/REACT_7961.5	Telomere C-strand (Lagging Strand) Synthesis	8	1	0.42149479636		P28340
http://identifiers.org/reactome/REACT_7987.4	Polymerase switching on the C-strand of the telomere	8	1	0.42149479636		P28340
http://identifiers.org/reactome/REACT_8027.4	Processive synthesis on the C-strand of the telomere	8	1	0.42149479636		P28340
http://identifiers.org/reactome/REACT_7993.4	Telomere C-strand synthesis initiation	8	1	0.42149479636		P28340
http://identifiers.org/panther.pathway/P00019	None	58	5	0.432087334383		P17252,P28482,Q05655,P05771,P05129
http://identifiers.org/panther.pathway/P04398	None	29	3	0.436358992394		Q16539,O00459,O15530
http://identifiers.org/panther.pathway/P00032	None	29	3	0.436358992394		P35568,P28482,Q9Y4H2
http://identifiers.org/reactome/REACT_21374.3	None	30	3	0.445812326224		P29353,P01111,P62993
http://identifiers.org/panther.pathway/P00020	None	30	3	0.445812326224		Q14790,P53779,P45983
http://identifiers.org/reactome/REACT_115902.2	SRP-dependent cotranslational protein targeting to membrane	120	10	0.452304093888		P18621,P25398,P27635,P42677,P05388,P62979,P46783,P62277,P60468,P61247
http://identifiers.org/reactome/REACT_11044.3	Signaling by Rho GTPases	120	10	0.452304093888		Q9NZN5,Q6ZSZ5,Q99755,Q9NRY4,Q92974,Q14155,Q96P48,P42331,O00459,Q15642
http://identifiers.org/reactome/REACT_11051.2	Rho GTPase cycle	120	10	0.452304093888		Q9NZN5,Q6ZSZ5,Q99755,Q9NRY4,Q92974,Q14155,Q96P48,P42331,O00459,Q15642
http://identifiers.org/reactome/REACT_25039.2	MEK1, SEK1 [cytosol]	9	1	0.459790606397		Q14790
http://identifiers.org/reactome/REACT_19342.2	Inactivation of Cdc42 and Rac	9	1	0.459790606397		P63000
http://identifiers.org/reactome/REACT_111176.2	Tetrahydrobiopterin (BH4) synthesis, recycling, salvage and regulation	9	1	0.459790606397		P62158
http://identifiers.org/reactome/REACT_121256.4	Phagosomal maturation (early endosomal stage)	9	1	0.459790606397		P10599
http://identifiers.org/reactome/REACT_121237.3	Latent infection of Homo sapiens with Mycobacterium tuberculosis	9	1	0.459790606397		P10599
http://identifiers.org/reactome/REACT_15518.6	Transmembrane transport of small molecules	779	56	0.471307923429	*	P07355,P10599,O14950,Q04206,Q14738,Q14192,P29597,Q13885,Q13509,Q92530,P05129,P05771,P49840,P04350,O00231,Q04917,P62993,P60660,P46940,P29353,Q05655,O00221,P28066,P43405,P17980,P42167,Q12846,P49815,P28482,P30153,P68371,P17252,P55036,P19174,Q9UQC2,P67775,P46937,O00459,P30626,Q9BVA1,P63208,O15530,P11233,Q9UL46,O60674,Q16539,P62158,Q06124,P01111,P49841,P50402,P62191,Q9Y490,P16885,P43686,Q99755
http://identifiers.org/panther.pathway/P00034	None	136	11	0.480144429956	*	Q96JJ3,P53779,P49023,P63000,P29353,P01111,P56945,P46109,Q05209,O00459,P45983
http://identifiers.org/panther.pathway/P06587	None	10	1	0.495559988995		P62136
http://identifiers.org/reactome/REACT_18265.2	None	10	1	0.495559988995		P62979
http://identifiers.org/reactome/REACT_150361.3	TRIF-mediated programmed cell death	10	1	0.495559988995		Q14790
http://identifiers.org/reactome/REACT_299.7	Signaling by NOTCH	149	12	0.499062479124		Q04721,P55036,O00231,P28066,P62191,P62979,P17980,P63208,Q92530,Q9UL46,P43686,P61244
http://identifiers.org/reactome/REACT_118568.2	Pre-NOTCH Transcription and Translation	149	12	0.499062479124		Q04721,P55036,O00231,P28066,P62191,P62979,P17980,P63208,Q92530,Q9UL46,P43686,P61244
http://identifiers.org/reactome/REACT_118744.3	Pre-NOTCH Expression and Processing	149	12	0.499062479124		Q04721,P55036,O00231,P28066,P62191,P62979,P17980,P63208,Q92530,Q9UL46,P43686,P61244
http://identifiers.org/reactome/REACT_200777.3	TCF dependent signaling in response to WNT	156	12	0.51346411089		P30153,O00231,P28066,Q9UL46,P55036,Q14738,P17980,P49841,P67775,Q92530,P62191,P43686
http://identifiers.org/reactome/REACT_228188.2	RNF mutants show enhanced WNT signaling and proliferation	156	12	0.51346411089		P30153,O00231,P28066,Q9UL46,P55036,Q14738,P17980,P49841,P67775,Q92530,P62191,P43686
http://identifiers.org/reactome/REACT_228279.2	XAV939 inhibits tankyrase, stabilizing AXIN	156	12	0.51346411089		P30153,O00231,P28066,Q9UL46,P55036,Q14738,P17980,P49841,P67775,Q92530,P62191,P43686
http://identifiers.org/reactome/REACT_228096.2	misspliced LRP5 mutants have enhanced beta-catenin-dependent signaling	156	12	0.51346411089		P30153,O00231,P28066,Q9UL46,P55036,Q14738,P17980,P49841,P67775,Q92530,P62191,P43686
http://identifiers.org/reactome/REACT_15426.3	PLC beta mediated events	279	21	0.531638285579		P28482,P55036,P60660,O00231,O14950,P28066,Q9UL46,Q05655,P05129,P62158,Q04206,Q14192,P63208,P46937,O00221,Q92530,P62191,P05771,P43686,P17252,P17980
http://identifiers.org/reactome/REACT_150425.3	Resolution of Sister Chromatid Cohesion	98	8	0.533445055574		P30153,P42677,Q2NKX8,Q15691,O60566,P67775,Q14738,O60216
http://identifiers.org/reactome/REACT_15526.3	G-protein mediated events	281	21	0.533577469379		P28482,P55036,P60660,O00231,O14950,P28066,Q9UL46,Q05655,P05129,P62158,Q04206,Q14192,P63208,P46937,O00221,Q92530,P62191,P05771,P43686,P17252,P17980
http://identifiers.org/reactome/REACT_150266.3	Establishment of Sister Chromatid Cohesion	100	8	0.539085024958		P30153,P42677,Q2NKX8,Q15691,O60566,P67775,Q14738,O60216
http://identifiers.org/reactome/REACT_228331.2	Signaling by WNT in cancer	182	14	0.540238907321		P55036,P30153,O00231,P28066,Q9UL46,P62979,P17980,Q14738,P63208,P49841,P67775,Q92530,P62191,P43686
http://identifiers.org/reactome/REACT_641.3	Dissolution of Fibrin Clot	12	1	0.560172987068		P07355
http://identifiers.org/reactome/REACT_163910.3	NOTCH2 intracellular domain regulates transcription	12	1	0.560172987068		Q04721
http://identifiers.org/reactome/REACT_12389.3	eNOS activation and regulation	12	1	0.560172987068		P62158
http://identifiers.org/reactome/REACT_12508.5	Metabolism of nitric oxide	12	1	0.560172987068		P62158
http://identifiers.org/reactome/REACT_115831.2	ISG15 antiviral mechanism	51	4	0.57759389234		Q14974,P62979,P19174,O00629
http://identifiers.org/reactome/REACT_115676.2	Antiviral mechanism by IFN-stimulated genes	51	4	0.57759389234		Q14974,P62979,P19174,O00629
http://identifiers.org/reactome/REACT_163773.3	DEx/H-box helicases activate type I IFN and inflammatory cytokines production	13	1	0.589316864382		Q04206
http://identifiers.org/reactome/REACT_172631.3	WNT5A-dependent internalization of FZD2, FZD5 and ROR2	13	1	0.589316864382		P09496
http://identifiers.org/reactome/REACT_160089.2	Constitutive Signaling by NOTCH1 HD Domain Mutants	13	1	0.589316864382		P62979
http://identifiers.org/reactome/REACT_12435.5	Retrograde neurotrophin signalling	13	1	0.589316864382		P09496
http://identifiers.org/reactome/REACT_549.4	Activation of BAD and translocation to mitochondria	13	1	0.589316864382		Q04917
http://identifiers.org/reactome/REACT_75900.2	Inflammasomes	60	5	0.595027505608		P55283,O43353,Q16539,Q04206,P35221
http://identifiers.org/reactome/REACT_23950.2	Dissociation of the COP1-p53 complex	60	5	0.595027505608		P55283,O43353,Q16539,Q04206,P35221
http://identifiers.org/reactome/REACT_75808.2	The NLRP3 inflammasome	60	5	0.595027505608		P55283,O43353,Q16539,Q04206,P35221
http://identifiers.org/reactome/REACT_22172.3	Chromosome Maintenance	14	1	0.616536212769		P28340
http://identifiers.org/reactome/REACT_25148.6	CLDN9 [plasma membrane]	14	1	0.616536212769		Q06124
http://identifiers.org/reactome/REACT_8030.6	Extension of Telomeres	14	1	0.616536212769		P28340
http://identifiers.org/reactome/REACT_7970.5	Telomere Maintenance	14	1	0.616536212769		P28340
http://identifiers.org/reactome/REACT_23947.2	PARVA associates with Paxillin	14	1	0.616536212769		Q9H3Z4
http://identifiers.org/reactome/REACT_75913.3	Nucleotide-binding domain, leucine rich repeat containing receptor (NLR) signaling pathways	65	5	0.616803314429		P55283,O43353,Q16539,Q04206,P35221
http://identifiers.org/panther.pathway/P00045	None	21	2	0.645838962784		Q04721,Q9Y618
http://identifiers.org/reactome/REACT_19351.2	Signaling by Robo receptor	21	2	0.645838962784		P16333,P63000
http://identifiers.org/reactome/REACT_20594.3	Unblocking of NMDA receptor, glutamate binding and activation	21	2	0.645838962784		Q13555,Q99996
http://identifiers.org/reactome/REACT_697.5	Activation of BH3-only proteins	23	2	0.661745871497		Q04917,P45983
http://identifiers.org/reactome/REACT_25374.5	CDO:BOC:Bnip2:CDC42-GTP [plasma membrane]	24	2	0.670403819979		Q14790,P62979
http://identifiers.org/reactome/REACT_18355.5	ATF4 activates genes	24	2	0.670403819979		P23511,Q5RKV6
http://identifiers.org/reactome/REACT_21281.6	TAK1 activates NFkB by phosphorylation and activation of IKKs complex	26	2	0.688661301984		O43353,Q04206
http://identifiers.org/reactome/REACT_19324.2	PD-1 signaling	26	2	0.688661301984		Q06124,P29350
http://identifiers.org/reactome/REACT_682.4	Mitotic Prometaphase	106	8	0.689850681397		P30153,P42677,Q2NKX8,Q15691,O60566,P67775,Q14738,O60216
http://identifiers.org/reactome/REACT_163994.3	FCERI mediated NF-kB activation	27	2	0.698104468685		Q04206,O15530
http://identifiers.org/reactome/REACT_118721.6	Signaling by NOTCH2	28	2	0.707667830534		Q04721,P62979
http://identifiers.org/reactome/REACT_160205.4	NOTCH2 Activation and Transmission of Signal to the Nucleus	28	2	0.707667830534		Q04721,P62979
http://identifiers.org/reactome/REACT_118607.4	Signaling by Hippo	39	3	0.74129740727		P46937,Q13043,Q9Y2J4
http://identifiers.org/reactome/REACT_22279.3	Fatty acid, triacylglycerol, and ketone body metabolism	388	27	0.747513916264		O00231,P28066,O14950,Q04206,Q14192,P16885,Q92530,P05129,P05771,P62191,P60660,Q05655,O00221,P17980,P42167,P28482,P17252,P55036,P19174,P46937,Q9UL46,Q99755,P62158,P01111,P50402,P63208,P43686
http://identifiers.org/reactome/REACT_1698.13	Metabolism of nucleotides	41	3	0.750375748079	*	Q01433,P10599,P32119
http://identifiers.org/panther.pathway/P00054	None	44	3	0.765553848706		O00221,Q16539,P45983
http://identifiers.org/panther.pathway/P00052	None	71	5	0.808833815041		P01111,P28482,Q16539,P53779,P45983
http://identifiers.org/reactome/REACT_21399.3	activated TAK1 mediates p38 MAPK activation	71	5	0.808833815041		O43353,P28482,Q16539,P53779,P45983
http://identifiers.org/reactome/REACT_111217.4	Metabolism	868	59	0.817601771472		Q01433,O00231,P10599,P01130,O14950,Q04206,Q14738,Q14192,P29597,P16885,Q9H6Q4,Q92530,P05129,P05771,P49840,Q04917,P62136,P62993,P60660,P46940,P29353,Q05655,P32119,P01111,O00221,P62140,P43405,P17980,P42167,Q12846,P43686,P49815,P28482,P30153,P00533,P17252,P55036,P19174,Q9UQC2,P67775,P46937,P28066,O00459,P63208,O15530,P11216,P11233,Q9UL46,O60674,Q16539,P62158,Q06124,O95292,P49841,P50402,P62191,Q9Y490,…
http://identifiers.org/reactome/REACT_21352.4	RNA Polymerase I, RNA Polymerase III, and Mitochondrial Transcription	102	7	0.840112877604		Q9UHR5,P52434,P26358,P19388,Q14839,P36954,P19387
http://identifiers.org/reactome/REACT_13.5	Metabolism of amino acids and derivatives	134	9	0.860577484577		O00231,P28066,P62191,P55036,P10599,P17980,Q92530,Q9UL46,P43686
http://identifiers.org/reactome/REACT_6841.3	Chylomicron-mediated lipid transport	17	1	2.0		P01130
http://identifiers.org/reactome/REACT_25351.5	TRAF6 mediated induction of TAK1 complex	96	6	2.0		P28482,P53779,Q16539,Q04206,O43353,P45983
http://identifiers.org/reactome/REACT_70.4	Removal of the Flap Intermediate	17	1	2.0		P28340
http://identifiers.org/reactome/REACT_953.2	RNA Polymerase I Transcription Initiation	24	1	2.0		Q14839
http://identifiers.org/reactome/REACT_1074.2	RNA Polymerase I Transcription Termination	42	2	2.0		Q9UHR5,P26358
http://identifiers.org/reactome/REACT_24969.2	IL3:IL3RA:IL3RB:JAK2 [plasma membrane]	24	1	2.0		Q04206
http://identifiers.org/reactome/REACT_312.6	Lagging Strand Synthesis	17	1	2.0		P28340
http://identifiers.org/reactome/REACT_932.7	DNA strand elongation	17	1	2.0		P28340
http://identifiers.org/reactome/REACT_1838.6	Leading Strand Synthesis	17	1	2.0		P28340
http://identifiers.org/reactome/REACT_1385.4	Processive synthesis on the lagging strand	17	1	2.0		P28340
http://identifiers.org/panther.pathway/P00041	None	20	1	2.0		P05771
http://identifiers.org/reactome/REACT_22161.5	Post-translational protein modification	213	14	2.0		Q9BV40,P02786,P09496,Q9BU89,Q12846,Q14671,Q92538,Q9BXS5,P15941,P02792,P02794,O75976,P78537,O95295
http://identifiers.org/reactome/REACT_6823.2	Lipoprotein metabolism	24	1	2.0		P01130
http://identifiers.org/reactome/REACT_25380.7	IRAK2 mediated activation of TAK1 complex	95	6	2.0		P28482,P53779,Q16539,Q04206,O43353,P45983
http://identifiers.org/reactome/REACT_200856.3	NoRC negatively regulates rRNA expression	42	2	2.0		Q9UHR5,P26358
http://identifiers.org/panther.pathway/P00008	None	16	1	2.0		P63000
http://identifiers.org/reactome/REACT_150421.3	Cohesin Loading onto Chromatin	16	1	2.0		O60216
http://identifiers.org/reactome/REACT_1008.3	Glycogen breakdown (glycogenolysis)	47	3	2.0		P10599,P62158,P11216
http://identifiers.org/reactome/REACT_11066.2	snRNP Assembly	49	3	2.0		O95149,P54105,Q9H814
http://identifiers.org/reactome/REACT_11052.3	Metabolism of non-coding RNA	49	3	2.0		O95149,P54105,Q9H814
http://identifiers.org/reactome/REACT_169436.3	Oxidative Stress Induced Senescence	79	5	2.0		P10599,P28482,Q16539,P53779,P45983
http://identifiers.org/reactome/REACT_522.7	Purine metabolism	36	2	2.0		Q01433,P10599
http://identifiers.org/reactome/REACT_75792.2	Meiotic synapsis	29	1	2.0		O60216
http://identifiers.org/reactome/REACT_115835.2	Termination of O-glycan biosynthesis	29	1	2.0		P15941
http://identifiers.org/reactome/REACT_6248.5	Transport of Ribonucleoproteins into the Host Nucleus	29	1	2.0		Q14974
http://identifiers.org/reactome/REACT_6147.5	Entry of Influenza Virion into Host Cell via Endocytosis	29	1	2.0		Q14974
http://identifiers.org/reactome/REACT_1932.4	Mitotic Telophase/Cytokinesis	19	1	2.0		O60216
http://identifiers.org/panther.pathway/P00059	None	34	2	2.0		O15530,P67775
http://identifiers.org/panther.pathway/P00025	None	18	1	2.0		P49841
http://identifiers.org/reactome/REACT_19323.5	Sphingolipid metabolism	25	1	2.00000000001		O95292
http://identifiers.org/panther.pathway/P00028	None	25	1	2.00000000001		P62158
http://identifiers.org/reactome/REACT_118713.3	YAP1- and WWTR1 (TAZ)-stimulated gene expression	28	1	2.00000000001		P46937
http://identifiers.org/reactome/REACT_602.9	Lipid digestion, mobilization, and transport	51	3	2.00000000001		P62136,P01130,P62140
http://identifiers.org/reactome/REACT_21330.3	Synthesis and interconversion of nucleotide di- and triphosphates	31	2	2.00000000001		P10599,P32119
http://identifiers.org/reactome/REACT_22258.4	Metabolism of lipids and lipoproteins	475	31	2.00000000001		O00231,P28066,P01130,O14950,Q04206,Q14192,P16885,Q92530,P05129,P05771,P62140,P60660,Q05655,P01111,O00221,P17980,P42167,P28482,P55036,P17252,P63208,P19174,P46937,Q9UL46,Q99755,P62158,P62136,O95292,P50402,P62191,P43686
http://identifiers.org/reactome/REACT_267716.1	None	99	6	2.00000000001		Q9BVA1,P68371,Q13885,Q13509,P07355,P04350
http://identifiers.org/reactome/REACT_200610.3	disassembly of the destruction complex and recruitment of AXIN to the membrane	72	4	2.00000000001		P49841,P30153,P67775,Q14738
http://identifiers.org/reactome/REACT_13723.3	Neurotransmitter Release Cycle	27	1	2.00000000001		Q9H3Z4
http://identifiers.org/reactome/REACT_1069.7	Gamma carboxylation, hypusine formation and arylsulfatase activation	27	1	2.00000000001		Q9BU89
http://identifiers.org/reactome/REACT_1923.6	Purine salvage	27	1	2.00000000001		P10599
http://identifiers.org/panther.pathway/P05911	None	35	2	2.00000000001		P17252,P28482
http://identifiers.org/reactome/REACT_15497.3	PKA-mediated phosphorylation of CREB	26	1	2.00000000001		P62158
http://identifiers.org/reactome/REACT_15530.3	PKA activation	26	1	2.00000000001		P62158
http://identifiers.org/reactome/REACT_118764.4	ZBP1(DAI) mediated induction of type I IFNs	26	1	2.00000000001		Q04206
http://identifiers.org/reactome/REACT_1776.4	Purine ribonucleoside monophosphate biosynthesis	33	2	2.00000000001		Q01433,P10599
http://identifiers.org/reactome/REACT_18410.2	None	21	1	2.00000000001		P62979
http://identifiers.org/reactome/REACT_118563.4	RIP-mediated NFkB activation via ZBP1	21	1	2.00000000001		Q04206
http://identifiers.org/reactome/REACT_1309.2	RNA Polymerase I Transcription	66	3	2.19970278025		Q9UHR5,P26358,Q14839
http://identifiers.org/reactome/REACT_200834.3	Negative epigenetic regulation of rRNA expression	50	2	2.22875933976		Q9UHR5,P26358
http://identifiers.org/reactome/REACT_118595.4	Mitochondrial protein import	47	2	2.23235651496		Q9NS69,P06576
http://identifiers.org/reactome/REACT_160243.2	Constitutive Signaling by NOTCH1 PEST Domain Mutants	36	1	2.27010411087		P62979
http://identifiers.org/reactome/REACT_160254.2	Constitutive Signaling by NOTCH1 HD+PEST Domain Mutants	36	1	2.27010411087		P62979
http://identifiers.org/reactome/REACT_163931.3	Nuclear Pore Complex (NPC) Disassembly	33	1	2.27794895554		Q8TD19
http://identifiers.org/panther.pathway/P05918	None	31	1	2.2806555032		Q16539
http://identifiers.org/reactome/REACT_6145.6	Influenza Life Cycle	31	1	2.2806555032		Q14974
http://identifiers.org/reactome/REACT_6167.5	Influenza Infection	31	1	2.2806555032		Q14974
http://identifiers.org/reactome/REACT_118823.5	Cytosolic sensors of pathogen-associated DNA	55	2	2.41785282322		Q14790,Q04206
http://identifiers.org/reactome/REACT_15307.3	Ca-dependent events	194	10	2.44794406836		P28482,P60660,P17252,Q05655,P63208,O14950,P62158,Q14192,P46937,P05129
http://identifiers.org/reactome/REACT_228108.2	None	42	1	2.47624475342		O60674
http://identifiers.org/reactome/REACT_200808.3	PRC2 methylates histones and DNA	40	1	2.48267287565		P26358
http://identifiers.org/reactome/REACT_200833.3	Glycogen storage diseases	553	32	2.5382215331		O00231,P10599,O14950,Q04206,Q14738,Q14192,P16885,Q92530,P05129,P05771,P62191,P60660,Q05655,O00221,P28066,P17980,P42167,P28482,P30153,P17252,P55036,P19174,P67775,P46937,P11216,Q9UL46,Q99755,P62158,P01111,P50402,P63208,P43686
http://identifiers.org/reactome/REACT_474.8	Metabolism of carbohydrates	553	32	2.5382215331		O00231,P10599,O14950,Q04206,Q14738,Q14192,P16885,Q92530,P05129,P05771,P62191,P60660,Q05655,O00221,P28066,P17980,P42167,P28482,P30153,P17252,P55036,P19174,P67775,P46937,P11216,Q9UL46,Q99755,P62158,P01111,P50402,P63208,P43686
http://identifiers.org/reactome/REACT_200783.3	Myoclonic epilepsy of Lafora	553	32	2.5382215331		O00231,P10599,O14950,Q04206,Q14738,Q14192,P16885,Q92530,P05129,P05771,P62191,P60660,Q05655,O00221,P28066,P17980,P42167,P28482,P30153,P17252,P55036,P19174,P67775,P46937,P11216,Q9UL46,Q99755,P62158,P01111,P50402,P63208,P43686
http://identifiers.org/reactome/REACT_169168.3	Senescence-Associated Secretory Phenotype (SASP)	63	2	2.56203326183		P40763,P28482
http://identifiers.org/reactome/REACT_25359.2	AA [cytosol]	63	2	2.56203326183		Q14790,Q04206
http://identifiers.org/panther.pathway/P00004	None	62	2	2.56396127238		Q04721,P49841
http://identifiers.org/reactome/REACT_200857.3	Epigenetic regulation of gene expression	61	2	2.56538196008		Q9UHR5,P26358
http://identifiers.org/reactome/REACT_228222.2	HDACs deacetylate histones	60	2	2.56627612052		Q14839,Q9Y618
http://identifiers.org/reactome/REACT_19118.2	SLC-mediated transmembrane transport	548	31	2.59452056136		O00231,P10599,O14950,Q04206,Q14738,Q14192,P16885,Q92530,P05129,P05771,P62191,P60660,Q05655,O00221,P28066,P17980,P42167,P28482,P30153,P17252,P55036,P19174,P67775,P46937,Q9UL46,Q99755,P62158,P01111,P50402,P63208,P43686
http://identifiers.org/reactome/REACT_9053.4	CaM pathway	192	9	2.63009690256		P60660,P17252,Q05655,P05129,O14950,P62158,Q14192,P46937,P63208
http://identifiers.org/panther.pathway/P00057	None	118	5	2.64858605964		P17252,Q05655,P49841,P05771,P05129
http://identifiers.org/panther.pathway/P00027	None	103	4	2.68102853417		P17252,Q05655,P05771,P05129
http://identifiers.org/reactome/REACT_1974.3	RNA Polymerase I Promoter Clearance	53	1	2.74041942409		Q14839
http://identifiers.org/reactome/REACT_24968.6	Retinoid metabolism and transport	50	1	2.7437079596		P01130
http://identifiers.org/reactome/REACT_27161.2	Netrin-1:DCC oligomer:pFADK1 [plasma membrane]	77	2	2.75953245323		Q04206,Q9Y618
http://identifiers.org/reactome/REACT_111183.2	Meiosis	58	1	2.81940022296		O60216
http://identifiers.org/reactome/REACT_9000.4	Calmodulin induced events	181	7	2.83383153322		P17252,Q05655,P05129,P62158,Q14192,P46937,P63208
http://identifiers.org/reactome/REACT_200751.3	Organelle biogenesis and maintenance	166	6	2.85158492092		Q16539,Q04837,P62158,Q14192,P46937,P63208
http://identifiers.org/reactome/REACT_200788.3	Mitochondrial biogenesis	166	6	2.85158492092		Q16539,Q04837,P62158,Q14192,P46937,P63208
http://identifiers.org/reactome/REACT_115606.2	O-linked glycosylation of mucins	67	1	2.87043733655		P15941
http://identifiers.org/reactome/REACT_200608.3	Transcriptional activation of mitochondrial biogenesis	157	5	2.90139789612		Q14192,Q04837,P62158,P46937,P63208
http://identifiers.org/reactome/REACT_1520.5	Gluconeogenesis	70	1	2.91239990507		P10599
http://identifiers.org/reactome/REACT_1785.5	Citric acid cycle (TCA cycle)	69	1	2.91257488859		P10599
http://identifiers.org/reactome/REACT_172610.3	HATs acetylate histones	102	2	2.93454635749	*	O75528,P60709
http://identifiers.org/reactome/REACT_118572.7	Degradation of the extracellular matrix	78	1	2.93843124836		P12830
http://identifiers.org/reactome/REACT_20558.3	Smooth Muscle Contraction	188	6	2.94913425251		P60660,P62158,O14950,Q14192,P46937,P63208
http://identifiers.org/reactome/REACT_17044.4	Muscle contraction	188	6	2.94913425251		P60660,P62158,O14950,Q14192,P46937,P63208
http://identifiers.org/reactome/REACT_15502.5	CaMK IV-mediated phosphorylation of CREB	150	4	2.95577763292		Q14192,P46937,P62158,P63208
http://identifiers.org/reactome/REACT_1046.6	Pyruvate metabolism and Citric Acid (TCA) cycle	86	1	2.95624088179		P10599
http://identifiers.org/reactome/REACT_172623.4	Chromatin organization	178	5	2.95725438968		Q14839,O60674,O75528,P60709,Q9Y618
http://identifiers.org/reactome/REACT_172633.4	Chromatin modifying enzymes	178	5	2.95725438968		Q14839,O60674,O75528,P60709,Q9Y618
http://identifiers.org/panther.pathway/P00026	None	116	2	2.96613899415		P49841,P49840
http://identifiers.org/reactome/REACT_111083.3	The citric acid (TCA) cycle and respiratory electron transport	89	1	2.9709592122		P10599
http://identifiers.org/reactome/REACT_19419.2	Amino acid and oligopeptide SLC transporters	87	1	2.97104642656		P10599
http://identifiers.org/reactome/REACT_19397.3	Transport of inorganic cations/anions and amino acids/oligopeptides	87	1	2.97104642656		P10599
http://identifiers.org/reactome/REACT_163722.3	The phototransduction cascade	225	7	2.97331962322		P60660,P17252,O14950,P62158,Q14192,P46937,P63208
http://identifiers.org/reactome/REACT_163919.3	Inactivation, recovery and regulation of the phototransduction cascade	225	7	2.97331962322		P60660,P17252,O14950,P62158,Q14192,P46937,P63208
http://identifiers.org/reactome/REACT_116145.2	PPARA activates gene expression	141	3	2.9759677988		Q14192,P46937,P63208
http://identifiers.org/reactome/REACT_19241.3	Regulation of lipid metabolism by Peroxisome proliferator-activated receptor alpha (PPARalpha)	141	3	2.9759677988		Q14192,P46937,P63208
http://identifiers.org/reactome/REACT_24941.4	NCAM1:T- and L-type VDCC [plasma membrane]	149	3	2.98259959758		Q14192,P46937,P63208
http://identifiers.org/reactome/REACT_200727.3	O-linked glycosylation	105	1	2.98551365906		P15941
http://identifiers.org/reactome/REACT_160102.4	Diseases associated with visual transduction	283	8	2.99405899379		P60660,P01130,O14950,P62158,Q14192,P46937,P63208,P17252
http://identifiers.org/reactome/REACT_160125.4	Visual phototransduction	283	8	2.99405899379		P60660,P01130,O14950,P62158,Q14192,P46937,P63208,P17252
http://identifiers.org/reactome/REACT_118779.7	Extracellular matrix organization	140	1	2.9985918594		P12830
