# Supplementary material for: Reconstruction and signal propagation analysis of the Syk signaling network in breast cancer cells
Source: PLoS Comput Biol. 2017 Mar 17;13(3):e1005432. doi: 10.1371/journal.pcbi.1005432 (PMC5376343; doi:10.1371/journal.pcbi.1005432)
Supplement: S7 Table — (ODS) [file pcbi.1005432.s007.ods]

## Sheet: Table S7
Table S7. Network components selected as phosphotyrosine modifiers
UniProtKB Ac	Gene name	GO	Manual verification		k	tyrosine kinase
P00519	ABL1	x	k		p	tyrosine phosphatase
P42684	ABL2	x	k		n	no tyrosine kinase or phosphatase activity
P24666	ACP1	x	p
Q9UM73	ALK	x	k		GO pTyr modifiers : tyrosine kinases (GO:0004713) and tyrosine phosphatases (GO:0004725)
P30530	AXL	x	k
P11274	BCR	x	n
P51451	BLK	x	k
P51813	BMX	x	k
P35070	BTC	x	n
Q06187	BTK	x	k
Q96RR4	CAMKK2	x	n
Q9UNH5	CDC14A	x	n
O60729	CDC14B	x	p
P30304	CDC25A	x	p
P30305	CDC25B	x	p
P30307	CDC25C	x	p
Q16543	CDC37	x	n
P49759	CLK1	x	k
Q7Z7A1	CNTRL	x	n
Q9NZV1	CRIM1	x	n
P07333	CSF1R	x	k
P04141	CSF2	x	n
P15509	CSF2RA	x	k
P32927	CSF2RB	x	k
P41240	CSK	x	k
P39880	CUX1	x	n
O75061	DNAJC6	x	p
P28562	DUSP1	x	p
Q9Y6W6	DUSP10	x	p
Q9BY84	DUSP16	x	p
Q05923	DUSP2	x	p
P51452	DUSP3	x	p
Q13115	DUSP4	x	p
Q16690	DUSP5	x	p
Q16828	DUSP6	x	p
Q16829	DUSP7	x	p
Q13202	DUSP8	x	p
Q99956	DUSP9	x	p
Q13627	DYRK1A	x	k
P52797	EFNA3	x	n
P52798	EFNA4	x	n
Q15768	EFNB3	x	n
P01133	EGF	x	n
P00533	EGFR	x	k
P19525	EIF2AK2	x	k
P21709	EPHA1	x	k
Q5JZY3	EPHA10	x	k
P29317	EPHA2	x	k
P29320	EPHA3	x	k
P54764	EPHA4	x	k
P54756	EPHA5	x	k
Q9UF33	EPHA6	x	k
Q15375	EPHA7	x	k
P29322	EPHA8	x	k
P54762	EPHB1	x	k
P29323	EPHB2	x	k
P54753	EPHB3	x	k
P54760	EPHB4	x	k
O15197	EPHB6	x	k
P04626	ERBB2	x	k
P21860	ERBB3	x	n
Q15303	ERBB4	x	k
O14944	EREG	x	n
Q99502	EYA1	x	p
P16591	FER	x	k
P07332	FES	x	k
P05230	FGF1	x	n
O15520	FGF10	x	n
O43320	FGF16	x	n
O60258	FGF17	x	n
O76093	FGF18	x	n
P09038	FGF2	x	n
Q9NP95	FGF20	x	n
Q9HCT0	FGF22	x	n
Q9GZV9	FGF23	x	n
P11487	FGF3	x	n
P08620	FGF4	x	n
P12034	FGF5	x	n
P10767	FGF6	x	n
P21781	FGF7	x	n
P55075	FGF8	x	n
P31371	FGF9	x	n
P11362	FGFR1	x	k
O95684	FGFR1OP	x	n
Q9NVK5	FGFR1OP2	x	n
P21802	FGFR2	x	k
P22607	FGFR3	x	k
P22455	FGFR4	x	k
P09769	FGR	x	k
P17948	FLT1	x	k
P36888	FLT3	x	k
P35916	FLT4	x	k
P06241	FYN	x	k
Q99075	HBEGF	x	n
P08631	HCK	x	k
P07900	HSP90AA1	x	n
P08069	IGF1R	x	k
P11717	IGF2R	x	k
P08700	IL3	x	n
P26951	IL3RA	x	n
P05113	IL5	x	n
Q01344	IL5RA	x	n
P06213	INSR	x	k
P14616	INSRR	x	k
Q08881	ITK	x	k
P23458	JAK1	x	k
O60674	JAK2	x	k
P52333	JAK3	x	k
P35968	KDR	x	k
P10721	KIT	x	k
P06239	LCK	x	k
P07948	LYN	x	k
Q02750	MAP2K1	x	k
P36507	MAP2K2	x	k
P46734	MAP2K3	x	k
P45985	MAP2K4	x	k
Q13163	MAP2K5	x	k
P52564	MAP2K6	x	k
O14733	MAP2K7	x	k
P42679	MATK	x	k
P08581	MET	x	k
Q13496	MTM1	x	p
Q9NYA4	MTMR4	x	n
Q9Y217	MTMR6	x	n
Q02297	NRG1	x	n
O14511	NRG2	x	n
Q8WWG1	NRG4	x	n
O14786	NRP1	x	n
P04629	NTRK1	x	k
Q16620	NTRK2	x	k
P16234	PDGFRA	x	k
P09619	PDGFRB	x	k
Q05655	PRKCD	x	n
P60484	PTEN	x	n
Q05397	PTK2	x	k
Q14289	PTK2B	x	k
P18031	PTPN1	x	p
Q06124	PTPN11	x	p
Q05209	PTPN12	x	p
Q15678	PTPN14	x	p
Q99952	PTPN18	x	p
P17706	PTPN2	x	p
P54829	PTPN5	x	p
P29350	PTPN6	x	p
P18433	PTPRA	x	p
P23467	PTPRB	x	p
P08575	PTPRC	x	p
P23468	PTPRD	x	p
P10586	PTPRF	x	p
P23470	PTPRG	x	p
Q12913	PTPRJ	x	p
P28827	PTPRM	x	p
Q15256	PTPRR	x	p
P23471	PTPRZ1	x	p
P07949	RET	x	k
O43353	RIPK2	x	k
O60942	RNGTT	x	n
Q01973	ROR1	x	n
Q01974	ROR2	x	k
P12931	SRC	x	k
Q9H3Y6	SRMS	x	k
Q8WYL5	SSH1	x	n
Q76I76	SSH2	x	n
Q8TE77	SSH3	x	n
P42229	STAT5A	x	n
P51692	STAT5B	x	n
P43405	SYK	x	k
P42680	TEC	x	k
Q02763	TEK	x	k
Q3ZCQ8	TIMM50	x	n
Q07912	TNK2	x	k
O15164	TRIM24	x	n
P33981	TTK	x	k
P42681	TXK	x	k
P29597	TYK2	x	k
P30291	WEE1	x	k
P0C1S8	WEE2	x	k
P07947	YES1	x	k
P43403	ZAP70	x	k
Q9UBW7	ZMYM2	x	n
