# Supplementary material for: Reconstruction and signal propagation analysis of the Syk signaling network in breast cancer cells
Source: PLoS Comput Biol. 2017 Mar 17;13(3):e1005432. doi: 10.1371/journal.pcbi.1005432 (PMC5376343; doi:10.1371/journal.pcbi.1005432)
Supplement: S1 File — Data representing the full Syk network and the subnetworks analyzed in the paper. An example of web visualization of the Syk networks based on a customized Cytoscape Web. (ZIP) [file pcbi.1005432.s019.zip]

Archive with 36 entries (29 files):
- networks&code/
- networks&code/alltargets.txt
- networks&code/converter.py
- networks&code/full/
- networks&code/full/all_edges.tsv
- networks&code/full/all_nodes.tsv
- networks&code/full/rdw_edges.tsv
- networks&code/import_kegg.py
- networks&code/nearshortest.py
- networks&code/rank_pathways.py
- networks&code/README.txt
- networks&code/subnetworks/
- networks&code/subnetworks/shortests_cortactin_edges.tsv
- networks&code/subnetworks/shortests_cortactin_nodes.tsv
- networks&code/subnetworks/shortests_ezrin_edges.tsv
- networks&code/subnetworks/shortests_ezrin_nodes.tsv
- networks&code/syk_network_figures.cys
- networks&code/target_sets/
- networks&code/target_sets/cell_adhesion_and_motility.txt
- networks&code/target_sets/cell_differentiation.txt
- networks&code/target_sets/cell_growth_and_death.txt
- networks&code/target_sets/cortactin.txt
- networks&code/target_sets/ezrin.txt
- networks&code/target_sets/immune_system_and_inflammation.txt
- networks&code/webnet/
- networks&code/webnet/cortactin.html
- networks&code/webnet/js/
- networks&code/webnet/js/cytoscape.min.js
- networks&code/webnet/js/cy_style.json
- networks&code/webnet/js/graph_definition.js
- networks&code/webnet/js/jquery-2.js
- networks&code/webnet/js/mycysetup.js
- networks&code/webnet/js/pathways.json
- networks&code/webnet/networks/
- networks&code/webnet/networks/cortactin.json
- networks&code/webnet/style.css
