# Supplementary material for: Reconstruction and signal propagation analysis of the Syk signaling network in breast cancer cells
Source: PLoS Comput Biol. 2017 Mar 17;13(3):e1005432. doi: 10.1371/journal.pcbi.1005432 (PMC5376343; doi:10.1371/journal.pcbi.1005432)
Supplement: S1 File — Data representing the full Syk network and the subnetworks analyzed in the paper. An example of web visualization of the Syk networks based on a customized Cytoscape Web. (ZIP) [file pcbi.1005432.s019.zip › networks&code/alltargets.txt]

Uniprot	Status	PIC	ADR	MDA	Iliuk
P68366	B	None	None	None	-
P68363	AB	1.15727716376	0.717611726863	0.685658450452	*
Q9UQB8	B	None	None	None	+
Q68CZ2	B	None	None	None	+
O00629	B	None	None	None	+
Q9HB71	B	None	None	None	+
Q13885	B	None	None	None	+
Q9H6Q4	B	None	None	None	+
P23468	A	1.29691942695	None	None	None
Q9UEU0	A	1.44	None	None	None
Q96JJ3	B	None	None	None	-
Q9HAU0	A	1.15	0.326140588811	0.288962492352	None
O00459	B	None	None	None	-
P61978	AB	1.11825571692	0.640277277288	0.637539590416	+
Q9UHR5	B	None	None	None	+
Q9BYX2	B	None	None	None	+
Q96J84	B	None	None	None	-
Q14247	B	None	None	None	+
Q14241	B	None	None	None	+
P54753	B	None	None	None	-
O95425	B	None	None	None	+
Q9NXR7	A	1.2349898785	None	1.03035468452	None
Q96AE4	B	None	None	None	+
Q9NZZ3	B	None	None	None	+
P41252	B	None	None	None	+
Q5T8D3	B	None	None	None	+
Q9Y678	B	None	None	None	+
Q9NQS3	B	None	None	None	-
P11233	A	1.22609509183	None	None	None
P32004	A	1.29	None	None	None
P63000	A	1.17473401245	None	None	None
Q01804	B	None	None	None	+
P19105	AB	1.42066682593	0.505952380952	0.535525113515	+
Q9H3Z4	B	None	None	None	+
Q14790	B	None	None	None	+
Q9H4L5	B	None	None	None	+
Q9NP79	A	1.57000795788	None	1.66724572431	None
P68371	B	None	None	None	+
Q68E01	B	None	None	None	+
P78347	A	1.15	None	None	None
P05388	AB	1.14	None	0.741896876361	+
P62979	B	None	None	None	+
P16885	B	None	None	None	+
Q9C0C2	A	1.50854305171	None	2.14635953082	None
Q16799	B	None	None	None	+
Q07912	B	None	None	None	-
P67809	B	None	None	None	+
Q99426	AB	1.52249396127	1.06988564887	0.604628440327	+
Q15369	A	1.34	0.839974574127	1.00710063204	None
P49427	A	1.35233132035	None	0.70511740261	None
Q99543	B	None	None	None	+
Q15365	AB	1.18116108709	1.63157894737	1.06671895819	+
Q9BZE9	A	1.3574930769	None	0.802422275448	None
Q9H814	B	None	None	None	+
Q12846	B	None	None	None	-
Q9Y217	B	None	None	None	+
Q8N8Z6	B	None	None	None	-
Q9Y520	B	None	None	None	+
P35241	A	1.91	0.296143751656	None	None
Q9UBT7	B	None	None	None	+
O75533	B	None	None	None	+
O95297	B	None	None	None	-
O75821	A	1.7	None	0.490293735375	None
O75822	AB	1.54861725915	0.263367556799	0.972642072238	+
Q96CS3	B	None	None	None	+
Q96R06	B	None	None	None	+
P17931	A	1.16541435567	1.41544569223	0.902794167542	None
P68104	B	None	None	None	-
P27635	B	None	None	None	+
P62191	A	1.51595444032	1.86080586081	None	None
Q6ZNE5	B	None	None	None	+
Q9UHP3	B	None	None	None	+
P11142	A	1.10213539859	0.854006686733	0.65279197067	None
Q9BUT9	A	1.17541482039	None	1.63668055488	None
P12268	A	1.1	0.520987654321	0.574562124935	None
P48643	AB	1.76	None	None	+
Q05048	B	None	None	None	+
Q9NRA8	B	None	None	None	+
P50502	A	1.19	None	None	None
Q14192	B	None	None	None	+
P49736	B	None	None	None	-
P52799	B	None	None	None	-
Q96L94	A	1.12	None	None	None
Q6XZF7	B	None	None	None	+
P35568	A	1.41	2.54929577465	1.12168334731	None
P51452	A	1.52	None	0.724700607207	None
Q2NKX8	B	None	None	None	+
O60763	B	None	None	None	+
Q13561	AB	1.72209809507	0.453156240819	None	+
Q9UJW0	B	None	None	None	+
Q16630	A	2.21226962282	None	0.688275535013	None
P17844	A	0.85	0.732747804266	0.818406775435	None
Q9BTT0	B	None	None	None	+
P68032	B	None	None	None	+
P07814	B	None	None	None	-
Q9H115	B	None	None	None	+
Q9Y6W5	A	1.24756191412	0.909677419355	0.687192622961	None
Q8IV50	A	1.16	None	0.995970946284	None
P19174	A	0.885663593019	0.683153508826	1.10054856653	None
Q9BVS4	B	None	None	None	+
Q9BU89	B	None	None	None	+
Q9NZV1	B	None	None	None	-
O15027	B	None	None	None	+
O75312	B	None	None	None	+
Q9H9H4	A	1.15	None	0.323332578072	None
Q8N6T3	AB	1.24	None	0.926934194462	+
Q7Z5L2	B	None	None	None	+
Q13123	B	None	None	None	+
P05549	A	1.55	None	None	None
Q9UPN6	B	None	None	None	+
Q8N684	B	None	None	None	+
O00193	B	None	None	None	+
O00192	B	None	None	None	+
Q8N128	B	None	None	None	+
P62736	B	None	None	None	+
Q562R1	B	None	None	None	+
O75792	B	None	None	None	+
O43760	A	1.28	None	1.67291729631	None
Q9UGP4	B	None	None	None	+
O00299	B	None	None	None	+
Q07001	B	None	None	None	+
O43768	B	None	None	None	+
Q96QD8	B	None	None	None	-
O95551	B	None	None	None	+
O14950	B	None	None	None	+
Q04206	A	1.47	1.3137254902	None	None
Q14738	B	None	None	None	+
Q71U36	B	None	None	None	*
Q86X29	B	None	None	None	-
O75167	B	None	None	None	-
P04626	B	None	None	None	-
O60828	B	None	None	None	+
P54762	B	None	None	None	-
P31689	A	1.209628042	0.745495495495	0.739314040548	None
P54760	B	None	None	None	-
Q9BT78	A	1.30349003043	None	1.21318701474	None
P54764	B	None	None	None	-
Q71RC2	A	1.49	None	0.527310205997	None
Q9BWU0	B	None	None	None	+
P60660	AB	1.65277504708	0.547158036147	0.684336373569	+
P26641	A	1.1	0.594827584149	0.735038141962	None
Q99747	AB	1.1593101397	None	0.994140575703	+
Q14671	B	None	None	None	+
O75369	AB	1.57	None	0.480823598719	+
O43491	B	None	None	None	*
Q9H3Q1	A	1.58	None	None	None
A2A3N6	B	None	None	None	-
P60709	AB	0.897019617098	0.606349751263	0.545959393047	+
Q9BRP8	AB	1.30996183151	None	None	+
Q96EY5	A	1.17	None	0.548542026167	None
P13639	B	None	None	None	+
P60468	A	1.27	None	0.488148778883	None
P52907	A	0.9	0.657738095238	0.649425739464	None
O60216	B	None	None	None	+
O14786	B	None	None	None	+
P40763	B	None	None	None	+
O14828	AB	1.15235514372	None	None	-
O15551	A	1.46877499979	None	9.28288716052	None
Q96SN8	B	None	None	None	+
Q9BXS5	B	None	None	None	+
Q8WUF5	B	None	None	None	+
Q9H7P6	B	None	None	None	+
Q15642	A	1.2113880758	0.341401554576	0.357799483201	None
Q13347	A	1.58	None	0.557770474075	None
Q9BVA1	B	None	None	None	+
Q9BVA0	B	None	None	None	+
O60506	A	1.24	0.472922753275	0.76018055696	None
P49411	A	1.21	0.882953791273	1.16857860296	None
Q99996	B	None	None	None	+
P23588	AB	1.51692312175	0.728225707778	1.22598743586	+
Q9Y6Y8	B	None	None	None	+
P07437	B	None	None	None	+
P63261	B	None	None	None	+
Q712K3	A	1.37935697831	0.987179487179	None	None
P63267	B	None	None	None	+
Q01433	B	None	None	None	+
Q96DR7	B	None	None	None	-
O75506	A	1.1	None	1.41364395844	None
P50395	A	1.14	0.386087265265	0.538061026487	None
Q14847	AB	1.22495982467	0.472073940215	0.473912492305	+
Q6NZI2	B	None	None	None	-
P16333	AB	1.18	0.432770600803	0.676381540047	-
P35606	B	None	None	None	+
O14737	A	1.94938027597	None	1.06121295434	None
Q9ULJ7	B	None	None	None	+
P15941	A	1.20531992171	None	3.98514977638	None
P25205	B	None	None	None	+
P42566	A	1.39	None	None	None
P62140	A	1.13	None	0.891444525216	None
Q9H7B4	B	None	None	None	+
Q969F9	B	None	None	None	+
P43405	B	None	None	None	+
Q96K37	B	None	None	None	+
Q9NT62	AB	1.86	None	None	-
A0MZ66	AB	2.03	None	None	+
O43809	A	1.28499027234	0.513648168398	0.460394980894	None
Q9HBU9	B	None	None	None	-
Q9UPY3	B	None	None	None	+
Q9H000	B	None	None	None	+
Q9BX40	B	None	None	None	+
Q99952	A	1.17527532404	None	None	None
Q13283	A	1.28	0.342843737029	0.458594566893	None
O43752	A	1.27	None	2.42104190781	None
Q9UQC2	B	None	None	None	-
O75815	B	None	None	None	+
O95248	B	None	None	None	-
Q5RKV6	A	1.3	None	None	None
P48651	B	None	None	None	+
Q9UI30	AB	1.4	None	0.879756103864	+
O00151	AB	1.42	None	0.411730743454	+
Q5T5Y3	B	None	None	None	+
Q13043	B	None	None	None	+
P52566	B	None	None	None	+
Q15464	B	None	None	None	-
Q6PH85	B	None	None	None	-
P62136	A	1.19	0.508979041865	0.761626562208	None
P29083	B	None	None	None	+
P13984	B	None	None	None	+
Q9UIV1	A	1.28	None	None	None
Q96PD2	B	None	None	None	-
Q7Z3T8	B	None	None	None	+
Q8IU81	B	None	None	None	+
Q99704	B	None	None	None	-
A6NMY6	B	None	None	None	-
P55209	AB	1.14	None	None	+
Q8IZP0	AB	1.17833554044	0.900273458219	0.788007246989	-
Q05209	B	None	None	None	+
Q9P2G1	B	None	None	None	-
Q9UHA4	A	1.15	None	1.28843195206	None
Q05639	B	None	None	None	-
Q04721	A	1.13	0.582031265367	None	None
P12814	A	1.96800710792	0.359087836039	0.731883493178	None
Q6ZSZ5	B	None	None	None	+
Q04837	A	1.12	None	1.45020731686	None
P52943	A	1.29836266258	6.52404923271	3.69813443493	None
Q9Y2Z0	B	None	None	None	+
Q9H2J4	B	None	None	None	+
Q9UHD1	B	None	None	None	+
P49815	B	None	None	None	+
Q9Y2D5	B	None	None	None	+
Q00341	B	None	None	None	+
Q8N3R9	AB	1.25649117215	1.73042565832	1.25250715803	-
P20810	B	None	None	None	+
O95684	AB	1.91499347257	None	None	+
O00571	A	1.14623976151	0.923357255405	1.01113380728	None
P14866	B	None	None	None	+
Q71F23	B	None	None	None	+
Q9Y2T2	B	None	None	None	+
P09496	A	1.23	None	0.740360881659	None
Q13263	B	None	None	None	+
P46940	B	None	None	None	-
P86790	B	None	None	None	-
Q15370	A	1.46	None	1.06233117342	None
Q9P0L0	A	1.1	None	0.916133870565	None
Q71UM5	B	None	None	None	-
Q32MZ4	B	None	None	None	+
Q9Y618	B	None	None	None	+
Q14674	B	None	None	None	+
P23470	B	None	None	None	-
Q969T9	A	1.3	0.318945728191	0.40459119801	None
Q16555	B	None	None	None	+
Q96GC9	B	None	None	None	+
P01130	B	None	None	None	-
Q9H773	A	0.9	None	None	None
P61163	A	1.12	None	0.436702735621	None
Q15149	B	None	None	None	+
P29597	B	None	None	None	-
P18669	A	0.89	0.685035251196	0.550618435585	None
P36954	A	1.44	None	0.703717584506	None
Q5T5P2	A	1.12087596226	None	2.19575614469	None
P00533	B	None	None	None	-
Q9HCD6	B	None	None	None	+
Q7Z2W4	B	None	None	None	+
P04406	B	None	None	None	+
Q9BXP5	B	None	None	None	+
P14410	B	None	None	None	+
Q96FQ6	A	1.15	None	5.56677540708	None
Q9Y446	A	1.14	1.25679145528	1.67590950178	None
Q06278	B	None	None	None	-
Q13564	B	None	None	None	+
P29692	B	None	None	None	+
P30153	A	1.23	None	0.846667105255	None
Q9H1E3	B	None	None	None	+
P55036	A	1.52	None	None	None
C9JLW8	B	None	None	None	-
Q96AC1	B	None	None	None	-
Q13671	B	None	None	None	-
P35221	A	1.21494798698	2.5101324757	2.39337975093	None
O75886	AB	1.38497305355	None	0.742940985268	-
Q9Y4F5	B	None	None	None	+
Q14126	A	1.61	0.630948172693	0.550704039962	None
O60674	B	None	None	None	-
Q13576	A	7.89	None	None	None
Q9Y3A3	A	1.52	None	None	None
Q15427	A	1.18	None	None	None
P62277	A	0.89	None	None	None
Q9H6T3	B	None	None	None	+
O75955	B	None	None	None	-
O00560	B	None	None	None	-
Q08378	B	None	None	None	+
Q9H0G5	B	None	None	None	+
P98179	A	1.13890298094	1.45283018868	1.46015469039	None
O00237	B	None	None	None	-
P07355	B	None	None	None	-
P42677	AB	1.13	None	0.47816133065	-
P98172	B	None	None	None	-
Q5T6F2	AB	1.29	None	None	+
P55084	A	1.10981980519	None	1.29767914614	None
Q13131	B	None	None	None	+
Q8N5M4	B	None	None	None	+
P45983	B	None	None	None	-
Q15555	B	None	None	None	+
Q8WVV9	B	None	None	None	+
Q8IVM0	AB	1.28	0.284140544707	0.223448594541	+
P62633	B	None	None	None	+
P50991	B	None	None	None	+
Q8N4X5	B	None	None	None	*
O43399	AB	1.16	None	0.836211219215	+
Q8WVV4	A	2.2773293973	None	3.20145474035	None
P52732	B	None	None	None	+
Q9NZN8	B	None	None	None	+
Q8TBA6	A	1.48	None	None	None
A4D161	B	None	None	None	+
Q2TBE0	B	None	None	None	+
Q8TD16	AB	1.37805778123	0.763927696584	0.509415075109	+
Q9Y490	B	None	None	None	+
O00303	A	1.56665956438	1.2141131815	0.538499917003	None
O43390	B	None	None	None	+
P56211	B	None	None	None	+
Q99459	B	None	None	None	+
Q8TD19	B	None	None	None	+
Q9BV40	A	1.16	None	1.49024734806	None
Q9BU68	A	1.28280941687	None	2.55667096525	None
Q9BV44	B	None	None	None	+
Q13185	A	1.14	None	1.2292209125	None
P05198	B	None	None	None	+
Q99755	B	None	None	None	-
P46821	B	None	None	None	+
Q12959	A	1.22913151727	0.817765700394	1.45	None
P49841	B	None	None	None	-
P49840	B	None	None	None	-
Q15459	B	None	None	None	+
Q9H6X2	B	None	None	None	+
Q13813	AB	1.18	0.418430361486	0.324558680225	-
P58546	AB	0.84	None	0.914841833522	+
P0DMV8	A	1.18440136386	1.0029335837	2.08044296608	None
P18621	A	1.17	None	None	None
P28066	AB	1.13497014548	None	0.856210593396	+
Q9UHR4	A	0.87	0.934054054054	0.540928910337	None
Q9BYX7	B	None	None	None	+
Q15678	B	None	None	None	-
Q9UKI2	B	None	None	None	+
Q5VY43	B	None	None	None	-
Q96NB3	B	None	None	None	+
Q9NWS0	B	None	None	None	+
O43324	A	0.85	None	0.750513547989	None
P23528	B	None	None	None	+
P31942	A	1.16898546346	0.526061776062	0.862741131918	None
P31948	AB	1.16	0.614396209373	None	+
Q5F1R6	B	None	None	None	+
Q7KZF4	B	None	None	None	+
Q86V81	B	None	None	None	+
P02792	B	None	None	None	+
Q9H0U4	AB	1.14	None	1.45516830406	+
P02794	A	1.13	None	None	None
Q9P2M7	A	1.35	None	None	None
P04083	B	None	None	None	+
P53779	B	None	None	None	-
Q8ND25	A	1.10245181301	None	None	None
Q9UJU6	A	1.30054368383	1.67957175157	1.07150192578	None
Q8NI35	A	1.32	5.95652173913	3.76531424804	None
Q08345	A	1.1	15.8989851705	4.27721514965	None
Q12774	A	1.55	None	None	None
P35611	B	None	None	None	+
Q9UHY8	A	1.35	None	None	None
P78537	A	1.41	None	3.30927864657	None
Q9ULI3	B	None	None	None	-
P54105	AB	2.04470046706	0.531007751938	1.58978142697	+
O15530	A	1.23134908083	1.73832746762	1.43354593374	None
Q9NX01	A	1.12	None	0.457051233384	None
Q9BYG5	B	None	None	None	-
Q8IX90	B	None	None	None	+
Q99627	A	1.89894576234	None	0.998163640555	None
Q99622	A	1.13	None	1.39651531913	None
Q7Z6M3	B	None	None	None	-
Q8N5A5	B	None	None	None	+
Q13571	B	None	None	None	-
Q92558	A	1.13	0.585263157895	0.569638087099	None
Q92796	B	None	None	None	+
Q9NWU2	A	1.18	None	None	None
P22234	B	None	None	None	+
Q13748	B	None	None	None	-
P23511	B	None	None	None	+
Q9Y3B4	A	1.47	None	0.663289123766	None
Q9ULW0	B	None	None	None	+
P21333	B	None	None	None	+
Q9HAW4	B	None	None	None	+
P23246	B	None	None	None	+
P55072	AB	1.2190915948	2.03283797363	0.740822046741	+
P46013	B	None	None	None	-
Q09666	AB	0.88	None	None	+
Q8TEW0	A	1.29	0.62775836894	0.986752679497	None
Q9GZY8	B	None	None	None	+
P29317	B	None	None	None	-
Q14444	A	1.4306121558	None	0.637318015536	None
P13164	A	1.19285382425	None	0.600186473291	None
Q9GZY6	B	None	None	None	-
Q9Y281	B	None	None	None	+
Q5VTE0	B	None	None	None	-
O14966	B	None	None	None	-
P62993	A	1.11559417496	1.47537596372	1.25818355439	None
Q14694	B	None	None	None	+
O00267	B	None	None	None	+
Q86W92	A	1.2	0.668473466611	0.657331064913	None
P54920	B	None	None	None	+
O75534	B	None	None	None	+
Q8N6R0	B	None	None	None	+
Q04637	B	None	None	None	+
Q96IZ0	AB	1.78	None	None	+
Q06124	AB	1.26639934599	0.571153253209	0.609984321055	-
P55283	B	None	None	None	+
O43660	B	None	None	None	+
P46937	B	None	None	None	+
P56556	A	0.9	None	None	None
Q14161	B	None	None	None	+
Q14160	AB	1.36	0.855594034792	1.38848493578	+
Q9NUP9	A	1.19730746897	1.59735906552	1.25064624539	None
O14974	B	None	None	None	+
Q9NRX4	B	None	None	None	+
Q9NUP1	A	1.72	None	None	None
Q07157	AB	1.31	0.457579100382	0.555067748577	+
P07947	B	None	None	None	-
Q9Y2W2	B	None	None	None	+
Q6NW29	A	2.09	None	None	None
Q9GZP9	B	None	None	None	+
P05129	B	None	None	None	+
Q9GZP4	B	None	None	None	+
Q5SW79	B	None	None	None	+
O00231	A	1.27	None	0.775728589704	None
Q04917	A	0.86	None	0.44998804378	None
P68133	B	None	None	None	+
Q16543	AB	1.24	0.545128882852	0.560379664444	+
P32119	B	None	None	None	+
Q8IWZ3	B	None	None	None	+
Q8IWZ5	B	None	None	None	+
P42167	B	None	None	None	+
Q99497	B	None	None	None	-
P26196	B	None	None	None	+
P28482	A	1.27	0.71632996633	0.669055821007	None
P17252	B	None	None	None	+
O75410	B	None	None	None	+
O43314	B	None	None	None	+
P14921	B	None	None	None	+
Q8N653	B	None	None	None	+
P62820	B	None	None	None	+
P18615	B	None	None	None	+
Q96A49	A	1.73	None	None	None
Q92917	B	None	None	None	+
Q9H5V8	B	None	None	None	+
Q3V6T2	B	None	None	None	+
O95292	A	1.12	None	None	None
O95295	A	1.42749341718	None	None	None
P63208	A	1.24243153912	None	0.631541548975	None
Q9NUM4	B	None	None	None	-
P28340	B	None	None	None	+
Q8IY95	B	None	None	None	-
P12081	B	None	None	None	+
Q92615	B	None	None	None	+
O60936	A	1.2	None	None	None
Q9UN37	B	None	None	None	-
Q9Y4E8	B	None	None	None	+
Q6P996	B	None	None	None	+
Q9NWQ8	B	None	None	None	-
P15531	A	1.15013068149	0.943039367506	0.94333892288	None
P60981	A	1.19	None	1.02605945395	None
Q9UBQ5	A	1.56653747871	None	0.441727252708	None
Q15654	B	None	None	None	+
P22681	AB	1.41	0.562359234234	0.616707074019	+
P56945	B	None	None	None	-
O14713	A	1.29	None	None	None
Q9Y3F4	B	None	None	None	+
P17980	A	1.13	None	0.733511740718	None
P17987	B	None	None	None	+
P04350	B	None	None	None	+
Q96F86	B	None	None	None	+
Q9Y450	B	None	None	None	+
Q9UJY1	A	1.25688116333	10.3108108108	9.9100650682	None
Q96RE7	B	None	None	None	+
O00221	B	None	None	None	+
Q8WWM7	AB	1.40142421749	None	None	+
Q7Z417	B	None	None	None	+
Q99959	A	1.48	None	None	None
Q9UBC2	A	1.10364365444	1.29268292683	1.08653532725	None
Q5T035	B	None	None	None	+
Q9UBC5	B	None	None	None	+
P67775	A	1.4	None	0.729181147577	None
Q8IYB7	B	None	None	None	+
Q01085	A	0.81	None	None	None
Q7Z5G4	A	1.13	0.420032310178	0.560319264205	None
Q99614	B	None	None	None	+
P30626	A	1.24416261727	0.19120458891	0.364252032797	None
Q8NFJ5	B	None	None	None	*
P08195	A	1.12649942817	2.29314888011	1.89712846223	None
P61962	A	0.89	None	1.34815786055	None
P24666	AB	1.14	None	None	+
O43707	A	2.08118724109	0.689901125295	0.637786538228	None
P12532	A	0.83	None	None	None
Q9BRX2	B	None	None	None	+
P51149	B	None	None	None	*
P18433	B	None	None	None	-
P25398	B	None	None	None	+
P46783	B	None	None	None	+
Q5W0Z9	B	None	None	None	-
Q96HC4	B	None	None	None	+
O14879	B	None	None	None	+
Q07617	B	None	None	None	+
O43681	B	None	None	None	+
Q9HBL0	B	None	None	None	+
P49327	A	0.71	None	None	None
Q9NYL9	B	None	None	None	+
O75340	A	1.25211820528	None	None	None
O95149	B	None	None	None	+
Q9BV57	B	None	None	None	+
Q05655	AB	1.1541230437	None	1.27305926948	-
Q86UE4	B	None	None	None	+
Q13190	B	None	None	None	+
Q9HCY8	A	1.59655469587	None	5.1611153931	None
Q14157	A	1.40192318417	None	0.652679301122	None
Q14152	A	1.35	None	None	None
Q9Y2X7	B	None	None	None	+
Q6PKG0	B	None	None	None	+
Q5VYS8	B	None	None	None	+
P78362	B	None	None	None	+
P62861	A	1.1	None	0.729528834244	None
P40926	A	0.88	2.04137931034	1.3141275894	None
P19338	A	1.22633906288	0.718294553333	0.778725832598	None
Q9NY65	B	None	None	None	-
O43353	A	1.28	None	1.56146470858	None
Q15018	AB	1.17922436374	1.069326571	1.0881398276	+
P02786	B	None	None	None	+
O60443	B	None	None	None	+
Q9BQE3	AB	1.14	0.763447554356	None	*
O60566	B	None	None	None	+
Q9Y5Q8	B	None	None	None	+
Q99439	A	1.2	None	0.302068334153	None
P45974	B	None	None	None	+
Q14980	B	None	None	None	+
Q5UIP0	B	None	None	None	+
P26639	B	None	None	None	+
Q86Y82	A	1.21694157841	None	0.933405413739	None
Q96S66	B	None	None	None	+
Q9NZB2	B	None	None	None	+
Q96GA3	B	None	None	None	+
Q13442	AB	2.32590283967	None	2.18282193193	+
O75528	B	None	None	None	+
Q6PEY2	B	None	None	None	-
P49023	B	None	None	None	+
A5A3E0	B	None	None	None	+
Q9Y2H5	B	None	None	None	-
Q9Y2J4	B	None	None	None	+
P60228	A	1.45148586535	None	0.579281084215	None
Q86UP3	B	None	None	None	+
Q9UDY2	B	None	None	None	*
P08240	B	None	None	None	+
Q8TAT6	B	None	None	None	+
Q13501	B	None	None	None	+
Q86XP3	B	None	None	None	+
Q9NS69	A	1.35	None	None	None
Q9UNZ2	B	None	None	None	+
Q9H6B4	B	None	None	None	-
Q15691	B	None	None	None	+
P48059	B	None	None	None	+
Q9H892	B	None	None	None	+
Q16718	A	0.9	None	1.34785843168	None
P46109	AB	0.77	0.65625	0.862002902373	-
O95817	A	1.15581321509	3.66055045872	0.9895486465	None
Q9NR28	A	1.28	None	0.85379533326	None
O00170	B	None	None	None	+
Q03001	B	None	None	None	+
Q53EL6	A	0.884747941462	None	0.98010372247	None
Q9UIQ6	B	None	None	None	+
P42331	B	None	None	None	-
Q92785	B	None	None	None	+
Q14839	B	None	None	None	+
P48634	B	None	None	None	+
Q92783	A	1.40022334245	0.563199938185	0.64541205633	None
Q96P48	B	None	None	None	+
P61244	B	None	None	None	+
P61247	B	None	None	None	+
Q92625	AB	1.24262733857	1.02412695785	1.51417843338	-
O95049	A	1.26951730533	3.5	6.72395432443	None
P09382	AB	1.42	None	0.435903842545	+
Q9Y2P8	B	None	None	None	-
O14662	A	1.11	None	None	None
Q8IUD2	B	None	None	None	+
P15311	AB	1.236736812	0.215762886822	0.697871460562	+
O75935	A	1.67493240984	None	1.01069577908	None
Q16625	AB	1.31584090586	1.6825981087	2.11422008887	-
P50402	B	None	None	None	+
Q8WVJ2	B	None	None	None	+
Q8WXE0	A	1.27	None	None	None
P43686	A	1.17	None	0.661388053696	None
Q9NZN5	B	None	None	None	+
O60493	A	1.11945821246	0.612846489377	0.589286916307	None
P31629	B	None	None	None	+
P10599	A	0.7304807314	0.528265107212	0.540988444806	None
O60884	A	1.11	0.631887397315	0.612103164028	None
Q02487	A	1.39	None	None	None
Q92530	A	1.29	None	0.635092027525	None
Q9Y3Q8	A	1.55	None	None	None
Q86V48	B	None	None	None	+
P05771	B	None	None	None	+
Q9UK61	B	None	None	None	+
Q92538	B	None	None	None	+
Q6S8J3	B	None	None	None	+
P12830	A	1.13065370254	26.0389037244	7.49081192213	None
Q7Z4I7	B	None	None	None	+
Q9HC35	A	1.2	1.1094212865	0.773185639493	None
Q8N9T8	B	None	None	None	+
P29353	A	1.13	0.889586466165	1.23366625529	None
P26358	B	None	None	None	+
P29350	A	1.23	1.89936696128	2.74707662071	None
Q14118	A	1.1794796173	0.459821428571	0.221563992347	None
Q8WWI1	B	None	None	None	+
P11216	B	None	None	None	+
O60869	B	None	None	None	+
Q9Y4H2	B	None	None	None	+
O14964	AB	1.39486914993	0.580426510598	0.734375499757	+
P14923	A	1.2361572682	None	None	None
Q96RT1	AB	1.19	0.235365136096	0.523919738735	*
Q9UNY4	B	None	None	None	+
Q9NRY4	B	None	None	None	+
Q86XL3	B	None	None	None	+
Q15056	A	1.26893891521	None	0.542404220236	None
Q15057	B	None	None	None	+
Q13480	AB	1.49	None	None	-
O95218	B	None	None	None	+
Q9Y224	A	1.15964263232	0.77033492823	0.669060368546	None
Q9UL46	A	1.19	None	1.38778621084	None
Q9UL45	A	1.74	None	None	None
Q16539	A	1.13	1.23791843094	0.998317422831	None
P19388	A	1.27749755381	None	0.515402873837	None
Q9BRS2	B	None	None	None	+
Q99700	B	None	None	None	+
P19387	B	None	None	None	+
P29323	B	None	None	None	-
Q13509	B	None	None	None	+
Q9NQ25	B	None	None	None	-
Q9BYZ2	B	None	None	None	+
Q93052	AB	1.11	None	0.564808329126	+
P16662	B	None	None	None	+
Q53EP0	B	None	None	None	+
Q9NX55	B	None	None	None	+
O15541	B	None	None	None	+
P09234	AB	1.39	None	None	+
P52434	A	1.21	None	0.4716866978	None
Q15650	B	None	None	None	+
O43865	B	None	None	None	+
Q92900	B	None	None	None	+
Q9H853	B	None	None	None	-
Q13435	A	1.52	None	None	None
Q9C0G6	B	None	None	None	+
Q8NHU3	B	None	None	None	-
P04818	B	None	None	None	+
P53990	A	1.27812251986	0.602114757916	1.12004772791	None
Q92974	B	None	None	None	+
O15357	AB	1.18	1.39720690245	1.24136778429	-
P33981	B	None	None	None	+
Q9UKY7	AB	1.16360399895	0.320491269315	0.462005164184	-
Q9H6H4	B	None	None	None	+
O60711	B	None	None	None	+
Q13555	B	None	None	None	+
O95721	A	1.31666196972	None	0.968402403877	None
Q6IAA8	A	1.44743900635	1.59459459459	1.08095895787	None
O60716	B	None	None	None	*
Q14974	B	None	None	None	+
Q9UNK0	A	1.13	None	None	None
P06576	A	1.11	1.37722153431	None	None
Q96QK1	B	None	None	None	+
Q14232	B	None	None	None	+
P62158	B	None	None	None	+
P35637	A	1.13	None	None	None
A2RUC4	B	None	None	None	-
P01111	A	1.1441153788	None	None	None
P11021	A	1.15483159404	0.556168139365	0.509554959516	None
P84103	A	0.89	None	None	None
O75976	B	None	None	None	+
