# Supplementary material for: Reconstruction and signal propagation analysis of the Syk signaling network in breast cancer cells
Source: PLoS Comput Biol. 2017 Mar 17;13(3):e1005432. doi: 10.1371/journal.pcbi.1005432 (PMC5376343; doi:10.1371/journal.pcbi.1005432)
Supplement: S1 File — Data representing the full Syk network and the subnetworks analyzed in the paper. An example of web visualization of the Syk networks based on a customized Cytoscape Web. (ZIP) [file pcbi.1005432.s019.zip › networks&code/full/all_edges.tsv]

P52803	P29317	9
P52803	P22607	5
P52803	P21709	5
P52803	Q8N5V2	5
P52803	P17948	5
P52803	P10721	5
P52803	P09619	5
P52803	Q9UKW4	5
P52803	P06213	5
P52803	P22455	5
P52803	P06241	5
P52803	P16234	5
P52803	P07333	5
P52803	P11362	5
P52803	P08581	5
P52803	Q15375	5
P52803	P00533	9
P52803	P54764	9
P52803	P35968	5
P52803	P20936	5
P52803	P54756	5
P52803	P35916	5
P52803	P29320	5
P52803	P21802	5
P52803	P63000	5
P52803	Q02763	5
P52803	B3KS12	5
P52803	P08069	5
P52803	P08138	5
P52803	P61586	5
P52803	P52735	5
P52803	P29322	5
Q8TDF6	O14807	5
Q8TDF6	P62070	5
Q8TDF6	P01116	5
Q8TDF6	P10301	5
Q8TDF6	P01112	5
Q8TDF6	P01111	5
P10721	P0CF74	5
P10721	P19174	5
P10721	P06312	5
P10721	Q9Y243	5
P10721	P42336	5
P10721	P42680	5
P10721	P11487	5
P10721	Q9NP95	5
P10721	P42229	5
P10721	O76093	5
P10721	Q06187	5
P10721	P40763	9
P10721	Q9NVK5	5
P10721	P63000	5
P10721	Q9UPY6	5
P10721	P39880	5
P10721	Q13094	5
P10721	O14492	5
P10721	Q9HCT0	5
P10721	P31371	5
P10721	O95750	5
P10721	P52735	5
P10721	O15530	5
P10721	O75791	5
P10721	P11274	5
P10721	P62993	5
P10721	P09693	5
P10721	O00459	9
P10721	P31749	5
P10721	O60258	5
P10721	O15164	5
P10721	P33681	5
P10721	P0CG05	5
P10721	O60674	9
P10721	P15498	5
P10721	P01859	5
P10721	P31751	5
P10721	P46109	9
P10721	B4DER4	5
P10721	P21802	5
P10721	P10767	5
P10721	Q86Z14	5
P10721	Q7Z7A1	5
P10721	O00329	5
P10721	P21781	5
P10721	Q15147	5
P10721	P11362	5
P10721	P01834	5
P10721	Q92558	5
P10721	P27986	5
P10721	Q9UQC2	9
P10721	Q9GZV9	5
P10721	Q08881	5
P10721	Q8WYR1	5
P10721	P0CG06	5
P10721	P61586	5
P10721	Q6S5L8	5
P10721	Q9Y6W5	5
P10721	P22607	5
P10721	O43320	5
P10721	P01861	5
P10721	Q96F07	5
P10721	Q06124	9
P10721	Q32MZ4	9
P10721	Q13480	9
P10721	P48736	5
P10721	P55075	5
P10721	P51692	5
P10721	Q92529	5
P10721	P08236	5
P10721	P06239	5
P10721	O15520	5
P10721	P05230	5
P10721	P0CG04	5
P10721	Q9UEF7	5
P10721	O95684	9
P10721	P42081	5
P10721	P35568	5
P10721	P46108	5
P10721	Q01970	5
P10721	P08620	5
P10721	Q8IZP0	9
P10721	P29353	5
P10721	P06241	5
P10721	Q9UQB8	9
P10721	P42681	5
P10721	Q9NYB9	5
P10721	Q92569	5
P10721	Q9UKW4	5
P10721	Q00722	5
P10721	P01111	5
P10721	P01860	5
P10721	P22455	5
P10721	P01116	5
P10721	P12034	5
P10721	P98077	5
P10721	Q92614	5
P10721	Q9Y2A7	5
P10721	P42224	5
P10721	Q9GZY6	9
P10721	Q8WUW1	5
P10721	P20963	5
P10721	Q9UBW7	5
P10721	P01857	5
P10721	Q07889	5
P10721	P01112	5
P10721	P09038	5
P10721	P01602	5
P10721	Q9NQ66	5
P10721	P10747	5
P10721	P16885	9
P10721	Q16630	5
P10721	P08637	5
P10721	P12318	5
P10721	P12314	5
P10721	P43405	9
P10721	O43561	5
P32302	P63096	5
P32302	P52333	5
P32302	P04899	5
P32302	O60674	9
P32302	P08754	5
P62330	Q99755	9
P62330	Q59EA4	5
P62330	O60331	5
P62330	P63000	5
P62330	P42858	5
P62330	O14939	5
P62330	O14986	5
P11831	P19419	5
P11831	P28324	5
P07332	Q13177	5
P07332	Q9BPU6	5
P07332	Q14194	5
P07332	P10301	5
P07332	Q14195	5
P07332	Q9UIW2	5
P07332	O14531	5
P07332	O75914	5
P07332	O75051	5
P07332	P51805	5
P07332	Q13153	5
P07332	P53667	5
P07332	Q16555	9
Q14289	P12931	5
Q14289	P15153	5
Q14289	P48736	5
Q14289	Q8NEB9	5
Q14289	P42336	5
Q14289	O00750	5
Q14289	O00459	9
Q14289	Q9UKW4	5
Q14289	P01111	5
Q14289	P07900	5
Q14289	A1A4S6	5
Q14289	P15692	5
Q14289	Q05397	5
Q14289	Q92569	5
Q14289	P15498	5
Q14289	O75747	5
Q14289	Q15464	9
Q14289	P46109	9
Q14289	P27986	5
Q14289	P56945	9
Q14289	P42338	5
Q14289	P63000	5
Q14289	P10301	5
Q14289	P35968	5
Q14289	O00443	5
Q14289	P01112	5
Q14289	Q9UNA1	5
Q14289	P46108	5
Q14289	Q9ULH1	5
Q14289	P60763	5
Q14289	P49023	9
Q14289	O00329	5
Q14289	P52735	5
P30084	Q16836	5
P30084	Q9BV79	5
Q9HAU5	Q9H1J1	5
Q9HAU5	Q92900	9
Q9HAU5	Q9BZI7	5
Q96H22	Q8N3U4	5
Q13887	P37231	5
Q9NR28	Q13489	3
Q9NR28	P98170	3
Q9NR28	Q13490	3
O15496	Q6ZV29	5
O15496	Q9C0D9	5
O15496	Q96BZ4	5
O15496	Q9Y6K0	5
O15496	Q8NCC3	5
O15496	Q8IY17	5
O15496	O14939	5
O15496	Q9UG56	5
O15496	Q59EA4	5
O15496	O75608	5
O15496	Q6P1J6	5
O15496	Q8IV08	5
O15496	Q9UBM1	5
Q9BQI3	P25963	5
Q9BQI3	Q16236	5
Q9BQI3	P10914	5
Q9BQI3	P05198	9
Q9BQI3	O15264	5
Q9BQI3	Q15759	5
Q9BQI3	Q16539	5
Q9BQI3	P53778	5
P23921	Q9BSD7	5
P23921	P54819	5
P23921	Q96M32	5
P23921	Q16774	5
P23921	P10599	5
P23921	O00746	5
P23921	Q5TCS8	5
P23921	P00568	5
P23921	P56597	5
P23921	Q96MA6	5
P23921	Q9Y5L3	5
P23921	P15531	5
P23921	Q8TCS8	5
P23921	P35754	5
P23921	Q9Y3D8	5
P23921	P30613	5
P23921	P14618	5
P23921	Q9Y5B8	5
P23921	P49961	5
P23921	O75414	5
P23921	Q5MY95	5
P23921	P22392	5
P23921	Q9Y6K8	5
P23921	O75355	5
P23921	Q13232	5
P23921	P27144	5
Q9BZL6	P30086	5
Q9BZL6	P61224	5
Q9BZL6	P15056	5
Q9BZL6	P04049	5
Q9BZL6	O14939	5
Q9BZL6	Q9NRA0	5
Q9BZL6	P62834	5
Q9BZL6	P47712	5
Q9BZL6	Q13393	5
Q9BZL6	P10398	5
Q9BZL6	Q9NYA1	5
Q9BZL6	Q96S96	5
Q9Y2G2	P29466	5
O60890	P15153	5
O60890	Q7L0Q8	5
O60890	P08134	5
O60890	Q8IXI2	5
O60890	Q8IXI1	5
O60890	Q9H4E5	5
O60890	O00212	5
O60890	Q96L33	5
O60890	P17081	5
O60890	Q15669	5
O60890	P60763	5
O60890	P62745	5
O60890	P61586	5
O60890	Q9HBH0	5
O60890	Q9BYZ6	5
O60890	P60953	5
O60890	O94844	5
O60890	P84095	5
P52735	P15153	5
P52735	Q14643	5
P52735	Q13153	5
P52735	P42336	5
P52735	Q8IWW6	5
P52735	P42680	5
P52735	Q96L33	5
P52735	A1A4S6	5
P52735	P48736	5
P52735	O94844	5
P52735	Q06187	5
P52735	Q9UNA1	5
P52735	Q7L0Q8	5
P52735	P63000	5
P52735	P85298	5
P52735	Q8IXI2	5
P52735	Q13017	5
P52735	O00212	5
P52735	Q13094	5
P52735	Q14571	5
P52735	P98171	5
P52735	O60890	5
P52735	Q9BYZ6	5
P52735	Q08881	5
P52735	P42681	5
P52735	A6NI28	5
P52735	Q92569	5
P52735	Q8WV28	5
P52735	O00459	9
P52735	B4DER4	5
P52735	Q14573	5
P52735	Q15669	5
P52735	Q9BRR9	5
P52735	Q53QZ3	5
P52735	Q07960	5
P52735	Q9HBH0	5
P52735	P61586	5
P52735	Q13177	5
P52735	O43295	5
P52735	P08134	5
P52735	P60763	5
P52735	Q8IXI1	5
P52735	Q9H4E5	5
P52735	Q7Z6B7	5
P52735	P27986	5
P52735	P17081	5
P52735	Q8WYR1	5
P52735	P62745	5
P52735	P60953	5
P52735	O43182	5
P52735	O00329	5
P52735	P84095	5
Q9UM11	Q9Y5N6	5
Q9UM11	P49736	9
Q9UM11	Q13416	5
Q9UM11	Q14566	5
Q9UM11	O43929	5
Q9UM11	Q99741	5
Q9UM11	P25205	9
Q9UM11	Q9UJA3	5
Q9UM11	P33992	5
Q9UM11	O43913	5
Q9UM11	Q13415	5
Q9UM11	P33993	5
Q9UM11	Q9UBD5	5
Q9UM11	P33991	5
Q9UM11	Q9H211	5
P42262	Q05586	5
P42262	P07948	5
P42262	Q12879	5
P42262	O15399	5
P42262	P07196	5
P42262	P35609	5
P42262	Q99996	9
P42262	Q13557	5
P42262	Q13555	9
P42262	Q9UQM7	5
P42262	Q13554	5
P42262	Q14957	5
P42262	P78352	5
P42262	Q13224	5
Q14028	P11217	5
Q14028	Q05513	5
Q14028	P60880	5
Q14028	P11216	9
Q14028	Q08209	5
Q14028	Q16623	5
Q14028	P17252	9
Q14028	P05771	9
Q14028	O00445	5
Q14028	P63027	5
Q14028	Q7LDG7	5
Q14028	P08100	5
Q14028	P63098	5
Q14028	Q05655	9
Q14028	P62158	9
Q14028	P16298	5
Q14028	O95267	5
Q14028	P47712	5
Q14028	P06737	5
Q9Y6D9	Q9UI95	5
Q9Y6D9	Q8N3U4	5
Q9Y6D9	Q13257	5
P09619	P0CF74	5
P09619	P0CG06	5
P09619	P12318	5
P09619	P52333	5
P09619	P06312	5
P09619	Q9Y243	5
P09619	P09693	5
P09619	P42680	5
P09619	P11487	5
P09619	Q9NP95	5
P09619	Q15283	5
P09619	Q05397	5
P09619	O43639	5
P09619	O75747	5
P09619	O76093	5
P09619	Q06187	5
P09619	P42338	5
P09619	Q9NVK5	5
P09619	P63000	5
P09619	O43374	5
P09619	Q9UPY6	5
P09619	O00443	5
P09619	P98077	5
P09619	P22607	5
P09619	Q13094	5
P09619	Q9HCT0	5
P09619	P31371	5
P09619	O95750	5
P09619	P01861	5
P09619	P52735	5
P09619	P39880	5
P09619	O75791	5
P09619	P11274	5
P09619	P62993	5
P09619	P42336	5
P09619	O00459	9
P09619	P31749	5
P09619	O60258	5
P09619	O15164	5
P09619	P33681	5
P09619	P0CG05	5
P09619	O60674	9
P09619	P15498	5
P09619	P01859	5
P09619	P46109	9
P09619	B4DER4	5
P09619	P21802	5
P09619	P10767	5
P09619	Q86Z14	5
P09619	O15530	5
P09619	O00329	5
P09619	P21781	5
P09619	Q15147	5
P09619	P11362	5
P09619	P01834	5
P09619	Q92558	5
P09619	P27986	5
P09619	Q9UQC2	9
P09619	Q9GZV9	5
P09619	Q08881	5
P09619	Q8WYR1	5
P09619	Q7Z7A1	5
P09619	Q8IZP0	9
P09619	P61586	5
P09619	P42681	5
P09619	Q9Y6W5	5
P09619	P12931	5
P09619	P16333	9
P09619	P23458	5
P09619	O43320	5
P09619	O00750	5
P09619	Q96F07	5
P09619	Q32MZ4	9
P09619	Q13480	9
P09619	Q92569	5
P09619	P55075	5
P09619	Q13588	5
P09619	Q92529	5
P09619	P08236	5
P09619	P06239	5
P09619	O15520	5
P09619	P05230	5
P09619	P0CG04	5
P09619	Q9UEF7	5
P09619	O95684	9
P09619	P42081	5
P09619	P35568	5
P09619	P46108	5
P09619	Q01970	5
P09619	P08620	5
P09619	Q9UBW7	5
P09619	P29353	5
P09619	P06241	5
P09619	Q9UQB8	9
P09619	Q6S5L8	5
P09619	C9J798	5
P09619	Q9NYB9	5
P09619	P48736	5
P09619	Q8NEB9	5
P09619	Q9UKW4	5
P09619	Q00722	5
P09619	P01111	5
P09619	P01860	5
P09619	P22455	5
P09619	P01116	5
P09619	P12034	5
P09619	Q07890	5
P09619	P20936	5
P09619	Q92614	5
P09619	Q9Y2A7	5
P09619	Q9GZY6	9
P09619	Q8WUW1	5
P09619	P20963	5
P09619	P31751	5
P09619	P01857	5
P09619	Q07889	5
P09619	P01112	5
P09619	P09038	5
P09619	P01602	5
P09619	Q9NQ66	5
P09619	P10747	5
P09619	P16885	9
P09619	P19174	5
P09619	Q16630	5
P09619	P08637	5
P09619	P12314	5
P09619	P43405	9
P09619	O43561	5
Q9Y4G8	O14807	5
Q9Y4G8	P62834	5
Q9Y4G8	P62070	5
Q9Y4G8	P61224	5
Q9Y4G8	P01116	5
Q9Y4G8	P10301	5
Q9Y4G8	P01112	5
Q9Y4G8	P01111	5
Q96GD4	Q8N3U4	5
Q9UGI9	Q8N122	5
Q9UGI9	O00763	5
Q9UGI9	P98177	5
Q9UGI9	Q86TI0	5
Q9UGI9	P49815	9
Q9UGI9	Q12778	5
Q9UGI9	P11166	5
Q9UGI9	Q13085	5
Q9UGI9	O00253	5
Q9UGI9	P35558	5
Q9UGI9	Q9NQR9	5
Q9UGI9	O43524	5
Q9UGI9	Q16822	5
Q9UGI9	P14672	5
Q9UGI9	Q9UBK2	5
Q9UGI9	P01303	5
Q9UGI9	Q9BUM1	5
Q9UGI9	P35575	5
Q9UGI9	Q92574	5
Q7LDG7	P62070	5
Q7LDG7	P61224	5
Q7LDG7	P10301	5
Q7LDG7	P0C869	5
Q7LDG7	Q86XP0	5
Q7LDG7	P01112	5
Q7LDG7	Q68DD2	5
Q7LDG7	O14807	5
Q7LDG7	P62834	5
Q7LDG7	P01111	5
Q7LDG7	P01116	5
Q7LDG7	P47712	5
Q7LDG7	Q3MJ16	5
Q7LDG7	Q9UP65	5
P00734	P02675	5
P00734	P01008	5
P00734	P12259	5
P00734	P02679	5
P00734	P55085	5
P00734	P02671	5
P00734	Q96RI0	5
P00734	P03951	5
P00734	P13224	5
P00734	P07359	5
P00734	P14770	5
P00734	O00254	5
P00734	P05160	5
P00734	P35858	5
P00734	Q9UNN8	5
P00734	P00451	5
P00734	P05019	5
P00734	P25116	5
P00734	Q8TEW0	5
P00734	P04070	5
P00734	P04275	5
P00734	P17936	5
P00734	P40197	5
P00734	P01344	5
P00734	P00488	5
Q96PE3	Q92835	5
Q96PE3	Q13496	5
Q96PE3	O00443	5
Q96PE3	O00459	9
Q96PE3	O15357	9
Q96PE3	P27986	5
Q96PE3	Q8WYR1	5
Q96PE3	Q9Y2I7	5
Q96PE3	Q92569	5
Q96PE3	P49441	5
Q96PE3	O75747	5
Q96PE3	O00750	5
Q9Y572	Q9Y6Y9	5
Q9Y572	O00206	5
Q9Y572	O14920	5
Q9Y572	O15455	5
Q9Y572	P08571	5
Q9Y572	Q86XR7	5
Q9Y572	Q13546	5
Q9Y572	Q8IUC6	5
Q9Y572	Q8NB16	5
Q9Y572	O15111	5
Q9Y572	Q9Y6K9	5
P40259	Q06187	5
P40259	P19174	5
P40259	Q14643	5
P40259	P62993	5
P40259	Q14573	5
P40259	Q07889	5
P40259	O00329	5
P40259	Q13191	5
P40259	Q8WV28	5
P40259	P27986	5
P40259	Q6ZUJ8	5
P40259	P16885	9
P40259	Q14571	5
P40259	P15391	5
P40259	Q9UN19	5
P40259	P29353	5
P40259	P22681	9
P40259	Q96B97	5
P40259	P16333	9
B4DG79	Q13370	5
B4DG79	P98177	5
B4DG79	Q07817	5
B4DG79	Q68CJ9	5
B4DG79	P55211	5
B4DG79	Q9UBS0	5
B4DG79	Q9UQK1	5
B4DG79	Q9Y6K9	5
B4DG79	Q96BA8	5
B4DG79	O14920	5
B4DG79	Q6ZSY5	5
B4DG79	P36873	5
B4DG79	Q9H7J1	5
B4DG79	Q15653	5
B4DG79	O15111	5
B4DG79	P25963	5
B4DG79	P46527	5
B4DG79	P19838	5
B4DG79	O95685	5
B4DG79	P62140	5
B4DG79	P41279	5
B4DG79	P15336	5
B4DG79	Q96B36	5
B4DG79	Q99941	5
B4DG79	Q02930	5
B4DG79	P29474	5
B4DG79	P49815	9
B4DG79	O43889	5
B4DG79	O60825	5
B4DG79	P18848	5
B4DG79	P49840	9
B4DG79	Q70SY1	5
B4DG79	Q04206	5
B4DG79	P23443	5
B4DG79	Q86XI6	5
B4DG79	P22736	5
B4DG79	Q8TEY5	5
B4DG79	P10415	5
B4DG79	P38936	5
B4DG79	Q92934	5
B4DG79	P49841	9
B4DG79	Q14432	5
B4DG79	Q12778	5
B4DG79	Q00987	5
B4DG79	P16220	5
B4DG79	P04049	5
B4DG79	Q16821	5
B4DG79	O43524	5
B4DG79	P42345	5
B4DG79	O00221	9
B4DG79	Q99683	5
B4DG79	P14672	5
B4DG79	P62136	5
B4DG79	P22732	5
B4DG79	P45985	5
B4DG79	O60343	5
B4DG79	Q92574	5
O43684	Q8N3U4	5
B4DER4	P15153	5
B4DER4	P19174	5
B4DER4	P05026	5
B4DER4	P50993	5
B4DER4	P60484	5
B4DER4	P35790	5
B4DER4	Q9Y243	5
B4DER4	O14939	5
B4DER4	P14415	5
B4DER4	P13637	5
B4DER4	Q59EA4	5
B4DER4	P54710	5
B4DER4	Q8TBX8	5
B4DER4	Q05397	5
B4DER4	Q13418	5
B4DER4	Q99755	9
B4DER4	Q92835	5
B4DER4	Q13733	5
B4DER4	Q9Y259	5
B4DER4	Q16665	5
B4DER4	P00533	9
B4DER4	Q14206	5
B4DER4	Q01968	5
B4DER4	O15530	5
B4DER4	P41743	5
B4DER4	Q8TCU6	5
B4DER4	P78356	5
B4DER4	O15357	9
B4DER4	P52735	5
B4DER4	P42681	5
B4DER4	Q9NRR6	5
B4DER4	Q06187	5
B4DER4	P42345	5
B4DER4	P54709	5
B4DER4	Q9UKW4	5
B4DER4	P31749	5
B4DER4	P01111	5
B4DER4	P48426	5
B4DER4	O14986	5
B4DER4	Q05655	9
B4DER4	P05023	5
B4DER4	P01116	5
B4DER4	O60331	5
B4DER4	P15498	5
B4DER4	P10827	5
B4DER4	B4DG79	5
B4DER4	Q05513	5
B4DER4	P63000	5
B4DER4	P60763	5
B4DER4	P01112	5
B4DER4	P32019	5
B4DER4	P16885	9
B4DER4	Q08881	5
B4DER4	Q9UN42	5
B4DER4	P14672	5
B4DER4	P60953	5
B4DER4	O43426	5
O00408	P51828	5
O00408	O75356	5
O00408	Q01433	9
O00408	Q96PN6	5
O00408	O75354	5
O00408	P55263	5
O00408	Q16774	5
O00408	P07741	5
O00408	O60503	5
O00408	Q01432	5
O00408	O60266	5
O00408	Q5MY95	5
O00408	P30566	5
O00408	Q9BY32	5
O00408	Q969T7	5
O00408	P23109	5
O00408	P49961	5
O00408	P21589	5
O00408	O43306	5
O00408	Q08828	5
O00408	Q9H0P0	5
O00408	Q8TCD5	5
O00408	Q9Y227	5
O00408	Q08462	5
O00408	Q8WVQ1	5
O00408	P40145	5
O00408	Q9BXI3	5
O00408	O95622	5
O00408	Q96P26	5
O00408	Q8NFM4	5
O00408	P49902	5
O00408	O75355	5
O00408	P27707	5
O00408	Q9NPB1	5
O00408	P00492	5
Q14123	P51828	5
Q14123	O75356	5
Q14123	Q01433	9
Q14123	Q96PN6	5
Q14123	O75354	5
Q14123	P55263	5
Q14123	Q16774	5
Q14123	P07741	5
Q14123	O60503	5
Q14123	Q01432	5
Q14123	O60266	5
Q14123	Q5MY95	5
Q14123	P30566	5
Q14123	Q9BY32	5
Q14123	Q969T7	5
Q14123	P23109	5
Q14123	P49961	5
Q14123	P21589	5
Q14123	O43306	5
Q14123	Q08828	5
Q14123	Q9H0P0	5
Q14123	Q8TCD5	5
Q14123	Q9Y227	5
Q14123	Q08462	5
Q14123	Q8WVQ1	5
Q14123	P40145	5
Q14123	Q9BXI3	5
Q14123	O95622	5
Q14123	Q96P26	5
Q14123	Q8NFM4	5
Q14123	P49902	5
Q14123	O75355	5
Q14123	P27707	5
Q14123	Q9NPB1	5
Q14123	P00492	5
O00329	P15153	5
O00329	P0CF74	5
O00329	O94806	5
O00329	Q16665	5
O00329	P60484	5
O00329	Q05513	5
O00329	Q02156	5
O00329	P19174	5
O00329	P63261	9
O00329	P06312	5
O00329	P01116	5
O00329	P09693	5
O00329	Q15139	5
O00329	P42680	5
O00329	P11487	5
O00329	P11362	5
O00329	Q59EA4	5
O00329	P00533	9
O00329	Q8TBX8	5
O00329	Q05397	5
O00329	O15164	5
O00329	O76093	5
O00329	Q9Y6W5	5
O00329	O15511	5
O00329	O60331	5
O00329	P62070	5
O00329	P63000	5
O00329	Q9BZL6	5
O00329	Q9UPY6	5
O00329	P85298	5
O00329	P06241	5
O00329	P22607	5
O00329	Q13094	5
O00329	Q32MZ4	9
O00329	Q9HCT0	5
O00329	P0CG05	5
O00329	P13637	5
O00329	P10301	5
O00329	P31371	5
O00329	O95750	5
O00329	O15357	9
O00329	P52735	5
O00329	P39880	5
O00329	Q9NRR6	5
O00329	P11274	5
O00329	P59998	5
O00329	P01860	5
O00329	P62993	5
O00329	Q9UBW7	5
O00329	P31749	5
O00329	P61160	5
O00329	P48426	5
O00329	Q9NZQ3	5
O00329	P33681	5
O00329	Q96F07	5
O00329	Q04759	5
O00329	Q8TCU6	5
O00329	P22455	5
O00329	Q07960	5
O00329	P15498	5
O00329	P01859	5
O00329	B4DG79	5
O00329	P31751	5
O00329	O75791	5
O00329	P54709	5
O00329	P21802	5
O00329	Q7Z7A1	5
O00329	Q86Z14	5
O00329	O43561	5
O00329	P60763	5
O00329	Q9NVK5	5
O00329	Q9NP95	5
O00329	P01834	5
O00329	Q92558	5
O00329	Q9UQC2	9
O00329	P05129	9
O00329	Q9GZV9	5
O00329	Q08881	5
O00329	O43610	5
O00329	P0CG06	5
O00329	Q14206	5
O00329	P60953	5
O00329	Q13733	5
O00329	P08236	5
O00329	O43516	5
O00329	P54710	5
O00329	P16333	9
O00329	P05026	5
O00329	P21781	5
O00329	O43320	5
O00329	Q92747	5
O00329	P01111	5
O00329	P01861	5
O00329	Q8TF74	5
O00329	O14939	5
O00329	P14415	5
O00329	O15520	5
O00329	O14807	5
O00329	P09038	5
O00329	Q13480	9
O00329	Q13418	5
O00329	P12034	5
O00329	O43609	5
O00329	P55075	5
O00329	P14672	5
O00329	P61586	5
O00329	P42768	5
O00329	P05771	9
O00329	O60258	5
O00329	P06239	5
O00329	P60709	9
O00329	P10747	5
O00329	P05230	5
O00329	Q9Y259	5
O00329	Q9Y243	5
O00329	Q9UEF7	5
O00329	O95684	9
O00329	P42081	5
O00329	Q01968	5
O00329	O15530	5
O00329	P08620	5
O00329	Q8IZP0	9
O00329	P29353	5
O00329	P22681	9
O00329	Q9C004	5
O00329	P78356	5
O00329	O43426	5
O00329	Q9UQB8	9
O00329	P42681	5
O00329	Q06187	5
O00329	P50993	5
O00329	P35790	5
O00329	Q9NYB9	5
O00329	P0CG04	5
O00329	P24723	5
O00329	Q9UN42	5
O00329	Q9UKW4	5
O00329	O00401	5
O00329	Q99755	9
O00329	O14986	5
O00329	O15145	5
O00329	P05023	5
O00329	P41743	5
O00329	Q92835	5
O00329	P10827	5
O00329	P10767	5
O00329	Q92614	5
O00329	Q9Y2A7	5
O00329	Q9GZY6	9
O00329	Q8WUW1	5
O00329	P20963	5
O00329	P61158	5
O00329	P01857	5
O00329	Q07889	5
O00329	O43597	5
O00329	P01112	5
O00329	O15144	5
O00329	P01602	5
O00329	Q9HD67	5
O00329	P32019	5
O00329	P16885	9
O00329	P42345	5
O00329	P17252	9
O00329	Q16630	5
O00329	P08637	5
O00329	P12318	5
O00329	P12314	5
O00329	P43405	9
O00329	Q05655	9
P18206	P48426	5
P18206	Q99755	9
P18206	Q9BX66	5
P18206	O60331	5
P18206	P60709	9
P18206	P63261	9
P18206	P12814	5
P18206	O43707	5
P18206	Q8NHR9	5
P18206	P07737	5
P18206	Q9Y4G6	5
P18206	Q08043	5
P18206	P35080	5
P18206	P35609	5
P18206	O14986	5
P18206	Q9Y490	9
P18206	Q8TBX8	5
P18206	Q9Y2I7	5
P18206	P78356	5
P18206	P60673	5
P19634	P15311	9
P19634	P35241	5
P19634	P26038	5
P49585	P35790	5
P49585	Q9Y259	5
P49585	Q8TCT1	5
O60353	Q9NQ66	5
O60353	P35222	5
O60353	Q00722	5
O60353	O14641	5
O60353	Q92997	5
O60353	O14640	5
O60353	Q15147	5
O60353	Q01970	5
Q643R3	Q6ZV29	5
Q643R3	Q8WUD6	5
Q643R3	Q9UBM1	5
Q643R3	Q96BZ4	5
Q643R3	Q9Y6K0	5
Q643R3	Q8NCC3	5
Q643R3	Q8IY17	5
Q643R3	O14939	5
Q643R3	Q9UG56	5
Q643R3	Q59EA4	5
Q643R3	O75608	5
Q643R3	Q6P1J6	5
Q643R3	Q8IV08	5
Q643R3	P53816	5
Q643R3	P47712	5
Q99743	P08709	5
Q99743	Q9C0J9	5
Q99743	O15055	5
Q99743	Q16526	5
Q99743	O15534	5
Q99743	Q07869	5
Q99743	Q10586	5
Q99743	P43490	5
Q99743	P20393	5
Q99743	O14503	5
Q99743	Q9UK39	5
Q99743	P05121	5
Q99743	P01185	5
P32780	O15514	5
P32780	P36954	5
P32780	P61218	5
P32780	P52298	5
P32780	P30876	5
P32780	Q09161	5
P32780	P13984	9
P32780	P19387	9
P32780	P52435	5
P32780	P24928	5
P32780	P53803	5
P32780	P62875	5
P32780	P62487	5
P32780	P52434	5
P32780	P19388	5
P32780	Q9Y5B0	5
P32780	P35269	5
P62834	P48736	5
P62834	Q8WYR1	5
P62834	P55196	5
P62834	O00459	9
P62834	P42336	5
P62834	Q15139	5
P62834	P41134	5
P62834	O43566	5
P62834	O00522	5
P62834	Q05397	5
P62834	P46734	5
P62834	Q92569	5
P62834	P10398	5
P62834	P60953	5
P62834	Q96FS4	5
P62834	Q8WWW0	5
P62834	B4DER4	5
P62834	P52564	5
P62834	P04049	5
P62834	P15056	5
P62834	P45984	5
P62834	O00329	5
P62834	P27986	5
P62834	P45983	9
P62834	Q9P212	5
P62834	Q7Z5R6	5
P62834	Q8WWN8	5
P62834	P61586	5
P62834	Q12967	5
P62834	P43405	9
P62834	P53779	9
Q03468	Q15572	5
Q03468	Q9H5J8	5
Q03468	O15514	5
Q03468	P36954	5
Q03468	P61218	5
Q03468	Q53T94	5
Q03468	P20226	5
Q03468	P30876	5
Q03468	P19387	9
Q03468	Q15573	5
Q03468	P52435	5
Q03468	P24928	5
Q03468	P53803	5
Q03468	P62875	5
Q03468	P62487	5
Q03468	P52434	5
Q03468	P19388	5
Q03468	P17480	5
Q13480	P0CF74	3
Q13480	O94806	3
Q13480	Q02156	3
Q13480	P19174	3
Q13480	P06312	3
Q13480	Q9Y243	3
Q13480	P09693	3
Q13480	Q15139	3
Q13480	P42680	3
Q13480	P11487	3
Q13480	Q9NP95	3
Q13480	P00533	8
Q13480	P22455	3
Q13480	O76093	3
Q13480	Q06187	3
Q13480	P62070	3
Q13480	P63000	3
Q13480	Q13094	3
Q13480	Q9UPY6	3
Q13480	Q9BZL6	3
Q13480	Q9HCT0	3
Q13480	P31371	3
Q13480	O95750	3
Q13480	P52735	3
Q13480	P39880	3
Q13480	O75791	3
Q13480	P11274	3
Q13480	P62993	3
Q13480	P42336	3
Q13480	O00459	8
Q13480	P31749	3
Q13480	Q9NVK5	3
Q13480	O15164	3
Q13480	P33681	3
Q13480	P0CG05	3
Q13480	Q04759	3
Q13480	P15498	3
Q13480	P01859	3
Q13480	P46109	8
Q13480	Q05513	3
Q13480	P21802	3
Q13480	Q86Z14	3
Q13480	Q7Z7A1	3
Q13480	O00329	3
Q13480	P21781	3
Q13480	P41240	3
Q13480	P01834	3
Q13480	Q92558	3
Q13480	P27986	3
Q13480	Q9UQC2	8
Q13480	P05129	8
Q13480	Q9GZV9	3
Q13480	Q9UBW7	3
Q13480	Q8WYR1	3
Q13480	P0CG06	3
Q13480	P41743	3
Q13480	P61586	3
Q13480	Q9Y6W5	3
Q13480	P08236	3
Q13480	P12931	3
Q13480	P22607	3
Q13480	B4DER4	3
Q13480	O43320	3
Q13480	P01861	3
Q13480	Q96F07	3
Q13480	O14807	3
Q13480	Q06124	8
Q13480	Q32MZ4	8
Q13480	P48736	3
Q13480	P55075	3
Q13480	P49023	8
Q13480	P05771	8
Q13480	O60258	3
Q13480	P06239	3
Q13480	O15520	3
Q13480	P10747	3
Q13480	P05230	3
Q13480	P0CG04	3
Q13480	Q9UEF7	3
Q13480	O95684	8
Q13480	P42081	3
Q13480	P46108	3
Q13480	O15530	3
Q13480	P08620	3
Q13480	Q8IZP0	8
Q13480	P29353	3
Q13480	P06241	3
Q13480	Q9UQB8	8
Q13480	P42681	3
Q13480	Q9NYB9	3
Q13480	Q92569	3
Q13480	P24723	3
Q13480	Q9UKW4	3
Q13480	P01111	3
Q13480	P01860	3
Q13480	Q05655	8
Q13480	Q9NWQ8	8
Q13480	P12034	3
Q13480	P10767	3
Q13480	Q92614	3
Q13480	Q9Y2A7	3
Q13480	Q9GZY6	8
Q13480	Q8WUW1	3
Q13480	P20963	3
Q13480	P31751	3
Q13480	Q08881	3
Q13480	P01857	3
Q13480	Q07889	3
Q13480	P11362	3
Q13480	P17252	8
Q13480	P01112	3
Q13480	P09038	3
Q13480	P01602	3
Q13480	P10301	3
Q13480	P16885	8
Q13480	Q16630	3
Q13480	P08637	3
Q13480	P12318	3
Q13480	P12314	3
Q13480	P43405	8
Q13480	O43561	3
Q13588	Q15907	5
Q13588	O94806	5
Q13588	P17252	9
Q13588	Q02156	5
Q13588	P24723	5
Q13588	Q9Y243	5
Q13588	P31749	5
Q13588	P01111	5
Q13588	Q15139	5
Q13588	O14807	5
Q13588	Q04759	5
Q13588	Q9C004	5
Q13588	O43609	5
Q13588	P05129	9
Q13588	Q96A58	5
Q13588	Q05513	5
Q13588	P05771	9
Q13588	P31751	5
Q13588	P10301	5
Q13588	O43597	5
Q13588	P01112	5
Q13588	P62070	5
Q13588	Q9BZL6	5
Q13588	O43610	5
Q13588	P41743	5
Q13588	Q05655	9
Q7Z434	Q04206	5
Q7Z434	O14920	5
Q7Z434	P19838	5
Q7Z434	Q14790	9
Q7Z434	Q92851	5
Q7Z434	Q13114	5
Q7Z434	Q92985	5
Q7Z434	O15111	5
Q7Z434	Q14653	5
Q7Z434	Q9Y6K9	5
P05230	P0CF74	5
P05230	P19174	5
P05230	P06312	5
P05230	Q9Y243	5
P05230	P09693	5
P05230	P42680	5
P05230	P11362	5
P05230	P08581	5
P05230	O95684	9
P05230	O15164	5
P05230	O43559	5
P05230	Q06187	5
P05230	Q9NVK5	5
P05230	P63000	5
P05230	Q9UPY6	5
P05230	P10721	5
P05230	Q13094	5
P05230	P0CG06	5
P05230	Q8WUW1	5
P05230	P52735	5
P05230	Q9Y6W5	5
P05230	P29317	9
P05230	P46109	9
P05230	P11274	5
P05230	P06213	5
P05230	P62993	5
P05230	P09619	5
P05230	Q9UBW7	5
P05230	P31749	5
P05230	P07333	5
P05230	P33681	5
P05230	P0CG05	5
P05230	Q8IZP0	9
P05230	P15498	5
P05230	P35968	5
P05230	P01859	5
P05230	O75791	5
P05230	P35916	5
P05230	P21802	5
P05230	Q7Z7A1	5
P05230	P01834	5
P05230	Q92558	5
P05230	P01857	5
P05230	Q08881	5
P05230	P61586	5
P05230	P39880	5
P05230	P12931	5
P05230	P22607	5
P05230	P17948	5
P05230	P01861	5
P05230	Q96F07	5
P05230	O15530	5
P05230	Q8WU20	5
P05230	Q02763	5
P05230	Q06124	9
P05230	Q13480	9
P05230	Q9Y2A7	5
P05230	P0CG04	5
P05230	P00533	9
P05230	P42081	5
P05230	P46108	5
P05230	P08069	5
P05230	Q32MZ4	9
P05230	P29353	5
P05230	P06241	5
P05230	Q9UQB8	9
P05230	P42681	5
P05230	Q9NYB9	5
P05230	Q9UKW4	5
P05230	P01111	5
P05230	P16234	5
P05230	P01860	5
P05230	P22455	5
P05230	P01116	5
P05230	Q92614	5
P05230	P06239	5
P05230	Q9GZY6	9
P05230	P20963	5
P05230	P31751	5
P05230	Q9UQC2	9
P05230	Q07889	5
P05230	P01112	5
P05230	P01602	5
P05230	P10747	5
P05230	P16885	9
P05230	Q16630	5
P05230	P08138	5
P05230	P08637	5
P05230	P12318	5
P05230	P12314	5
P05230	P43405	9
P05230	O43561	5
P27987	Q9NZT1	5
P27987	P62158	9
P27987	Q8TD86	5
P27987	P27482	5
Q96IY1	Q8N3U4	5
Q15078	O14531	5
Q15078	P10636	5
Q15078	Q14194	5
Q15078	Q14195	5
Q15078	Q9BPU6	5
Q15078	Q15078	5
Q15078	Q16555	9
Q9HCM2	Q13177	5
Q9HCM2	Q00535	5
Q9HCM2	Q14195	5
Q9HCM2	Q9BPU6	5
Q9HCM2	Q14194	5
Q9HCM2	O14531	5
Q9HCM2	P10301	5
Q9HCM2	Q13153	5
Q9HCM2	P53667	5
Q9HCM2	O75914	5
Q9HCM2	Q16555	9
Q9Y2C9	P58753	5
Q9Y2C9	O43187	5
Q9Y2C9	Q9NWZ3	5
Q9Y2C9	P51617	5
P17302	A9CQZ8	5
P17302	P04350	9
P17302	Q13748	9
P17302	Q9BVA1	9
P17302	P68371	9
P17302	Q9BQE3	9
P17302	Q9UKL4	5
P17302	Q9BUF5	5
P17302	A6NHL2	5
P17302	P07437	9
P17302	Q13885	9
P17302	P68366	9
P17302	Q13509	9
P17302	Q71U36	9
P17302	Q9H4B7	5
P17302	P17302	5
P17302	Q9NY65	9
P17302	Q6PEY2	9
P17302	P68363	9
P17302	Q3ZCM7	5
P42681	Q14643	5
P42681	Q14573	5
P42681	Q14571	5
P42681	P15498	5
P42681	Q9UKW4	5
P42681	P52735	5
Q96S96	P04049	5
P35573	P35573	5
P35573	P11217	5
P35573	P19961	5
P35573	P11216	9
P35573	P46976	5
P35573	P14410	9
P35573	P10253	5
P35573	P06737	5
P35573	Q04446	5
P35573	P04746	5
P35573	O43451	5
P35573	Q8TET4	5
P35573	O15488	5
P35573	P04745	5
P35052	P60953	5
P35052	Q9Y6N7	5
P35052	P63000	5
P35052	P09038	5
P35052	Q99075	5
Q14566	Q14181	5
Q14566	Q9HCU8	5
Q14566	P54098	5
Q14566	Q9NR33	5
Q14566	P49005	5
Q14566	P09884	5
Q14566	P49643	5
Q14566	Q07864	5
Q14566	P56282	5
Q14566	Q9UHN1	5
Q14566	O60673	5
Q14566	Q15054	5
Q14566	P49642	5
Q14566	Q9NRF9	5
Q14566	P28340	9
Q8N4N8	P01920	5
Q8N4N8	P04440	5
Q8N4N8	P01903	5
Q8N4N8	P20036	5
Q8N4N8	P01912	5
Q8N4N8	P01906	5
Q8N4N8	P79483	5
Q8N4N8	Q8N3U4	5
Q8N4N8	P01909	5
Q8N4N8	P05538	5
Q8N4N8	P13762	5
Q8N4N8	Q30154	5
P01111	P15153	3
P01111	P19174	3
P01111	Q15052	3
P01111	P55196	3
P01111	O15211	3
P01111	P42336	3
P01111	O14939	3
P01111	Q59EA4	3
P01111	Q9NS23	3
P01111	P01100	3
P01111	Q7Z569	3
P01111	P53778	3
P01111	P05412	3
P01111	Q8WWW0	3
P01111	O15264	3
P01111	P42338	3
P01111	Q99759	3
P01111	P15056	3
P01111	P45984	3
P01111	Q16539	3
P01111	Q9P212	3
P01111	P28482	3
P01111	P48736	3
P01111	Q15311	3
P01111	Q9Y6R4	3
P01111	Q92569	3
P01111	Q8NEB9	3
P01111	Q13009	3
P01111	O00459	8
P01111	Q13233	3
P01111	Q92565	3
P01111	P10398	3
P01111	Q15759	3
P01111	Q9NZL6	3
P01111	P57077	3
P01111	B4DER4	3
P01111	Q12967	3
P01111	P63000	3
P01111	P27361	3
P01111	P11233	3
P01111	Q13671	8
P01111	P27986	3
P01111	P04049	3
P01111	Q8WYR1	3
P01111	P11234	3
P01111	P00540	3
P01111	O00329	3
P01111	P45983	8
P01111	P53779	8
P16234	P0CF74	5
P16234	P12318	5
P16234	P52333	5
P16234	P06312	5
P16234	Q9Y243	5
P16234	P09693	5
P16234	P42680	5
P16234	P11487	5
P16234	Q9NP95	5
P16234	Q15283	5
P16234	Q05397	5
P16234	O43639	5
P16234	O75747	5
P16234	O76093	5
P16234	Q06187	5
P16234	P42338	5
P16234	Q9NVK5	5
P16234	P63000	5
P16234	O43374	5
P16234	Q9UPY6	5
P16234	O00443	5
P16234	P98077	5
P16234	P22607	5
P16234	Q13094	5
P16234	Q9HCT0	5
P16234	P31371	5
P16234	O95750	5
P16234	P01861	5
P16234	P52735	5
P16234	P39880	5
P16234	O75791	5
P16234	P11274	5
P16234	P62993	5
P16234	P42336	5
P16234	Q8IZP0	9
P16234	P31749	5
P16234	O60258	5
P16234	O15164	5
P16234	P33681	5
P16234	P0CG05	5
P16234	O60674	9
P16234	P15498	5
P16234	P01859	5
P16234	P46109	9
P16234	B4DER4	5
P16234	P21802	5
P16234	P10767	5
P16234	Q86Z14	5
P16234	O15530	5
P16234	O00329	5
P16234	P21781	5
P16234	Q15147	5
P16234	P11362	5
P16234	P01834	5
P16234	Q92558	5
P16234	P27986	5
P16234	Q9UQC2	9
P16234	Q9GZV9	5
P16234	Q08881	5
P16234	Q8WYR1	5
P16234	Q7Z7A1	5
P16234	P0CG06	5
P16234	P61586	5
P16234	P42681	5
P16234	Q9Y6W5	5
P16234	P12931	5
P16234	P16333	9
P16234	P23458	5
P16234	O43320	5
P16234	O00750	5
P16234	Q96F07	5
P16234	Q32MZ4	9
P16234	Q13480	9
P16234	Q92569	5
P16234	P55075	5
P16234	Q13588	5
P16234	Q92529	5
P16234	P08236	5
P16234	P06239	5
P16234	O15520	5
P16234	P05230	5
P16234	P0CG04	5
P16234	Q9UEF7	5
P16234	O95684	9
P16234	P42081	5
P16234	P35568	5
P16234	P46108	5
P16234	Q01970	5
P16234	P08620	5
P16234	Q9UBW7	5
P16234	P29353	5
P16234	P06241	5
P16234	Q9UQB8	9
P16234	Q6S5L8	5
P16234	C9J798	5
P16234	Q9NYB9	5
P16234	O00459	9
P16234	P48736	5
P16234	Q8NEB9	5
P16234	Q9UKW4	5
P16234	Q00722	5
P16234	P01111	5
P16234	P01860	5
P16234	P22455	5
P16234	P01116	5
P16234	P12034	5
P16234	Q07890	5
P16234	P20936	5
P16234	Q92614	5
P16234	Q9Y2A7	5
P16234	Q9GZY6	9
P16234	Q8WUW1	5
P16234	P20963	5
P16234	P31751	5
P16234	P01857	5
P16234	Q07889	5
P16234	P01112	5
P16234	P09038	5
P16234	P01602	5
P16234	Q9NQ66	5
P16234	P10747	5
P16234	P16885	9
P16234	P19174	5
P16234	Q16630	5
P16234	P08637	5
P16234	P12314	5
P16234	P43405	9
P16234	O43561	5
Q07021	Q07955	5
Q07021	Q13242	5
Q07021	P01042	5
Q07021	P84103	5
Q07021	Q13243	5
Q07021	Q9BRL6	5
Q07021	Q16629	5
Q07021	Q13247	5
Q07021	P00748	5
Q07021	Q08170	5
Q07021	P03952	5
Q07021	Q01130	5
Q13233	O14920	5
Q13233	P52564	5
Q13233	P45984	5
Q13233	O15111	5
Q13233	Q9Y6K9	5
Q13233	P36507	5
Q13233	O14733	5
Q13233	Q02750	5
Q13233	P46734	5
Q13233	P45983	9
Q13233	P45985	5
Q13233	P53779	9
P01236	P42229	5
P01236	P51692	5
P01236	P16471	5
P01236	Q06124	9
O75154	Q15907	5
O75154	P62491	5
P00736	P06681	5
P00736	P09871	5
P00736	P0C0L5	5
P00736	P0C0L4	5
P31751	P49840	9
P31751	P29475	5
P31751	P16220	5
P31751	P98177	5
P31751	P49815	9
P31751	P40818	5
P31751	P35228	5
P31751	P42858	5
P31751	O15111	5
P31751	Q9Y4I1	5
P31751	Q13233	5
P31751	P55211	5
P31751	Q9Y3M2	5
P31751	Q2PPJ7	5
P31751	Q9UBS0	5
P31751	Q86X10	5
P31751	P38936	5
P31751	P35222	5
P31751	Q05513	5
P31751	O14920	5
P31751	P04049	5
P31751	O15392	5
P31751	Q92934	5
P31751	Q12778	5
P31751	P22736	5
P31751	P41279	5
P31751	Q9UIQ6	9
P31751	Q13370	5
P31751	P46527	5
P31751	O43524	5
P31751	Q96B36	5
P31751	P29474	5
P31751	P49841	9
P31751	Q00987	5
P31751	O60343	5
P31751	Q92574	5
P08754	O14610	5
P08754	P12931	5
P08754	Q14643	5
P08754	P40145	5
P08754	Q9NQ66	5
P08754	P01116	5
P08754	P50151	5
P08754	Q68DD2	5
P08754	Q16539	5
P08754	O60503	5
P08754	Q8WZA2	5
P08754	P59768	5
P08754	Q92806	5
P08754	P48736	5
P08754	Q92569	5
P08754	P01112	5
P08754	Q01970	5
P08754	P46940	9
P08754	Q9UBI6	5
P08754	P48544	5
P08754	Q08828	5
P08754	O15264	5
P08754	Q00975	5
P08754	O95622	5
P08754	P45984	5
P08754	Q3MJ16	5
P08754	Q9UK08	5
P08754	P51828	5
P08754	P48549	5
P08754	P09769	5
P08754	P53779	9
P08754	O60266	5
P08754	Q14571	5
P08754	P61952	5
P08754	Q8NFM4	5
P08754	O14775	5
P08754	P0C869	5
P08754	P07948	5
P08754	P50150	5
P08754	Q00722	5
P08754	P27361	5
P08754	P63211	5
P08754	P42336	5
P08754	Q08462	5
P08754	O00459	9
P08754	O95398	5
P08754	P63215	5
P08754	P01111	5
P08754	Q9HAV0	5
P08754	P35498	5
P08754	P13861	5
P08754	Q01668	5
P08754	P53778	5
P08754	P47712	5
P08754	Q13936	5
P08754	Q99777	5
P08754	Q15759	5
P08754	Q13698	5
P08754	O60840	5
P08754	P45983	9
P08754	O43306	5
P08754	B4DER4	5
P08754	P28482	5
P08754	P63218	5
P08754	P08631	5
P08754	P31321	5
P08754	P62873	5
P08754	Q86XP0	5
P08754	Q15147	5
P08754	O00555	5
P08754	Q9P2W3	5
P08754	P27986	5
P08754	O60262	5
P08754	P24588	5
P08754	P16520	5
P08754	Q8WYR1	5
P08754	P10644	5
P08754	Q14573	5
P08754	P48051	5
P08754	P31323	5
P08754	O00329	5
P08754	Q9UP65	5
P08754	P62879	5
P24941	P98177	5
P24941	P51610	5
P24941	P09884	5
P24941	Q99741	5
P24941	Q13416	5
P24941	P33992	5
P24941	Q13415	5
P24941	P49642	5
P24941	Q9Y5N6	5
P24941	P68400	5
P24941	Q9H211	5
P24941	Q14181	5
P24941	Q15054	5
P24941	O00716	5
P24941	P30307	5
P24941	Q01094	5
P24941	P49643	5
P24941	Q07864	5
P24941	P56282	5
P24941	Q9UHN1	5
P24941	P25205	9
P24941	P46527	5
P24941	Q9Y5Z7	5
P24941	P28340	9
P24941	O43913	5
P24941	Q9UBD5	5
P24941	P33991	5
P24941	Q9UM11	5
P24941	P49736	9
P24941	Q9NR33	5
P24941	P49005	5
P24941	Q14566	5
P24941	P19784	5
P24941	O60673	5
P24941	Q9HCU8	5
P24941	Q08050	5
P24941	Q9UJA3	5
P24941	Q9NRF9	5
P24941	P67870	5
P24941	P38936	5
P24941	P54098	5
P24941	Q12778	5
P24941	P33993	5
P24941	O43929	5
P24941	O43524	5
P24941	P06400	5
P46092	P63096	5
P46092	P52333	5
P46092	P04899	5
P46092	O60674	9
P46092	P08754	5
Q92556	P15153	5
Q92556	B2RUU3	5
Q92556	P63000	5
P01860	P09871	5
P01860	P19174	5
P01860	Q96F07	5
P01860	P06681	5
P01860	P62993	5
P01860	Q9Y243	5
P01860	Q9UKW4	5
P01860	P31749	5
P01860	P42680	5
P01860	O15530	5
P01860	P0C0L4	5
P01860	P33681	5
P01860	P10747	5
P01860	Q9NYB9	5
P01860	Q8IZP0	9
P01860	P15498	5
P01860	P42081	5
P01860	Q9Y2A7	5
P01860	Q9UQC2	9
P01860	P31751	5
P01860	Q06187	5
P01860	P00736	5
P01860	Q9GZY6	9
P01860	Q8WUW1	5
P01860	P06239	5
P01860	P63000	5
P01860	Q08881	5
P01860	O43561	5
P01860	Q07889	5
P01860	Q9UPY6	5
P01860	Q92558	5
P01860	Q13094	5
P01860	P16885	9
P01860	P43405	9
P01860	Q9UQB8	9
P01860	P29353	5
P01860	O75791	5
P01860	P61586	5
P01860	P0C0L5	5
P01860	P06241	5
P01860	P42681	5
P01860	P52735	5
P01860	Q9Y6W5	5
P41221	O75197	5
P41221	Q13467	5
P41221	O75084	5
P41221	O14640	5
P41221	Q14332	5
P41221	Q9ULV1	5
P41221	Q92997	5
P41221	Q9ULW2	5
P41221	Q9NPG1	5
P41221	O60353	5
P41221	O00144	5
P41221	O75581	5
P41221	Q9H461	5
P41221	Q9NPB6	5
P41221	O14641	5
P41221	Q9UP38	5
P12643	P36894	5
P12643	Q04771	5
P12643	O00238	5
P12643	Q13873	5
Q99683	P45984	5
Q99683	P45985	5
Q99683	P52564	5
Q99683	P45983	9
Q99683	P53778	5
Q99683	O14733	5
Q99683	O15264	5
Q99683	Q15759	5
Q99683	Q16539	5
Q99683	P46734	5
Q99683	P53779	9
Q9Y624	P57087	5
Q9Y624	Q96QZ7	5
Q9Y624	O75970	5
Q9Y624	Q9BX67	5
Q9Y624	Q9NSI5	5
Q9Y624	Q9Y624	5
Q9Y624	P55196	5
Q9Y624	A9CQZ8	5
P20827	P29317	9
P20827	P22607	5
P20827	P21709	5
P20827	Q8N5V2	5
P20827	P17948	5
P20827	P10721	5
P20827	P09619	5
P20827	Q9UKW4	5
P20827	P06213	5
P20827	P22455	5
P20827	P06241	5
P20827	P16234	5
P20827	P07333	5
P20827	P11362	5
P20827	P08581	5
P20827	Q15375	5
P20827	P00533	9
P20827	P54764	9
P20827	P35968	5
P20827	P20936	5
P20827	P54756	5
P20827	P35916	5
P20827	P29320	5
P20827	P21802	5
P20827	P63000	5
P20827	Q02763	5
P20827	B3KS12	5
P20827	P08069	5
P20827	P08138	5
P20827	P61586	5
P20827	P52735	5
P20827	P29322	5
P45985	P46109	9
P45985	Q16659	5
P45985	Q9UPT6	5
P45985	P21333	9
P45985	P32121	5
P45985	P45984	5
P45985	P49407	5
P45985	P27361	5
P45985	P46108	5
P45985	P53779	9
P45985	Q14315	5
P45985	P45983	9
P45985	O75369	9
P36897	P84022	5
P36897	Q9UER7	5
P36897	Q15796	5
P36897	P37173	5
P36897	O95863	5
Q13813	B7Z2R3	3
Q13813	P01112	3
Q13813	P01111	3
Q13813	P01116	3
Q96QZ7	P35609	5
Q96QZ7	P12814	5
Q96QZ7	Q8TEU7	5
Q96QZ7	O43707	5
Q96QZ7	Q9Y4G8	5
Q96QZ7	Q08043	5
[truncated: 41,018 more rows]
