# Supplementary material for: Reconstruction and signal propagation analysis of the Syk signaling network in breast cancer cells
Source: PLoS Comput Biol. 2017 Mar 17;13(3):e1005432. doi: 10.1371/journal.pcbi.1005432 (PMC5376343; doi:10.1371/journal.pcbi.1005432)
Supplement: S1 File — Data representing the full Syk network and the subnetworks analyzed in the paper. An example of web visualization of the Syk networks based on a customized Cytoscape Web. (ZIP) [file pcbi.1005432.s019.zip › networks&code/full/all_nodes.tsv]

Uniprot	Label	Sources	Count	PIC	sel_PIC	MDA	MCF7	direct	pY sites	Iliuk	sel_cells	pTyrMod	cancer	immune system and inflammation	cell adhesion and motility	cell transport and metabolism	yphosphatase	ykinase	cell growth and death	cell differentiation
P30613	PKLR	http://identifiers.org/reactome/REACT_116125.6;http://identifiers.org/reactome/REACT_1505.3;hsa04910;hsa00230;http://identifiers.org/reactome/REACT_111045.2;hsa04930;http://identifiers.org/reactome/REACT_15518.6;hsa04932	8									-	-	-	-	x	-	-	-	-
Q5H9L4	TAF7L	hsa03022	1									-	-	-	-	-	-	-	-	x
P20933	AGA	hsa04142	1									-	-	-	-	x	-	-	-	-
P20936	RASA1	http://identifiers.org/reactome/REACT_21310.3;hsa04360;http://identifiers.org/reactome/REACT_12478.2;http://identifiers.org/reactome/REACT_9417.8;http://identifiers.org/reactome/REACT_1505.3;http://identifiers.org/reactome/REACT_111102.5;http://identifiers.org/reactome/REACT_111045.2;http://identifiers.org/reactome/REACT_116125.6;http://identifiers.org/reactome/REACT_160123.3;http://identifiers.o…	39									-	-	-	-	x	-	-	-	x
Q15573	TAF1A	http://identifiers.org/reactome/REACT_71.6;http://identifiers.org/reactome/REACT_1788.5	2									-	-	-	-	x	-	-	-	-
Q15572	TAF1C	http://identifiers.org/reactome/REACT_71.6;http://identifiers.org/reactome/REACT_1788.5	2									-	-	-	-	x	-	-	-	-
P23919	DTYMK	hsa00240	1									-	-	-	-	x	-	-	x	x
Q8NHX9	TPCN2	http://identifiers.org/reactome/REACT_15518.6	1									-	-	-	-	-	-	-	-	-
Q9NXR8	ING3	http://identifiers.org/reactome/REACT_172610.3	1									-	-	-	-	x	-	-	-	-
Q9C0H2	TTYH3	http://identifiers.org/reactome/REACT_15518.6	1									-	-	-	-	-	-	-	-	-
Q9C0H5	ARHGAP39	http://identifiers.org/reactome/REACT_18266.2;http://identifiers.org/reactome/REACT_111045.2;http://identifiers.org/reactome/REACT_111102.5	3									-	-	-	-	-	-	-	-	-
Q4VXU2	PABPC1L	hsa03015;hsa03013;hsa03018	3									-	-	-	-	x	-	-	-	-
Q00535	CDK5	http://identifiers.org/reactome/REACT_15334.2;http://identifiers.org/panther.pathway/P00007;http://identifiers.org/reactome/REACT_19199.2;http://identifiers.org/reactome/REACT_19271.2;http://identifiers.org/reactome/REACT_111102.5;http://identifiers.org/reactome/REACT_18266.2;hsa04360;http://identifiers.org/reactome/REACT_111045.2;http://identifiers.org/reactome/REACT_14797.6;hsa05010	10									-	-	-	x	x	-	-	x	x
Q00534	CDK6	http://identifiers.org/reactome/REACT_115566.4;http://identifiers.org/reactome/REACT_152.7;hsa05212;hsa04110;hsa05206;hsa05200;hsa05214;http://identifiers.org/reactome/REACT_21300.6;http://identifiers.org/reactome/REACT_21391.7;http://identifiers.org/reactome/REACT_821.3;hsa05223;http://identifiers.org/reactome/REACT_21267.4;http://identifiers.org/reactome/REACT_383.7;hsa05220;hsa05203;http://ide…	19									-	-	x	x	x	-	-	x	x
Q07960	ARHGAP1	http://identifiers.org/panther.pathway/P00005;http://identifiers.org/panther.pathway/P00016;http://identifiers.org/panther.pathway/P00047;http://identifiers.org/reactome/REACT_111102.5	4									-	-	-	-	-	-	-	-	-
Q9NXR7	BRE		0	1.23	+	1.03						-	-	-	-	x	-	-	x	-
O00244	ATOX1	hsa04978;http://identifiers.org/reactome/REACT_120956.4	2									-	-	-	-	-	-	-	-	-
Q86U70	LDB1	hsa05202	1									-	-	-	-	x	-	-	-	x
O00716	E2F3	hsa05219;hsa05212;http://identifiers.org/reactome/REACT_734.4;hsa05214;hsa05215;http://identifiers.org/reactome/REACT_1590.2;http://identifiers.org/reactome/REACT_21391.7;http://identifiers.org/reactome/REACT_821.3;http://identifiers.org/reactome/REACT_120956.4;hsa05161;http://identifiers.org/reactome/REACT_1725.5;hsa04110;hsa05206;hsa05200;http://identifiers.org/reactome/REACT_829.5;hsa05223;htt…	24									-	-	-	-	x	-	-	x	-
Q9UBM1	PEMT	hsa00564;http://identifiers.org/reactome/REACT_1505.3;http://identifiers.org/reactome/REACT_13477.3;http://identifiers.org/reactome/REACT_111045.2;http://identifiers.org/reactome/REACT_116125.6;http://identifiers.org/reactome/REACT_15518.6	6									-	-	-	-	x	-	-	x	-
P24522	GADD45A	hsa04110;hsa04068;hsa04010	3									-	-	-	-	x	-	-	x	-
P40426	PBX3	hsa05202	1									-	-	-	-	x	-	-	-	-
P40429	RPL13A	http://identifiers.org/reactome/REACT_2159.6;http://identifiers.org/reactome/REACT_1014.5;http://identifiers.org/reactome/REACT_717.3;http://identifiers.org/reactome/REACT_17015.7;http://identifiers.org/reactome/REACT_1797.2;http://identifiers.org/reactome/REACT_20605.4;http://identifiers.org/reactome/REACT_1788.5;http://identifiers.org/reactome/REACT_75822.2;hsa03010;http://identifiers.org/react…	14									-	-	-	-	x	-	-	-	-
Q7Z3T8	ZFYVE16	hsa04144	1						221+	+		-	-	-	-	-	-	-	-	-
Q13838	DDX39B	hsa03015;hsa03040;hsa03013	3									-	-	-	-	x	-	-	-	-
P08842	STS	http://identifiers.org/reactome/REACT_17015.7	1									-	-	-	-	x	-	-	-	-
P03891	MT-ND2	hsa05012	1									-	-	-	-	x	-	-	-	-
P03897	MT-ND3	hsa05012	1									-	-	-	-	x	-	-	-	-
P02768	ALB	http://identifiers.org/reactome/REACT_15518.6	1									-	-	x	-	-	-	-	x	-
P05386	RPLP1	http://identifiers.org/reactome/REACT_2159.6;http://identifiers.org/reactome/REACT_1014.5;http://identifiers.org/reactome/REACT_717.3;http://identifiers.org/reactome/REACT_17015.7;http://identifiers.org/reactome/REACT_1797.2;http://identifiers.org/reactome/REACT_20605.4;http://identifiers.org/reactome/REACT_1788.5;http://identifiers.org/reactome/REACT_75822.2;hsa03010;http://identifiers.org/react…	14									-	-	-	-	x	-	-	-	-
P05387	RPLP2	http://identifiers.org/reactome/REACT_2159.6;http://identifiers.org/reactome/REACT_1014.5;http://identifiers.org/reactome/REACT_717.3;http://identifiers.org/reactome/REACT_17015.7;http://identifiers.org/reactome/REACT_1797.2;http://identifiers.org/reactome/REACT_20605.4;http://identifiers.org/reactome/REACT_1788.5;http://identifiers.org/reactome/REACT_75822.2;hsa03010;http://identifiers.org/react…	14									-	-	-	-	x	-	-	-	-
P24863	CCNC	http://identifiers.org/reactome/REACT_21310.3;http://identifiers.org/reactome/REACT_12478.2;http://identifiers.org/reactome/REACT_19184.4;http://identifiers.org/reactome/REACT_9417.8;http://identifiers.org/reactome/REACT_169122.3;http://identifiers.org/reactome/REACT_1505.3;http://identifiers.org/reactome/REACT_169445.3;http://identifiers.org/reactome/REACT_120850.7;http://identifiers.org/reactom…	78									-	-	-	-	x	-	-	-	-
P05388	RPLP0	http://identifiers.org/reactome/REACT_2159.6;http://identifiers.org/reactome/REACT_1014.5;http://identifiers.org/reactome/REACT_717.3;http://identifiers.org/reactome/REACT_17015.7;http://identifiers.org/reactome/REACT_1797.2;http://identifiers.org/reactome/REACT_20605.4;http://identifiers.org/reactome/REACT_1788.5;http://identifiers.org/reactome/REACT_75822.2;hsa03010;http://identifiers.org/react…	14	1.14	+	0.74			257+	+		-	-	-	-	x	-	-	-	-
O15254	ACOX3	http://identifiers.org/reactome/REACT_18356.4;http://identifiers.org/reactome/REACT_17015.7	2									-	-	-	-	x	-	-	-	-
P29401	TKT	http://identifiers.org/reactome/REACT_111045.2;http://identifiers.org/reactome/REACT_116125.6;http://identifiers.org/reactome/REACT_15518.6;http://identifiers.org/reactome/REACT_1505.3	4									-	-	-	-	x	-	-	-	-
P29400	COL4A5	http://identifiers.org/panther.pathway/P00034;hsa04974;hsa05200;hsa04510;hsa04151	5									-	-	-	-	-	-	-	-	-
B4DDR5	B4DDR5	hsa03013	1									-	-	-	-	-	-	-	-	-
P39023	RPL3	http://identifiers.org/reactome/REACT_2159.6;http://identifiers.org/reactome/REACT_1014.5;http://identifiers.org/reactome/REACT_717.3;http://identifiers.org/reactome/REACT_17015.7;http://identifiers.org/reactome/REACT_1797.2;http://identifiers.org/reactome/REACT_20605.4;http://identifiers.org/reactome/REACT_1788.5;http://identifiers.org/reactome/REACT_75822.2;hsa03010;http://identifiers.org/react…	14									-	-	-	-	x	-	-	-	-
Q01118	SCN7A	hsa04261	1									-	-	-	-	-	-	-	-	-
Q9H840	GEMIN7	http://identifiers.org/reactome/REACT_71.6;hsa03013;http://identifiers.org/reactome/REACT_21257.3	3									-	-	-	-	x	-	-	-	-
O43399	TPD52L2		0	1.16	+	0.84			106+	+		-	-	-	-	-	-	-	-	-
Q96CS3	FAF2		0						297+	+		-	-	-	-	x	-	-	-	-
Q9P218	COL20A1	http://identifiers.org/panther.pathway/P00034	1									-	-	-	-	-	-	-	-	-
P62807	HIST1H2BD	http://identifiers.org/reactome/REACT_172610.3;http://identifiers.org/reactome/REACT_1788.5;http://identifiers.org/reactome/REACT_765.5;http://identifiers.org/reactome/REACT_6783.9;http://identifiers.org/reactome/REACT_1538.4;http://identifiers.org/reactome/REACT_6782.5;http://identifiers.org/reactome/REACT_2203.7;http://identifiers.org/reactome/REACT_116125.6;http://identifiers.org/reactome/REAC…	25									-	-	x	-	-	-	-	-	-
P62805	HIST1H4C	http://identifiers.org/reactome/REACT_172610.3;http://identifiers.org/reactome/REACT_1788.5;http://identifiers.org/reactome/REACT_765.5;http://identifiers.org/reactome/REACT_6783.9;http://identifiers.org/reactome/REACT_1538.4;http://identifiers.org/reactome/REACT_6782.5;http://identifiers.org/reactome/REACT_2203.7;http://identifiers.org/reactome/REACT_116125.6;http://identifiers.org/reactome/REAC…	26									-	-	-	-	x	-	-	-	-
Q9P212	PLCE1	http://identifiers.org/panther.pathway/P04394;hsa05205;http://identifiers.org/reactome/REACT_1505.3;http://identifiers.org/reactome/REACT_150154.3;http://identifiers.org/reactome/REACT_15518.6;hsa04070;hsa04015;hsa04014;http://identifiers.org/reactome/REACT_111045.2;hsa04919;http://identifiers.org/reactome/REACT_116125.6;http://identifiers.org/reactome/REACT_13477.3	12									-	-	-	-	x	-	-	x	-
Q92833	JARID2	hsa04550;http://identifiers.org/reactome/REACT_71.6	2									-	-	-	-	x	-	-	-	x
Q92831	KAT2B	http://identifiers.org/reactome/REACT_172610.3;http://identifiers.org/reactome/REACT_169122.3;http://identifiers.org/reactome/REACT_169445.3;http://identifiers.org/reactome/REACT_1788.5;http://identifiers.org/reactome/REACT_169107.3;http://identifiers.org/reactome/REACT_118780.3;http://identifiers.org/reactome/REACT_2155.7;http://identifiers.org/reactome/REACT_111045.2;http://identifiers.org/reac…	25									-	-	-	-	x	-	-	-	-
Q92830	KAT2A	http://identifiers.org/reactome/REACT_172610.3;http://identifiers.org/reactome/REACT_169122.3;http://identifiers.org/reactome/REACT_169445.3;http://identifiers.org/reactome/REACT_1788.5;http://identifiers.org/reactome/REACT_169107.3;http://identifiers.org/reactome/REACT_118780.3;http://identifiers.org/reactome/REACT_2155.7;http://identifiers.org/reactome/REACT_111045.2;http://identifiers.org/reac…	25									-	-	-	-	x	-	-	x	x
Q92837	FRAT1	http://identifiers.org/reactome/REACT_228314.2;http://identifiers.org/reactome/REACT_228137.2;http://identifiers.org/reactome/REACT_228098.2;http://identifiers.org/reactome/REACT_11063.2;http://identifiers.org/reactome/REACT_228143.2;http://identifiers.org/reactome/REACT_228261.2;http://identifiers.org/reactome/REACT_228196.2;http://identifiers.org/reactome/REACT_228048.2;http://identifiers.org/r…	21									-	-	-	-	-	-	-	-	-
Q9H3M9	ATXN3L	hsa04141	1									-	-	-	-	x	-	-	-	-
Q92835	INPP5D	http://identifiers.org/reactome/REACT_6900.9;http://identifiers.org/reactome/REACT_75774.5;hsa04070;hsa04662;hsa04664;hsa04666;http://identifiers.org/reactome/REACT_12623.3;http://identifiers.org/reactome/REACT_111045.2;http://identifiers.org/reactome/REACT_12526.3	9									-	-	x	x	x	-	-	x	-
P00540	MOS	hsa04010;hsa04114;hsa04810	3									-	-	-	-	x	-	-	-	-
P51878	CASP5	hsa04621	1									-	-	-	-	-	-	-	x	-
Q8IY95	TMEM192		0						213-	-		-	-	-	-	-	-	-	-	-
P01236	PRL	http://identifiers.org/reactome/REACT_6900.9;http://identifiers.org/reactome/REACT_115697.2;http://identifiers.org/reactome/REACT_116022.3;http://identifiers.org/reactome/REACT_115596.6;http://identifiers.org/reactome/REACT_111133.2;hsa04917;http://identifiers.org/reactome/REACT_75790.3;http://identifiers.org/reactome/REACT_111102.5;hsa04080;hsa04151	10									-	-	-	-	x	-	-	x	-
A8TX70	COL6A5	hsa04974;hsa04510;hsa04151	3									-	-	-	x	-	-	-	-	-
Q09161	NCBP1	http://identifiers.org/reactome/REACT_125.4;hsa03040;http://identifiers.org/reactome/REACT_833.4;http://identifiers.org/reactome/REACT_1470.5;http://identifiers.org/reactome/REACT_1768.6;http://identifiers.org/reactome/REACT_1788.5;http://identifiers.org/reactome/REACT_467.4;http://identifiers.org/reactome/REACT_75822.2;http://identifiers.org/reactome/REACT_846.5;http://identifiers.org/reactome/R…	45									-	-	-	-	x	-	-	-	-
P09001	MRPL3	hsa03010	1									-	-	-	-	x	-	-	-	-
P53708	ITGA8	http://identifiers.org/panther.pathway/P00034	1									-	-	-	x	-	-	-	-	x
P60520	GABARAPL2	hsa04140;hsa04727;hsa04068	3									-	-	-	-	-	-	-	-	-
Q9UKZ1	CNOT11	http://identifiers.org/reactome/REACT_20639.3;http://identifiers.org/reactome/REACT_20605.4;http://identifiers.org/reactome/REACT_1788.5;http://identifiers.org/reactome/REACT_71.6;http://identifiers.org/reactome/REACT_21257.3;http://identifiers.org/reactome/REACT_20514.2	6									-	-	-	-	x	-	-	x	-
Q14563	SEMA3A	http://identifiers.org/panther.pathway/P00007;http://identifiers.org/reactome/REACT_19199.2;http://identifiers.org/reactome/REACT_19271.2;http://identifiers.org/reactome/REACT_18266.2;hsa04360;http://identifiers.org/reactome/REACT_111045.2;http://identifiers.org/reactome/REACT_19236.2	7									-	-	-	x	-	-	-	x	-
Q14562	DHX8	hsa03040	1									-	-	-	-	x	-	-	-	-
Q8WYB5	KAT6B	http://identifiers.org/reactome/REACT_172610.3	1									-	-	-	-	x	-	-	-	-
Q14566	MCM6	http://identifiers.org/reactome/REACT_734.4;http://identifiers.org/reactome/REACT_207.4;http://identifiers.org/reactome/REACT_2148.3;http://identifiers.org/reactome/REACT_1538.4;http://identifiers.org/reactome/REACT_1590.2;http://identifiers.org/reactome/REACT_899.7;http://identifiers.org/reactome/REACT_2014.4;http://identifiers.org/reactome/REACT_683.4;http://identifiers.org/reactome/REACT_1783.…	24									-	-	-	-	x	-	-	-	-
Q14565	DMC1	http://identifiers.org/reactome/REACT_115566.4	1									-	-	-	-	x	-	-	-	-
Q6P1A2	LPCAT3	hsa00564;http://identifiers.org/reactome/REACT_1505.3;http://identifiers.org/reactome/REACT_13477.3;http://identifiers.org/reactome/REACT_111045.2;http://identifiers.org/reactome/REACT_116125.6;http://identifiers.org/reactome/REACT_15518.6	6									-	-	-	-	x	-	-	-	-
P58397	ADAMTS12	http://identifiers.org/reactome/REACT_17015.7	1									-	-	-	x	x	-	-	-	-
Q9UHC6	CNTNAP2	hsa04514	1									-	-	-	x	-	-	-	-	-
P41212	ETV6	hsa04320;hsa05202	2									-	-	-	-	x	-	-	x	x
Q92523	CPT1B	hsa04931;hsa04920	2									-	-	-	-	x	-	-	-	-
Q9BVC4	MLST8	http://identifiers.org/reactome/REACT_163769.3;http://identifiers.org/reactome/REACT_762.2;http://identifiers.org/reactome/REACT_21393.2;http://identifiers.org/reactome/REACT_150210.3;http://identifiers.org/reactome/REACT_21387.2;http://identifiers.org/reactome/REACT_19344.4;http://identifiers.org/reactome/REACT_228016.2;http://identifiers.org/reactome/REACT_1109.4;http://identifiers.org/reactome…	55									-	-	x	-	-	-	-	-	-
Q92529	SHC3	http://identifiers.org/reactome/REACT_12478.2;http://identifiers.org/reactome/REACT_1505.3;hsa04917;http://identifiers.org/reactome/REACT_1109.4;http://identifiers.org/reactome/REACT_111045.2;http://identifiers.org/reactome/REACT_116125.6;http://identifiers.org/reactome/REACT_160158.3;http://identifiers.org/reactome/REACT_9470.9;http://identifiers.org/reactome/REACT_115871.5;http://identifiers.or…	90									-	-	-	-	x	-	-	-	-
Q9H4P4	RNF41	hsa04144	1									-	-	-	-	x	-	-	-	-
Q2Q1W2	TRIM71	hsa05206	1									-	-	-	-	x	-	-	x	-
Q5T9C9	PIP5KL1	http://identifiers.org/reactome/REACT_15518.6;http://identifiers.org/reactome/REACT_1505.3;http://identifiers.org/reactome/REACT_111102.5;hsa04144;http://identifiers.org/reactome/REACT_111045.2;http://identifiers.org/reactome/REACT_116125.6;http://identifiers.org/reactome/REACT_13477.3	7									-	-	-	-	x	-	-	-	-
Q02878	RPL6	http://identifiers.org/reactome/REACT_2159.6;http://identifiers.org/reactome/REACT_1014.5;http://identifiers.org/reactome/REACT_717.3;http://identifiers.org/reactome/REACT_17015.7;http://identifiers.org/reactome/REACT_1797.2;http://identifiers.org/reactome/REACT_20605.4;http://identifiers.org/reactome/REACT_1788.5;http://identifiers.org/reactome/REACT_75822.2;hsa03010;http://identifiers.org/react…	14									-	-	-	-	x	-	-	-	-
P27449	ATP6V0C	hsa05120;hsa04721;hsa04142;hsa04145;hsa05152;hsa05110	6									-	-	-	-	-	-	-	-	-
Q9HAP2	MLXIP	hsa04931;hsa04932	2									-	-	-	-	x	-	-	-	-
Q96HA1	POM121	http://identifiers.org/reactome/REACT_78.4;http://identifiers.org/reactome/REACT_833.4;http://identifiers.org/reactome/REACT_1470.5;http://identifiers.org/reactome/REACT_1768.6;http://identifiers.org/reactome/REACT_1788.5;http://identifiers.org/reactome/REACT_765.5;http://identifiers.org/reactome/REACT_2089.5;http://identifiers.org/reactome/REACT_25229.2;http://identifiers.org/reactome/REACT_846.…	46									-	-	-	-	x	-	-	-	-
Q96PM5	RCHY1	hsa05162	1									-	-	-	-	x	-	-	-	-
P07204	THBD	http://identifiers.org/reactome/REACT_12051.3;http://identifiers.org/reactome/REACT_604.6	2									-	-	x	x	-	-	-	-	-
O75167	PHACTR2		0						386-	-		-	-	-	-	-	-	-	-	-
Q9H211	CDT1	http://identifiers.org/reactome/REACT_1725.5;http://identifiers.org/reactome/REACT_115566.4;http://identifiers.org/reactome/REACT_2014.4;http://identifiers.org/reactome/REACT_683.4;http://identifiers.org/reactome/REACT_152.7;http://identifiers.org/reactome/REACT_1156.3;http://identifiers.org/reactome/REACT_734.4;http://identifiers.org/reactome/REACT_207.4;http://identifiers.org/reactome/REACT_829…	19									-	-	-	-	x	-	-	-	-
Q96G23	CERS2	hsa04071	1									-	-	-	-	x	-	-	-	-
Q96G21	IMP4	hsa03008	1									-	-	-	-	x	-	-	-	-
P06865	HEXA	hsa04142	1									-	-	-	-	x	-	-	-	-
Q96G25	MED8	http://identifiers.org/reactome/REACT_21310.3;http://identifiers.org/reactome/REACT_12478.2;http://identifiers.org/reactome/REACT_19184.4;http://identifiers.org/reactome/REACT_9417.8;http://identifiers.org/reactome/REACT_21340.6;http://identifiers.org/reactome/REACT_1505.3;http://identifiers.org/reactome/REACT_11061.8;http://identifiers.org/reactome/REACT_111102.5;http://identifiers.org/reactome/…	61									-	-	-	-	x	-	-	-	-
Q9BWU0	SLC4A1AP		0						720+;773+	+		-	-	-	-	-	-	-	-	-
Q9BWU1	CDK19	http://identifiers.org/reactome/REACT_21310.3;http://identifiers.org/reactome/REACT_12478.2;http://identifiers.org/reactome/REACT_19184.4;http://identifiers.org/reactome/REACT_9417.8;http://identifiers.org/reactome/REACT_21340.6;http://identifiers.org/reactome/REACT_1505.3;http://identifiers.org/reactome/REACT_11061.8;http://identifiers.org/reactome/REACT_111102.5;http://identifiers.org/reactome/…	60									-	-	-	-	x	-	-	-	-
Q13232	NME3	hsa00240;hsa00230	2									-	-	-	-	x	-	-	x	-
Q13233	MAP3K1	http://identifiers.org/reactome/REACT_6900.9;http://identifiers.org/panther.pathway/P00053;http://identifiers.org/panther.pathway/P04393;http://identifiers.org/reactome/REACT_147694.3;http://identifiers.org/reactome/REACT_6802.6;http://identifiers.org/panther.pathway/P00006;http://identifiers.org/reactome/REACT_163701.3;hsa05161;hsa04912;http://identifiers.org/panther.pathway/P00005;hsa04722;hsa0…	14									-	-	x	-	x	-	-	x	-
Q13237	PRKG2	hsa04611;hsa04540;http://identifiers.org/reactome/REACT_111102.5;http://identifiers.org/reactome/REACT_604.6;http://identifiers.org/reactome/REACT_23876.3;hsa04730	6									-	-	-	-	x	-	-	-	-
P08123	COL1A2	http://identifiers.org/panther.pathway/P00034;hsa04974;hsa04611;hsa04510;hsa04151	5									-	-	x	x	-	-	-	-	-
Q9NXR1	NDE1	http://identifiers.org/reactome/REACT_115566.4;http://identifiers.org/reactome/REACT_21267.4;http://identifiers.org/reactome/REACT_150471.3;http://identifiers.org/reactome/REACT_152.7;http://identifiers.org/reactome/REACT_910.6;http://identifiers.org/reactome/REACT_15479.2;http://identifiers.org/reactome/REACT_160315.5;http://identifiers.org/reactome/REACT_21300.6;http://identifiers.org/reactome/…	16									-	-	-	x	-	-	-	x	-
Q15762	CD226	hsa04514	1									-	-	-	x	-	-	-	-	-
P10914	IRF1	hsa05133;http://identifiers.org/reactome/REACT_6900.9;http://identifiers.org/reactome/REACT_6802.6;http://identifiers.org/reactome/REACT_604.6;hsa05160;hsa04917	6									-	-	x	x	x	-	-	x	x
P10916	MYL2	hsa04530;hsa04670;hsa04261;hsa04510;hsa04810	5									-	-	-	-	-	-	-	-	-
P10911	MCF2	http://identifiers.org/reactome/REACT_6900.9;http://identifiers.org/reactome/REACT_13638.3;http://identifiers.org/reactome/REACT_21264.2;http://identifiers.org/reactome/REACT_13776.2;http://identifiers.org/reactome/REACT_19231.4;http://identifiers.org/reactome/REACT_6802.6;http://identifiers.org/reactome/REACT_20524.3;http://identifiers.org/reactome/REACT_18407.6;http://identifiers.org/reactome/R…	18									-	-	-	x	-	-	-	-	-
P10912	GHR	http://identifiers.org/reactome/REACT_6900.9;http://identifiers.org/reactome/REACT_115697.2;http://identifiers.org/reactome/REACT_116022.3;http://identifiers.org/reactome/REACT_115596.6;http://identifiers.org/reactome/REACT_111133.2;http://identifiers.org/reactome/REACT_75790.3;http://identifiers.org/reactome/REACT_111102.5;hsa04080;hsa04151	9									-	-	-	-	x	-	-	-	-
Q15768	EFNB3	http://identifiers.org/reactome/REACT_228170.2;http://identifiers.org/reactome/REACT_228189.2;http://identifiers.org/reactome/REACT_228085.2;http://identifiers.org/reactome/REACT_228226.2;http://identifiers.org/reactome/REACT_18266.2;hsa04360;http://identifiers.org/reactome/REACT_111045.2	7									-	-	x	-	-	-	-	-	-
Q8WNW3	Q8WNW3		0	1.20	+							-	-	-	-	-	-	-	-	-
P23743	DGKA	hsa04070;hsa05231;hsa00564	3									-	-	-	-	x	-	-	-	-
Q8WUF5	PPP1R13L		0						259+;132+	+		-	-	-	-	x	-	-	x	-
Q96BT3	CENPT	http://identifiers.org/reactome/REACT_115566.4;http://identifiers.org/reactome/REACT_150471.3;http://identifiers.org/reactome/REACT_152.7;http://identifiers.org/reactome/REACT_910.6;http://identifiers.org/reactome/REACT_21300.6;http://identifiers.org/reactome/REACT_21391.7;http://identifiers.org/reactome/REACT_150314.3;http://identifiers.org/reactome/REACT_1538.4;http://identifiers.org/reactome/R…	12									-	-	-	-	-	-	-	x	-
Q02297	NRG1	http://identifiers.org/reactome/REACT_116022.3;http://identifiers.org/reactome/REACT_9417.8;http://identifiers.org/reactome/REACT_116005.3;http://identifiers.org/reactome/REACT_12578.5;http://identifiers.org/reactome/REACT_116125.6;http://identifiers.org/reactome/REACT_118773.5;http://identifiers.org/reactome/REACT_75774.5;http://identifiers.org/reactome/REACT_120736.4;http://identifiers.org/pant…	36									-	-	-	-	x	-	-	-	x
O00712	NFIB	http://identifiers.org/reactome/REACT_71.6;http://identifiers.org/reactome/REACT_1788.5	2									-	-	-	x	x	-	-	-	x
P48146	NPBWR2	hsa04080	1									-	-	-	-	-	-	-	-	-
P48145	NPBWR1	hsa04080	1									-	-	-	-	-	-	-	-	-
Q99519	NEU1	hsa04142	1									-	-	-	-	x	-	-	-	-
Q96RU7	TRIB3	http://identifiers.org/reactome/REACT_21310.3;http://identifiers.org/reactome/REACT_12478.2;http://identifiers.org/reactome/REACT_19184.4;http://identifiers.org/reactome/REACT_9417.8;http://identifiers.org/reactome/REACT_1505.3;http://identifiers.org/reactome/REACT_11061.8;http://identifiers.org/reactome/REACT_19344.4;http://identifiers.org/reactome/REACT_228016.2;http://identifiers.org/reactome/…	75									-	-	-	-	x	-	-	-	-
Q9NYU1	UGGT2	hsa04141	1									-	-	-	-	x	-	-	-	-
Q9NYU2	UGGT1	hsa04141	1									-	-	-	-	x	-	-	-	-
Q96DR7	ARHGEF26	hsa05100	1						380-	-		-	-	-	x	-	-	-	-	-
Q96L58	B3GALT6	http://identifiers.org/reactome/REACT_116125.6	1									-	-	-	-	x	-	-	-	-
P50395	GDI2		0	1.14	+	0.54	0.39					-	-	-	-	-	-	-	-	-
Q96DR8	MUCL1	http://identifiers.org/reactome/REACT_17015.7	1									-	-	-	-	x	-	-	-	-
P50391	NPY4R	hsa04080	1									-	-	-	-	-	-	-	-	-
P40306	PSMB10	http://identifiers.org/reactome/REACT_12478.2;http://identifiers.org/reactome/REACT_6785.2;http://identifiers.org/reactome/REACT_1505.3;http://identifiers.org/reactome/REACT_169445.3;http://identifiers.org/reactome/REACT_1574.3;http://identifiers.org/reactome/REACT_9029.3;http://identifiers.org/reactome/REACT_1590.2;http://identifiers.org/reactome/REACT_111045.2;http://identifiers.org/reactome/RE…	172									-	-	x	x	x	-	-	x	-
Q02127	DHODH	hsa00240	1									-	-	-	-	x	-	-	-	-
P62380	TBPL1	hsa03022;hsa05016;hsa05168;hsa05169;hsa05203	5									-	-	-	-	x	-	-	-	-
O15068	MCF2L	http://identifiers.org/reactome/REACT_6900.9;http://identifiers.org/reactome/REACT_13638.3;http://identifiers.org/reactome/REACT_21264.2;http://identifiers.org/reactome/REACT_13776.2;http://identifiers.org/reactome/REACT_19231.4;http://identifiers.org/reactome/REACT_6802.6;http://identifiers.org/reactome/REACT_20524.3;http://identifiers.org/reactome/REACT_18407.6;http://identifiers.org/reactome/R…	18									-	-	-	-	-	-	-	-	-
Q5RKV6	EXOSC6	http://identifiers.org/reactome/REACT_18356.4;http://identifiers.org/reactome/REACT_17015.7;hsa03018	3	1.30	+							-	-	x	-	x	-	-	-	-
Q9H6R4	NOL6	hsa03008	1									-	-	-	-	x	-	-	-	-
P60896	SHFM1	hsa03050;hsa05169	2									-	-	-	-	x	-	-	-	-
P48556	PSMD8	http://identifiers.org/reactome/REACT_12478.2;http://identifiers.org/reactome/REACT_6785.2;http://identifiers.org/reactome/REACT_1505.3;http://identifiers.org/reactome/REACT_169445.3;http://identifiers.org/reactome/REACT_1574.3;http://identifiers.org/reactome/REACT_9029.3;http://identifiers.org/reactome/REACT_1590.2;http://identifiers.org/reactome/REACT_111045.2;http://identifiers.org/reactome/RE…	173									-	-	x	-	x	-	-	-	-
P61163	ACTR1A	http://identifiers.org/reactome/REACT_6900.9;http://identifiers.org/reactome/REACT_115566.4;http://identifiers.org/reactome/REACT_15296.3;http://identifiers.org/reactome/REACT_152.7;http://identifiers.org/reactome/REACT_15479.2;http://identifiers.org/reactome/REACT_160315.5;http://identifiers.org/reactome/REACT_21300.6;http://identifiers.org/reactome/REACT_21391.7;http://identifiers.org/reactome/…	12	1.12	+	0.44						-	-	x	-	-	-	-	-	-
O15067	PFAS	hsa00230	1									-	-	-	-	x	-	-	-	-
P48551	IFNAR2	http://identifiers.org/reactome/REACT_6900.9;hsa04650;hsa05168;http://identifiers.org/reactome/REACT_25229.2;hsa04380;http://identifiers.org/reactome/REACT_75790.3;hsa05160;hsa05162;hsa04151	9									-	-	-	-	-	-	-	x	-
P10643	C7	hsa05020	1									-	-	x	-	-	-	-	x	-
P07093	SERPINE2	http://identifiers.org/reactome/REACT_15518.6;http://identifiers.org/reactome/REACT_604.6	2									-	-	-	-	-	-	-	-	-
Q9NZM5	GLTSCR2	hsa05168	1									-	-	-	-	-	-	-	-	-
Q9HC62	SENP2	http://identifiers.org/reactome/REACT_17015.7;hsa04310;hsa03013	3									-	-	-	-	x	-	-	-	x
Q01968	OCRL	http://identifiers.org/reactome/REACT_17015.7;http://identifiers.org/reactome/REACT_19187.2;http://identifiers.org/reactome/REACT_19400.3;http://identifiers.org/reactome/REACT_11123.6;hsa04070;http://identifiers.org/reactome/REACT_111102.5;http://identifiers.org/reactome/REACT_11235.4	7									-	-	-	x	x	-	-	-	-
P15382	KCNE1	hsa04261	1									-	-	-	-	x	-	-	-	-
Q06609	RAD51	hsa05212;http://identifiers.org/reactome/REACT_115566.4;hsa05200	3									-	-	-	-	x	-	-	-	-
P16520	GNB3	http://identifiers.org/reactome/REACT_19184.4;http://identifiers.org/reactome/REACT_21340.6;http://identifiers.org/reactome/REACT_1505.3;hsa04727;hsa04728;hsa04062;http://identifiers.org/reactome/REACT_21384.3;http://identifiers.org/reactome/REACT_6900.9;http://identifiers.org/reactome/REACT_278.7;http://identifiers.org/reactome/REACT_18274.2;http://identifiers.org/reactome/REACT_14828.6;http://i…	33									-	-	-	-	-	-	-	-	-
Q6Q788	APOA5	http://identifiers.org/reactome/REACT_21310.3;http://identifiers.org/reactome/REACT_12478.2;http://identifiers.org/reactome/REACT_19184.4;http://identifiers.org/reactome/REACT_9417.8;http://identifiers.org/reactome/REACT_21340.6;http://identifiers.org/reactome/REACT_1505.3;http://identifiers.org/reactome/REACT_11061.8;http://identifiers.org/reactome/REACT_111102.5;http://identifiers.org/reactome/…	60									-	-	-	x	x	-	-	-	-
Q9Y297	BTRC	http://identifiers.org/reactome/REACT_12478.2;http://identifiers.org/reactome/REACT_1505.3;http://identifiers.org/reactome/REACT_1590.2;http://identifiers.org/reactome/REACT_111045.2;http://identifiers.org/reactome/REACT_116125.6;http://identifiers.org/reactome/REACT_160158.3;http://identifiers.org/reactome/REACT_9470.9;http://identifiers.org/reactome/REACT_206597.3;http://identifiers.org/reactom…	107									-	-	x	-	x	-	-	x	-
Q9Y294	ASF1A	http://identifiers.org/reactome/REACT_120956.4	1									-	-	-	-	x	-	-	-	x
Q12834	CDC20	http://identifiers.org/reactome/REACT_6828.2;http://identifiers.org/reactome/REACT_1538.4;http://identifiers.org/reactome/REACT_21279.3;http://identifiers.org/reactome/REACT_1590.2;http://identifiers.org/reactome/REACT_2203.7;http://identifiers.org/reactome/REACT_899.7;http://identifiers.org/reactome/REACT_683.4;http://identifiers.org/reactome/REACT_150471.3;http://identifiers.org/reactome/REACT_…	34									-	-	-	-	x	-	-	x	-
Q6IA17	SIGIRR	http://identifiers.org/reactome/REACT_6802.6;http://identifiers.org/reactome/REACT_6900.9	2									-	-	-	-	-	-	-	-	-
P30281	CCND3	http://identifiers.org/reactome/REACT_115566.4;hsa04510;http://identifiers.org/reactome/REACT_152.7;hsa04110;hsa05203;http://identifiers.org/reactome/REACT_21300.6;http://identifiers.org/reactome/REACT_21391.7;http://identifiers.org/reactome/REACT_821.3;hsa04390;http://identifiers.org/reactome/REACT_21267.4;http://identifiers.org/reactome/REACT_383.7;http://identifiers.org/reactome/REACT_1590.2;h…	16									-	-	x	x	-	-	-	x	-
P49795	RGS19	http://identifiers.org/reactome/REACT_6900.9;http://identifiers.org/reactome/REACT_19333.4;http://identifiers.org/reactome/REACT_14797.6;http://identifiers.org/reactome/REACT_21264.2;http://identifiers.org/reactome/REACT_19231.4;http://identifiers.org/reactome/REACT_6802.6;http://identifiers.org/reactome/REACT_20524.3;http://identifiers.org/reactome/REACT_17015.7;http://identifiers.org/reactome/R…	21									-	-	-	-	-	-	-	x	x
Q5FYB0	ARSJ	http://identifiers.org/reactome/REACT_17015.7	1									-	-	-	-	x	-	-	-	-
B7ZAX6	B7ZAX6	hsa04068;hsa05168;hsa05169;hsa05203	4									-	-	-	-	-	-	-	-	-
Q75V66	ANO5	http://identifiers.org/reactome/REACT_15518.6	1									-	-	-	-	-	-	-	-	-
P49790	NUP153	http://identifiers.org/reactome/REACT_78.4;http://identifiers.org/reactome/REACT_833.4;http://identifiers.org/reactome/REACT_1470.5;http://identifiers.org/reactome/REACT_1768.6;http://identifiers.org/reactome/REACT_1788.5;http://identifiers.org/reactome/REACT_765.5;http://identifiers.org/reactome/REACT_2089.5;http://identifiers.org/reactome/REACT_25229.2;http://identifiers.org/reactome/REACT_846.…	46									-	-	-	-	x	-	-	-	-
P49792	RANBP2	http://identifiers.org/reactome/REACT_78.4;http://identifiers.org/reactome/REACT_1655.6;http://identifiers.org/reactome/REACT_1470.5;http://identifiers.org/reactome/REACT_1768.6;http://identifiers.org/reactome/REACT_1788.5;http://identifiers.org/reactome/REACT_765.5;http://identifiers.org/reactome/REACT_2089.5;http://identifiers.org/reactome/REACT_1538.4;http://identifiers.org/reactome/REACT_846.…	51									-	-	-	-	x	-	-	-	-
P49798	RGS4	http://identifiers.org/reactome/REACT_6900.9;http://identifiers.org/reactome/REACT_19333.4;http://identifiers.org/reactome/REACT_21264.2;http://identifiers.org/reactome/REACT_19231.4;http://identifiers.org/reactome/REACT_6802.6;http://identifiers.org/reactome/REACT_20524.3;http://identifiers.org/reactome/REACT_111102.5;http://identifiers.org/reactome/REACT_798.5;http://identifiers.org/reactome/RE…	15									-	-	-	-	-	-	-	-	-
P51116	FXR2	hsa03013	1									-	-	-	-	-	-	-	-	-
P51114	FXR1	hsa03013	1									-	-	-	-	-	-	-	x	x
Q9H7L9	SUDS3	http://identifiers.org/reactome/REACT_71.6;http://identifiers.org/reactome/REACT_1788.5	2									-	-	-	-	x	-	-	x	-
P35070	BTC	http://identifiers.org/reactome/REACT_116022.3;http://identifiers.org/reactome/REACT_9417.8;http://identifiers.org/reactome/REACT_116005.3;http://identifiers.org/reactome/REACT_12578.5;http://identifiers.org/reactome/REACT_116125.6;http://identifiers.org/reactome/REACT_118773.5;http://identifiers.org/reactome/REACT_75774.5;http://identifiers.org/reactome/REACT_120736.4;http://identifiers.org/pant…	36									-	-	-	-	x	-	-	-	-
Q9Y2T4	PPP2R2C	hsa04530;http://identifiers.org/panther.pathway/P00021;hsa04071;hsa03015;hsa04390;hsa04728;hsa05160;hsa04261;hsa04151	9									-	-	-	-	-	-	-	-	-
O60814	HIST1H2BK	http://identifiers.org/reactome/REACT_172610.3;http://identifiers.org/reactome/REACT_1788.5;http://identifiers.org/reactome/REACT_765.5;http://identifiers.org/reactome/REACT_6783.9;http://identifiers.org/reactome/REACT_1538.4;http://identifiers.org/reactome/REACT_6782.5;http://identifiers.org/reactome/REACT_2203.7;http://identifiers.org/reactome/REACT_116125.6;http://identifiers.org/reactome/REAC…	26									-	-	x	-	-	-	-	-	-
B4DG79	B4DG79	hsa04550;hsa04611;hsa04510;hsa05212;hsa05213;hsa05211;hsa05214;hsa05215;hsa04530;hsa04722;hsa05230;hsa05231;hsa04068;hsa04380;hsa04066;hsa04728;hsa04062;hsa04920;hsa05221;hsa05169;hsa05145;hsa05160;hsa05161;hsa05162;hsa04662;hsa04370;hsa05205;hsa05200;hsa04660;hsa04910;hsa04014;hsa05223;hsa04917;hsa04666;hsa05220;hsa04668;hsa04919;hsa04931;hsa04150;hsa04151;hsa04071;hsa04973;hsa04010;hsa04015;hsa…	49									-	-	-	-	-	-	-	-	-
Q9Y2T1	AXIN2	hsa04550;hsa04310;hsa05213;http://identifiers.org/reactome/REACT_200766.3;http://identifiers.org/reactome/REACT_111102.5;hsa04390;hsa05200;http://identifiers.org/reactome/REACT_116125.6	8									-	-	-	-	x	-	-	x	x
Q9Y2T3	GDA	hsa00230	1									-	-	-	-	x	-	-	-	-
Q9Y2T2	AP3M1	hsa04142	1						31+	+		-	-	-	-	-	-	-	-	-
Q02363	ID2	hsa04550;hsa04390;hsa05202	3									-	-	x	-	x	-	-	x	x
Q8N8Y2	ATP6V0D2	hsa05120;hsa05203;hsa04721;hsa04142;hsa04145;hsa05152;hsa05110	7									-	-	-	-	-	-	-	-	-
Q9P0L0	VAPA	hsa04530;http://identifiers.org/reactome/REACT_115810.2	2									-	-	-	x	x	-	-	x	-
O00398	P2RY10	hsa04080	1									-	-	-	-	-	-	-	-	-
P35251	RFC1	hsa03030	1									-	-	-	-	x	-	-	-	-
P35250	RFC2	hsa03030	1									-	-	-	-	x	-	-	-	-
Q08170	SRSF4	hsa03040;http://identifiers.org/reactome/REACT_833.4;http://identifiers.org/reactome/REACT_1470.5;http://identifiers.org/reactome/REACT_1788.5;http://identifiers.org/reactome/REACT_467.4;http://identifiers.org/reactome/REACT_846.5;http://identifiers.org/reactome/REACT_387.4;http://identifiers.org/reactome/REACT_78.4;http://identifiers.org/reactome/REACT_894.3;http://identifiers.org/reactome/REACT…	26									-	-	-	-	x	-	-	-	-
Q8IY17	PNPLA6	hsa00564	1									-	-	-	-	x	-	-	-	-
Q92730	RND1	http://identifiers.org/panther.pathway/P00034;http://identifiers.org/reactome/REACT_19277.3;http://identifiers.org/reactome/REACT_19271.2;http://identifiers.org/reactome/REACT_18266.2;hsa04360;http://identifiers.org/reactome/REACT_111045.2;http://identifiers.org/reactome/REACT_19259.2	7									-	-	-	-	-	-	-	-	-
Q92731	ESR2	hsa04917	1									-	-	-	-	x	-	-	x	-
Q92733	PRCC	hsa05202	1									-	-	-	-	-	-	-	-	-
Q92734	TFG	hsa05200	1									-	-	-	-	-	-	-	-	-
Q9H773	DCTPP1	hsa00240	1	0.90	-							-	-	-	-	x	-	-	-	-
Q92736	RYR2	hsa05412;hsa04261;hsa04921;http://identifiers.org/reactome/REACT_15518.6	4									-	-	-	-	-	-	-	x	-
P43026	GDF5	hsa04390	1									-	-	-	-	-	-	-	-	x
P23109	AMPD1	http://identifiers.org/reactome/REACT_1698.13;hsa00230	2									-	-	-	-	x	-	-	-	-
O60603	TLR2	http://identifiers.org/reactome/REACT_6900.9;hsa05134;hsa05205;hsa05145;http://identifiers.org/reactome/REACT_6802.6;hsa04145;hsa05152;hsa05168;hsa05161;hsa05162;hsa04151	11									-	-	x	-	x	-	-	x	-
O60602	TLR5	http://identifiers.org/reactome/REACT_6802.6;hsa05132;hsa05130;hsa05134;http://identifiers.org/reactome/REACT_6900.9	5									-	-	x	-	-	-	-	-	-
Q5T5P2	KIAA1217		0	1.12	+	2.20					x	-	-	-	-	-	-	-	-	-
P17693	HLA-G	hsa04650;hsa05203;hsa04514;hsa04145;hsa05169;hsa05168;hsa04144	7									-	-	x	-	-	-	-	-	-
O00505	KPNA3	http://identifiers.org/reactome/REACT_6900.9;http://identifiers.org/reactome/REACT_75790.3;http://identifiers.org/reactome/REACT_25229.2	3									-	-	-	-	-	-	-	-	-
P17927	CR1	http://identifiers.org/reactome/REACT_6802.6;http://identifiers.org/reactome/REACT_6900.9;hsa05152;hsa05134	4									-	-	x	-	-	-	-	-	-
O00501	CLDN5	hsa04530;hsa04514;hsa04670;hsa05160	4									-	-	-	x	-	-	-	-	-
P20132	SDS	hsa00270	1									-	-	-	-	x	-	-	-	-
P01008	SERPINC1	http://identifiers.org/reactome/REACT_604.6	1									-	-	-	-	-	-	-	-	-
Q01581	HMGCS1	http://identifiers.org/reactome/REACT_21310.3;http://identifiers.org/reactome/REACT_12478.2;http://identifiers.org/reactome/REACT_19184.4;http://identifiers.org/reactome/REACT_9417.8;http://identifiers.org/reactome/REACT_21340.6;http://identifiers.org/reactome/REACT_1505.3;http://identifiers.org/reactome/REACT_11061.8;http://identifiers.org/reactome/REACT_111102.5;http://identifiers.org/reactome/…	60									-	-	-	-	x	-	-	-	-
Q8IYD1	GSPT2	http://identifiers.org/reactome/REACT_75886.3;http://identifiers.org/reactome/REACT_20605.4;http://identifiers.org/reactome/REACT_21257.3;http://identifiers.org/reactome/REACT_75822.2;hsa03015;http://identifiers.org/reactome/REACT_71.6;http://identifiers.org/reactome/REACT_1788.5	7									-	-	-	-	x	-	-	x	-
Q13002	GRIK2	http://identifiers.org/panther.pathway/P00029;hsa04080	2									-	-	-	-	-	-	-	x	-
Q9BXB1	LGR4	http://identifiers.org/reactome/REACT_116125.6;http://identifiers.org/reactome/REACT_111102.5	2									-	-	x	-	-	-	-	x	x
Q13009	TIAM1	http://identifiers.org/reactome/REACT_19184.4;http://identifiers.org/reactome/REACT_228085.2;http://identifiers.org/reactome/REACT_18266.2;http://identifiers.org/reactome/REACT_111045.2;hsa04062;http://identifiers.org/reactome/REACT_21384.3;http://identifiers.org/reactome/REACT_6900.9;http://identifiers.org/reactome/REACT_228170.2;hsa05205;http://identifiers.org/reactome/REACT_21340.6;http://iden…	29									-	-	-	x	-	-	-	x	-
A0S2P1	A0S2P1		0	1.13	+							-	-	-	-	-	-	-	-	-
O75396	SEC22B	hsa04145;hsa04130;hsa05134	3									-	-	-	-	-	-	-	-	-
O75394	MRPL33	hsa03010	1									-	-	-	-	x	-	-	-	-
Q99075	HBEGF	hsa05120;http://identifiers.org/reactome/REACT_116022.3;http://identifiers.org/reactome/REACT_19184.4;http://identifiers.org/reactome/REACT_9417.8;http://identifiers.org/reactome/REACT_1505.3;http://identifiers.org/reactome/REACT_11061.8;http://identifiers.org/reactome/REACT_116005.3;http://identifiers.org/reactome/REACT_12578.5;http://identifiers.org/reactome/REACT_116125.6;http://identifiers.or…	55									-	-	-	x	x	-	-	-	-
Q9Y4F5	CEP170B		0						225+	+		-	-	-	-	-	-	-	-	-
Q8TE60	ADAMTS18	http://identifiers.org/reactome/REACT_17015.7	1									-	-	-	-	-	-	-	-	-
P46013	MKI67		0						340-	-		-	-	-	-	x	-	-	x	-
P46019	PHKA2	hsa04910;http://identifiers.org/reactome/REACT_116125.6	2									-	-	-	-	x	-	-	-	-
Q9NPG3	UBN1	http://identifiers.org/reactome/REACT_120956.4	1									-	-	-	-	-	-	-	-	-
Q9BSD7	NTPCR	hsa00230	1									-	-	-	-	x	-	-	-	-
O94979	SEC31A	hsa04141;http://identifiers.org/reactome/REACT_18356.4;http://identifiers.org/reactome/REACT_17015.7	3									-	-	x	-	-	-	-	-	-
P42772	CDKN2B	http://identifiers.org/reactome/REACT_12478.2;http://identifiers.org/reactome/REACT_762.2;http://identifiers.org/reactome/REACT_1505.3;http://identifiers.org/reactome/REACT_169445.3;http://identifiers.org/reactome/REACT_1109.4;http://identifiers.org/reactome/REACT_1590.2;http://identifiers.org/reactome/REACT_12579.3;http://identifiers.org/reactome/REACT_116125.6;http://identifiers.org/reactome/RE…	143									-	-	-	-	-	-	-	-	x
P98077	SHC2	http://identifiers.org/reactome/REACT_12478.2;http://identifiers.org/reactome/REACT_1505.3;hsa04917;http://identifiers.org/reactome/REACT_1109.4;http://identifiers.org/reactome/REACT_111045.2;http://identifiers.org/reactome/REACT_116125.6;http://identifiers.org/reactome/REACT_160158.3;http://identifiers.org/panther.pathway/P00056;http://identifiers.org/reactome/REACT_9470.9;http://identifiers.org…	92									-	-	-	-	x	-	-	-	-
P42771	CDKN2A	hsa05219;hsa05212;hsa05214;http://identifiers.org/reactome/REACT_6783.9;http://identifiers.org/reactome/REACT_6782.5;http://identifiers.org/reactome/REACT_1590.2;http://identifiers.org/reactome/REACT_6900.9;http://identifiers.org/reactome/REACT_21391.7;http://identifiers.org/reactome/REACT_821.3;http://identifiers.org/reactome/REACT_120956.4;http://identifiers.org/reactome/REACT_6802.6;hsa04110;h…	25									-	-	-	-	-	-	-	x	-
O94973	AP2A2	http://identifiers.org/reactome/REACT_6900.9;http://identifiers.org/reactome/REACT_172581.3;http://identifiers.org/reactome/REACT_22205.2;http://identifiers.org/reactome/REACT_12056.6;http://identifiers.org/reactome/REACT_13477.3;http://identifiers.org/reactome/REACT_18307.2;http://identifiers.org/reactome/REACT_111102.5;hsa04721;http://identifiers.org/reactome/REACT_18266.2;hsa04144;http://ident…	17									-	-	x	-	-	-	-	-	-
P28838	LAP3	http://identifiers.org/reactome/REACT_21310.3;http://identifiers.org/reactome/REACT_12478.2;http://identifiers.org/reactome/REACT_19184.4;http://identifiers.org/reactome/REACT_9417.8;http://identifiers.org/reactome/REACT_21340.6;http://identifiers.org/reactome/REACT_1505.3;http://identifiers.org/reactome/REACT_11061.8;http://identifiers.org/reactome/REACT_111102.5;http://identifiers.org/reactome/…	61									-	-	-	-	-	-	-	-	-
Q9UGC6	RGS17	http://identifiers.org/reactome/REACT_6900.9;http://identifiers.org/reactome/REACT_19333.4;http://identifiers.org/reactome/REACT_21264.2;http://identifiers.org/reactome/REACT_19231.4;http://identifiers.org/reactome/REACT_6802.6;http://identifiers.org/reactome/REACT_20524.3;http://identifiers.org/reactome/REACT_111102.5;http://identifiers.org/reactome/REACT_798.5;http://identifiers.org/reactome/RE…	15									-	-	-	-	-	-	-	-	-
P62633	CNBP		0						55+	+		-	-	-	-	x	-	-	-	-
Q9UI09	NDUFA12	hsa05016;hsa05010;hsa05012;hsa04932	4									-	-	-	-	x	-	-	-	-
Q8N4X5	AFAP1L2		0						161+;56-;457-	*		-	-	-	-	-	-	-	-	-
Q9HCQ5	GALNT9	http://identifiers.org/reactome/REACT_17015.7	1									-	-	-	-	x	-	-	-	-
Q6NUI2	GPAT2	hsa00564	1									-	-	-	-	x	-	-	-	-
P19447	ERCC3	http://identifiers.org/reactome/REACT_6185.9;http://identifiers.org/reactome/REACT_6256.8;http://identifiers.org/reactome/REACT_22107.3;hsa03022;http://identifiers.org/reactome/REACT_833.4;http://identifiers.org/reactome/REACT_6233.5;http://identifiers.org/reactome/REACT_975.6;http://identifiers.org/reactome/REACT_834.3;http://identifiers.org/reactome/REACT_1470.5;http://identifiers.org/reactome/…	21									-	-	-	-	x	-	-	x	x
Q14847	LASP1		0	1.22	+	0.47	0.47		122+	+		-	-	-	-	-	-	-	-	-
P26651	ZFP36	http://identifiers.org/reactome/REACT_71.6;http://identifiers.org/reactome/REACT_1788.5;http://identifiers.org/reactome/REACT_24994.3;http://identifiers.org/reactome/REACT_20605.4;http://identifiers.org/reactome/REACT_21257.3	5									-	-	-	-	x	-	-	-	-
Q96LZ3	PPP3R2	hsa04310;hsa04370;hsa04650;hsa04010;hsa04380;hsa04114;hsa04660;hsa04720;hsa04662;hsa05031;hsa05152;hsa04360;hsa05010;hsa04921	14									-	-	-	-	-	-	-	-	-
Q16514	TAF12	hsa03022;http://identifiers.org/reactome/REACT_172610.3	2									-	-	-	-	x	-	-	-	-
Q16515	ASIC2	hsa04750	1									-	-	-	-	-	-	-	-	-
Q16512	PKN1	hsa05132;http://identifiers.org/panther.pathway/P00042;http://identifiers.org/panther.pathway/P00003;hsa04151	4									-	-	x	x	x	-	-	x	-
Q16513	PKN2	hsa05132;http://identifiers.org/panther.pathway/P00042;http://identifiers.org/panther.pathway/P00003;hsa04151	4									-	-	-	x	x	-	-	x	-
Q14008	CKAP5	http://identifiers.org/reactome/REACT_115566.4;http://identifiers.org/reactome/REACT_21267.4;http://identifiers.org/reactome/REACT_150471.3;http://identifiers.org/reactome/REACT_152.7;http://identifiers.org/reactome/REACT_910.6;http://identifiers.org/reactome/REACT_15479.2;http://identifiers.org/reactome/REACT_160315.5;http://identifiers.org/reactome/REACT_21300.6;http://identifiers.org/reactome/…	16									-	-	-	-	-	-	-	x	-
Q9H3P2	NELFA	http://identifiers.org/reactome/REACT_22201.4;http://identifiers.org/reactome/REACT_6185.9;http://identifiers.org/reactome/REACT_6233.5;http://identifiers.org/reactome/REACT_6256.8;http://identifiers.org/reactome/REACT_6274.5;http://identifiers.org/reactome/REACT_1788.5;http://identifiers.org/reactome/REACT_6162.5;http://identifiers.org/reactome/REACT_6319.6;http://identifiers.org/reactome/REACT_…	14									-	-	-	-	x	-	-	-	-
P19224	UGT1A6	hsa00500	1									-	-	-	-	x	-	-	-	-
Q8NCW0	KREMEN2	http://identifiers.org/reactome/REACT_116125.6;http://identifiers.org/reactome/REACT_111102.5	2									-	-	-	-	-	-	-	-	-
Q6Y288	B3GALTL	http://identifiers.org/reactome/REACT_17015.7	1									-	-	-	-	x	-	-	-	-
Q8NCW6	GALNT11	http://identifiers.org/reactome/REACT_17015.7	1									-	-	-	x	x	-	-	-	-
Q9HA77	CARS2	hsa00970	1									-	-	-	-	x	-	-	-	-
O14939	PLD2	hsa04912;http://identifiers.org/panther.pathway/P04393;hsa00564;http://identifiers.org/panther.pathway/P00005;hsa04071;hsa04014;hsa05231;hsa04666;hsa04144	9									-	-	x	x	x	-	-	-	-
O14936	CASK	hsa04530	1									-	-	-	x	x	-	-	-	-
O43324	EEF1E1		0	0.85	-	0.75					x	-	-	-	-	x	-	-	-	-
O43323	DHH	http://identifiers.org/reactome/REACT_21340.6;http://identifiers.org/reactome/REACT_14797.6;http://identifiers.org/reactome/REACT_116125.6;http://identifiers.org/reactome/REACT_228134.2;http://identifiers.org/reactome/REACT_111102.5	5									-	-	-	-	-	-	-	-	x
O14933	UBE2L6	http://identifiers.org/reactome/REACT_6802.6;http://identifiers.org/reactome/REACT_6900.9;hsa05012	3									-	-	-	-	x	-	-	-	-
O14931	NCR3	hsa04650	1									-	-	x	x	-	-	-	-	-
P49407	ARRB1	http://identifiers.org/reactome/REACT_17015.7;http://identifiers.org/reactome/REACT_19187.2;http://identifiers.org/reactome/REACT_19400.3;http://identifiers.org/reactome/REACT_11123.6;http://identifiers.org/reactome/REACT_798.5;hsa04144;hsa04010;http://identifiers.org/reactome/REACT_19287.2;http://identifiers.org/reactome/REACT_11235.4;hsa04062;http://identifiers.org/reactome/REACT_21384.3;http:/…	12									-	-	-	-	x	-	-	-	-
P49406	MRPL19	hsa03010	1									-	-	-	-	x	-	-	-	-
Q8IZJ1	UNC5B	http://identifiers.org/reactome/REACT_578.9;hsa04360	2									-	-	-	-	-	-	-	x	-
O15488	GYG2	http://identifiers.org/reactome/REACT_111045.2;http://identifiers.org/reactome/REACT_116125.6;http://identifiers.org/reactome/REACT_15518.6	3									-	-	-	-	x	-	-	-	-
P56937	HSD17B7	http://identifiers.org/reactome/REACT_116125.6;http://identifiers.org/reactome/REACT_111102.5	2									-	-	-	-	x	-	-	-	-
P37088	SCNN1A	hsa04960;http://identifiers.org/reactome/REACT_15518.6	2									-	-	-	-	-	-	-	-	-
Q96D31	ORAI1	http://identifiers.org/reactome/REACT_21310.3;http://identifiers.org/reactome/REACT_12478.2;hsa04611;http://identifiers.org/reactome/REACT_9417.8;http://identifiers.org/reactome/REACT_21340.6;http://identifiers.org/reactome/REACT_1505.3;http://identifiers.org/reactome/REACT_11061.8;http://identifiers.org/reactome/REACT_111102.5;http://identifiers.org/reactome/REACT_21264.2;http://identifiers.org/…	61									-	-	x	-	-	-	-	-	-
Q9Y2K3	MYH15	hsa04530;http://identifiers.org/reactome/REACT_498.8;http://identifiers.org/reactome/REACT_762.2;http://identifiers.org/reactome/REACT_1195.6;http://identifiers.org/reactome/REACT_150203.3;http://identifiers.org/reactome/REACT_150210.3;http://identifiers.org/reactome/REACT_11123.6;http://identifiers.org/reactome/REACT_976.3;http://identifiers.org/reactome/REACT_1109.4;http://identifiers.org/react…	13									-	-	-	-	-	-	-	-	-
Q96MT3	PRICKLE1	http://identifiers.org/reactome/REACT_172581.3;hsa04310;http://identifiers.org/reactome/REACT_172638.3;http://identifiers.org/reactome/REACT_111102.5	4									-	-	-	-	-	-	-	-	-
Q9UHY7	ENOPH1	hsa00270	1									-	-	-	-	x	-	-	-	-
Q9UHY8	FEZ2		0	1.35	+							-	-	-	-	-	-	-	-	-
O14686	KMT2D	http://identifiers.org/reactome/REACT_116125.6;http://identifiers.org/reactome/REACT_111102.5	2									-	-	-	-	x	-	-	-	-
Q96MT8	CEP63	http://identifiers.org/reactome/REACT_115566.4;http://identifiers.org/reactome/REACT_15296.3;http://identifiers.org/reactome/REACT_152.7;http://identifiers.org/reactome/REACT_15479.2;http://identifiers.org/reactome/REACT_160315.5;http://identifiers.org/reactome/REACT_21300.6;http://identifiers.org/reactome/REACT_21391.7;http://identifiers.org/reactome/REACT_21267.4;http://identifiers.org/reactome…	10									-	-	-	-	-	-	-	x	-
Q9UNE7	STUB1	hsa04141;http://identifiers.org/reactome/REACT_115755.5;http://identifiers.org/reactome/REACT_111102.5	3									-	-	-	-	x	-	-	-	-
Q00975	CACNA1B	http://identifiers.org/panther.pathway/P04394;http://identifiers.org/reactome/REACT_13477.3;hsa04721;hsa04727;hsa04010;hsa04728;hsa04930	7									-	-	-	-	-	-	-	-	-
Q6FHJ7	SFRP4	hsa04310	1									-	-	-	-	-	-	-	-	x
Q00978	IRF9	hsa05168;hsa05160;hsa05162;hsa05203;hsa04380	5									-	-	x	-	x	-	-	-	-
P22888	LHCGR	hsa04080;hsa04917	2									-	-	-	-	-	-	-	-	-
P50897	PPT1	hsa00062;hsa04142	2									-	-	-	-	x	-	-	-	-
P49895	DIO1	hsa04919	1									-	-	-	-	x	-	-	-	-
Q5VU65	NUP210L	hsa03013	1									-	-	-	-	-	-	-	-	-
Q14195	DPYSL3	http://identifiers.org/reactome/REACT_111045.2;http://identifiers.org/reactome/REACT_19199.2;http://identifiers.org/reactome/REACT_18266.2;http://identifiers.org/reactome/REACT_19271.2	4									-	-	-	-	-	-	-	-	-
Q13585	GPR50	hsa04080	1									-	-	-	-	-	-	-	-	-
O95757	HSPA4L	hsa04141	1									-	-	-	-	-	-	-	-	-
O95750	FGF19	http://identifiers.org/reactome/REACT_21310.3;http://identifiers.org/reactome/REACT_762.2;http://identifiers.org/reactome/REACT_9417.8;http://identifiers.org/reactome/REACT_147723.3;http://identifiers.org/reactome/REACT_150210.3;http://identifiers.org/reactome/REACT_11061.8;http://identifiers.org/reactome/REACT_332.5;http://identifiers.org/reactome/REACT_1109.4;http://identifiers.org/reactome/REA…	49									-	-	-	x	x	-	-	-	-
P13349	MYF5	hsa04550	1									-	-	-	-	x	-	-	-	x
Q13588	GRAP	http://identifiers.org/panther.pathway/P00021;http://identifiers.org/panther.pathway/P00047;http://identifiers.org/panther.pathway/P00018	3									-	-	-	-	-	-	-	-	-
P30559	OXTR	hsa04080;hsa04921	2									-	-	-	-	x	-	-	-	-
Q6UY14	ADAMTSL4	http://identifiers.org/reactome/REACT_17015.7	1									-	-	-	-	x	-	-	x	-
Q8NHV4	NEDD1	http://identifiers.org/reactome/REACT_115566.4;http://identifiers.org/reactome/REACT_15296.3;http://identifiers.org/reactome/REACT_152.7;http://identifiers.org/reactome/REACT_15479.2;http://identifiers.org/reactome/REACT_160315.5;http://identifiers.org/reactome/REACT_21300.6;http://identifiers.org/reactome/REACT_21391.7;http://identifiers.org/reactome/REACT_21267.4;http://identifiers.org/reactome…	10									-	-	-	-	-	-	-	x	-
P05013	IFNA6	http://identifiers.org/reactome/REACT_6900.9;http://identifiers.org/reactome/REACT_6802.6;hsa04650;hsa04140;hsa05168;http://identifiers.org/reactome/REACT_604.6;hsa05152;http://identifiers.org/reactome/REACT_75790.3;hsa04151;hsa05160;hsa05161;hsa05162;http://identifiers.org/reactome/REACT_25229.2	13									-	-	x	x	-	-	-	x	x
Q9C0J9	BHLHE41	http://identifiers.org/reactome/REACT_21310.3;http://identifiers.org/reactome/REACT_12478.2;http://identifiers.org/reactome/REACT_19184.4;http://identifiers.org/reactome/REACT_9417.8;http://identifiers.org/reactome/REACT_21340.6;http://identifiers.org/reactome/REACT_1505.3;http://identifiers.org/reactome/REACT_11061.8;http://identifiers.org/reactome/REACT_111102.5;http://identifiers.org/reactome/…	60									-	-	-	-	x	-	-	x	x
Q9C0J8	WDR33	hsa03015	1									-	-	-	-	x	-	-	-	-
P05014	IFNA4	http://identifiers.org/reactome/REACT_6900.9;http://identifiers.org/reactome/REACT_6802.6;hsa04650;hsa04140;hsa05168;http://identifiers.org/reactome/REACT_604.6;hsa05152;http://identifiers.org/reactome/REACT_75790.3;hsa04151;hsa05160;hsa05161;hsa05162;http://identifiers.org/reactome/REACT_25229.2	13									-	-	x	x	-	-	-	x	x
P05015	IFNA16	http://identifiers.org/reactome/REACT_6900.9;http://identifiers.org/reactome/REACT_6802.6;hsa04650;hsa04140;hsa05168;http://identifiers.org/reactome/REACT_604.6;hsa05152;http://identifiers.org/reactome/REACT_75790.3;hsa04151;hsa05160;hsa05161;hsa05162;http://identifiers.org/reactome/REACT_25229.2	13									-	-	x	x	-	-	-	x	x
Q68DK7	MSL1	http://identifiers.org/reactome/REACT_172610.3	1									-	-	-	-	x	-	-	-	-
Q9C0J1	B3GNT4	http://identifiers.org/reactome/REACT_17015.7;http://identifiers.org/reactome/REACT_116125.6;http://identifiers.org/reactome/REACT_15518.6	3									-	-	-	-	x	-	-	-	-
P05019	IGF1	hsa04550;hsa04510;http://identifiers.org/reactome/REACT_150210.3;hsa05214;hsa05215;hsa04068;hsa04066;hsa04960;http://identifiers.org/panther.pathway/P00033;hsa04150;http://identifiers.org/reactome/REACT_150359.3;hsa05205;http://identifiers.org/reactome/REACT_17015.7;http://identifiers.org/reactome/REACT_150203.3;hsa05200;hsa04114;hsa05202;http://identifiers.org/reactome/REACT_150139.3;hsa04015;hs…	24									-	-	-	-	x	-	-	x	x
P01920	HLA-DQB1	http://identifiers.org/reactome/REACT_6900.9;http://identifiers.org/reactome/REACT_12582.3;http://identifiers.org/reactome/REACT_19358.5;http://identifiers.org/reactome/REACT_163936.3;http://identifiers.org/reactome/REACT_6802.6;http://identifiers.org/reactome/REACT_163769.3;http://identifiers.org/reactome/REACT_160274.3;hsa04514;http://identifiers.org/reactome/REACT_163701.3;http://identifiers.o…	21									-	-	x	-	-	-	-	-	-
O00268	TAF4	hsa03022;hsa05016;hsa05168	3									-	-	-	-	x	-	-	-	-
O00267	SUPT5H	http://identifiers.org/reactome/REACT_22201.4;http://identifiers.org/reactome/REACT_6185.9;http://identifiers.org/reactome/REACT_6233.5;http://identifiers.org/reactome/REACT_6256.8;http://identifiers.org/reactome/REACT_6274.5;http://identifiers.org/reactome/REACT_1788.5;http://identifiers.org/reactome/REACT_6162.5;http://identifiers.org/reactome/REACT_6319.6;http://identifiers.org/reactome/REACT_…	14						140+;140+	+		-	-	-	-	x	-	-	x	-
P08865	RPSA	http://identifiers.org/reactome/REACT_78.4;http://identifiers.org/reactome/REACT_1655.6;http://identifiers.org/reactome/REACT_1470.5;http://identifiers.org/reactome/REACT_1768.6;http://identifiers.org/reactome/REACT_1788.5;http://identifiers.org/reactome/REACT_467.4;http://identifiers.org/reactome/REACT_75822.2;http://identifiers.org/reactome/REACT_846.5;http://identifiers.org/reactome/REACT_1835…	43									-	-	-	x	x	-	-	-	-
P33947	KDELR2	hsa05110	1									-	-	-	-	-	-	-	-	-
P08861	CELA3B	hsa04974	1									-	-	-	-	-	-	-	-	-
Q7Z3Z4	PIWIL4	hsa04320	1									-	-	-	-	x	-	-	x	x
Q7Z3Z3	PIWIL3	hsa04320	1									-	-	-	-	-	-	-	x	x
Q9H2K8	TAOK3	hsa04010	1									-	-	-	-	x	-	-	-	-
P56559	ARL4C	http://identifiers.org/panther.pathway/P00029	1									-	-	-	-	-	-	-	-	-
P80075	CCL8	hsa04062	1									-	-	x	x	x	-	-	-	-
B4DE47	B4DE47	hsa04071	1									-	-	-	-	-	-	-	-	-
P56556	NDUFA6	hsa05016;hsa05010;hsa05012;hsa04932	4	0.90	-							-	-	-	-	x	-	-	-	-
O95340	PAPSS2	hsa00230	1									-	-	-	-	x	-	-	-	-
O95347	SMC2	http://identifiers.org/reactome/REACT_115566.4;http://identifiers.org/reactome/REACT_21391.7;http://identifiers.org/reactome/REACT_152.7;http://identifiers.org/reactome/REACT_1857.7;http://identifiers.org/reactome/REACT_828.3;http://identifiers.org/reactome/REACT_21300.6;http://identifiers.org/reactome/REACT_765.5;http://identifiers.org/reactome/REACT_910.6;http://identifiers.org/reactome/REACT_2…	12									-	-	-	-	-	-	-	x	-
Q9UJ98	STAG3	http://identifiers.org/reactome/REACT_115566.4;hsa04114	2									-	-	-	-	-	-	-	-	-
Q9UJ96	KCNG2	http://identifiers.org/reactome/REACT_18274.2;http://identifiers.org/reactome/REACT_18325.5;http://identifiers.org/reactome/REACT_1505.3;http://identifiers.org/reactome/REACT_111102.5;http://identifiers.org/reactome/REACT_21340.6;http://identifiers.org/reactome/REACT_14819.5;http://identifiers.org/reactome/REACT_14828.6;http://identifiers.org/reactome/REACT_14797.6;http://identifiers.org/reactome…	9									-	-	-	-	-	-	-	-	-
P10451	SPP1	hsa04510;hsa04151	2									-	-	-	x	-	-	-	-	x
P43234	CTSO	http://identifiers.org/reactome/REACT_6900.9;http://identifiers.org/reactome/REACT_75774.5;hsa04142	3									-	-	-	-	-	-	-	-	-
P43235	CTSK	http://identifiers.org/reactome/REACT_6802.6;http://identifiers.org/reactome/REACT_6900.9;http://identifiers.org/reactome/REACT_75774.5;hsa04142;hsa04380	5									-	-	x	-	-	-	-	-	-
Q12983	BNIP3	hsa04068;hsa05134	2									-	-	x	-	x	-	-	x	x
P29460	IL12B	hsa05133;hsa05134;hsa05205;hsa05152;hsa05168;hsa05145;hsa05162	7									-	-	x	x	-	-	-	-	x
Q12981	BNIP1	hsa04130	1									-	-	-	-	-	-	-	x	-
Q14155	ARHGEF7	http://identifiers.org/reactome/REACT_19184.4;http://identifiers.org/reactome/REACT_18266.2;http://identifiers.org/reactome/REACT_111045.2;http://identifiers.org/reactome/REACT_21384.3;http://identifiers.org/reactome/REACT_6900.9;http://identifiers.org/reactome/REACT_228170.2;http://identifiers.org/reactome/REACT_228226.2;http://identifiers.org/reactome/REACT_21340.6;http://identifiers.org/reacto…	23	1.13	+	0.88						-	-	-	x	-	-	-	-	x
Q53G59	KLHL12	http://identifiers.org/reactome/REACT_200841.3;http://identifiers.org/reactome/REACT_116125.6;http://identifiers.org/reactome/REACT_111102.5	3									-	-	-	-	x	-	-	-	-
P38398	BRCA1	http://identifiers.org/reactome/REACT_115566.4;hsa05206;hsa04151	3									-	-	-	-	x	-	-	x	-
P29466	CASP1	hsa05133;hsa05132;hsa05134;http://identifiers.org/reactome/REACT_6802.6;hsa04621;http://identifiers.org/reactome/REACT_6900.9;http://identifiers.org/reactome/REACT_22232.3;http://identifiers.org/reactome/REACT_75790.3	8									-	-	-	-	-	-	-	x	-
Q9Y600	CSAD	http://identifiers.org/reactome/REACT_13477.3	1									-	-	-	-	x	-	-	-	-
Q9Y603	ETV7	hsa04320;hsa05202	2									-	-	-	-	x	-	-	-	x
Q93100	PHKB	hsa04910;http://identifiers.org/reactome/REACT_116125.6	2									-	-	-	-	x	-	-	-	-
P28482	MAPK1	hsa05133;http://identifiers.org/reactome/REACT_12478.2;http://identifiers.org/reactome/REACT_762.2;hsa05221;hsa05132;http://identifiers.org/reactome/REACT_1505.3;hsa05131;http://identifiers.org/reactome/REACT_1109.4;hsa04261;http://identifiers.org/reactome/REACT_12579.3;http://identifiers.org/reactome/REACT_116125.6;hsa04921;http://identifiers.org/reactome/REACT_160158.3;http://identifiers.org/pa…	222	1.27	+	0.67	0.72					-	-	x	-	x	-	-	x	x
Q8N6M5	ALLC	hsa00230	1									-	-	-	-	x	-	-	-	-
P28336	NMBR	hsa04080	1									-	-	-	-	-	-	-	-	-
P28335	HTR2C	hsa04080;hsa04750;hsa04540	3									-	-	-	-	x	-	-	-	-
P28332	ADH6	http://identifiers.org/reactome/REACT_116125.6;http://identifiers.org/reactome/REACT_111102.5	2									-	-	-	-	-	-	-	-	-
P28330	ACADL	http://identifiers.org/reactome/REACT_18356.4;http://identifiers.org/reactome/REACT_17015.7	2									-	-	-	-	x	-	-	-	-
P28331	NDUFS1	hsa05016;hsa05010;hsa05012;hsa04932	4									-	-	-	-	x	-	-	-	-
P62829	RPL23	http://identifiers.org/reactome/REACT_2159.6;http://identifiers.org/reactome/REACT_1014.5;http://identifiers.org/reactome/REACT_717.3;http://identifiers.org/reactome/REACT_17015.7;http://identifiers.org/reactome/REACT_1797.2;http://identifiers.org/reactome/REACT_20605.4;http://identifiers.org/reactome/REACT_1788.5;http://identifiers.org/reactome/REACT_75822.2;hsa03010;http://identifiers.org/react…	14									-	-	-	-	x	-	-	-	-
P62820	RAB1A	http://identifiers.org/reactome/REACT_115566.4;http://identifiers.org/reactome/REACT_21391.7;http://identifiers.org/reactome/REACT_1100.6;http://identifiers.org/reactome/REACT_152.7;hsa05134;http://identifiers.org/reactome/REACT_21300.6;http://identifiers.org/reactome/REACT_765.5;http://identifiers.org/reactome/REACT_910.6;http://identifiers.org/reactome/REACT_21267.4;http://identifiers.org/react…	10			1.38	1.27		40+	+		-	-	-	x	-	-	-	-	-
Q9NSA1	FGF21	hsa05200;hsa04015;hsa04014;hsa04010;hsa04810;hsa04151	6									-	-	-	-	-	-	-	x	-
P62826	RAN	hsa03008;http://identifiers.org/reactome/REACT_6288.5;http://identifiers.org/reactome/REACT_6185.9;http://identifiers.org/reactome/REACT_6256.8;hsa05169;http://identifiers.org/reactome/REACT_6361.8;http://identifiers.org/reactome/REACT_71.6;http://identifiers.org/reactome/REACT_116125.6;hsa03013	9									-	-	-	-	x	-	-	x	-
P18615	NELFE	http://identifiers.org/reactome/REACT_22201.4;http://identifiers.org/reactome/REACT_6185.9;http://identifiers.org/reactome/REACT_6233.5;http://identifiers.org/reactome/REACT_6256.8;http://identifiers.org/reactome/REACT_6274.5;http://identifiers.org/reactome/REACT_1788.5;http://identifiers.org/reactome/REACT_6162.5;http://identifiers.org/reactome/REACT_6319.6;http://identifiers.org/reactome/REACT_…	14						133+	+		-	-	-	-	x	-	-	-	-
P21452	TACR2	hsa04080	1									-	-	-	-	-	-	-	-	-
P51858	HDGF	http://identifiers.org/reactome/REACT_18356.4;http://identifiers.org/reactome/REACT_17015.7	2									-	-	-	-	x	-	-	x	-
P21453	S1PR1	hsa04071;hsa04080;hsa04068	3									-	-	x	x	-	-	-	-	x
P02743	APCS	http://identifiers.org/reactome/REACT_116125.6	1									-	-	x	-	x	-	-	-	-
P02741	CRP	http://identifiers.org/reactome/REACT_6802.6;http://identifiers.org/reactome/REACT_6900.9	2									-	-	x	-	-	-	-	-	-
O43913	ORC5	http://identifiers.org/reactome/REACT_734.4;http://identifiers.org/reactome/REACT_207.4;http://identifiers.org/reactome/REACT_2148.3;http://identifiers.org/reactome/REACT_1538.4;http://identifiers.org/reactome/REACT_1590.2;http://identifiers.org/reactome/REACT_899.7;http://identifiers.org/reactome/REACT_2014.4;http://identifiers.org/reactome/REACT_683.4;http://identifiers.org/reactome/REACT_1783.…	23									-	-	-	-	x	-	-	-	-
O43914	TYROBP	http://identifiers.org/reactome/REACT_6900.9;http://identifiers.org/reactome/REACT_147694.3;http://identifiers.org/reactome/REACT_6802.6;hsa04650;http://identifiers.org/reactome/REACT_163701.3;hsa04380;http://identifiers.org/reactome/REACT_163936.3;http://identifiers.org/reactome/REACT_147814.3	8									-	-	x	-	-	-	-	-	-
Q9Y6G9	DYNC1LI1	hsa05132;hsa04145	2									-	-	-	-	-	-	-	x	-
P02745	C1QA	hsa05133;http://identifiers.org/reactome/REACT_6802.6;hsa05020;http://identifiers.org/reactome/REACT_6900.9	4									-	-	x	-	-	-	-	-	-
P02748	C9	hsa05020	1									-	-	x	-	-	-	-	x	-
Q9BZE4	GTPBP4	hsa03008	1									-	-	-	-	-	-	-	-	x
Q9UKX5	ITGA11	http://identifiers.org/panther.pathway/P00034;hsa05412;hsa04151;hsa04510;hsa04810	5									-	-	-	x	-	-	-	-	x
P01213	PDYN	hsa05031	1									-	-	-	-	-	-	-	-	-
P01215	CGA	hsa04912;hsa04918;hsa04080;hsa04917;http://identifiers.org/reactome/REACT_17015.7	5									-	-	-	-	x	-	-	-	-
Q9UKX2	MYH2	hsa04530;http://identifiers.org/reactome/REACT_498.8;http://identifiers.org/reactome/REACT_762.2;http://identifiers.org/reactome/REACT_1195.6;http://identifiers.org/reactome/REACT_150203.3;http://identifiers.org/reactome/REACT_150210.3;http://identifiers.org/reactome/REACT_11123.6;http://identifiers.org/reactome/REACT_976.3;http://identifiers.org/panther.pathway/P00016;http://identifiers.org/reac…	14									-	-	x	-	-	-	-	-	-
Q9UKX3	MYH13	hsa04530;http://identifiers.org/reactome/REACT_498.8;http://identifiers.org/reactome/REACT_762.2;http://identifiers.org/reactome/REACT_1195.6;http://identifiers.org/reactome/REACT_150203.3;http://identifiers.org/reactome/REACT_150210.3;http://identifiers.org/reactome/REACT_11123.6;http://identifiers.org/reactome/REACT_976.3;http://identifiers.org/panther.pathway/P00016;http://identifiers.org/reac…	14									-	-	-	-	-	-	-	-	-
Q6PHW0	IYD	hsa04918	1									-	-	-	-	x	-	-	-	-
P43490	NAMPT	http://identifiers.org/reactome/REACT_21310.3;http://identifiers.org/reactome/REACT_12478.2;http://identifiers.org/reactome/REACT_19184.4;http://identifiers.org/reactome/REACT_9417.8;http://identifiers.org/reactome/REACT_21340.6;http://identifiers.org/reactome/REACT_1505.3;http://identifiers.org/reactome/REACT_11061.8;http://identifiers.org/reactome/REACT_111102.5;http://identifiers.org/reactome/…	60									-	-	-	-	x	-	-	-	-
P35626	ADRBK2	hsa04062;hsa04144	2									-	-	-	-	x	-	-	-	-
P35625	TIMP3	hsa05205;hsa05206	2									-	-	-	-	-	-	-	-	-
Q9UHD9	UBQLN2	hsa04141	1									-	-	-	-	x	-	-	-	-
Q9UHD8	SEPT9	hsa05100	1									-	-	-	-	-	-	-	x	-
Q96I25	RBM17	hsa03040	1									-	-	-	-	x	-	-	-	-
Q9UHD2	TBK1	http://identifiers.org/reactome/REACT_6900.9;http://identifiers.org/reactome/REACT_6802.6;http://identifiers.org/reactome/REACT_6809.9;http://identifiers.org/reactome/REACT_6783.9;hsa04014;hsa05168;hsa05169;http://identifiers.org/reactome/REACT_25281.5;hsa05160;hsa05161;hsa05162	11									-	-	x	-	x	-	-	x	-
Q9UHD1	CHORDC1		0						26+	+		-	-	-	-	-	-	-	-	-
Q7Z5G4	GOLGA7		0	1.13	+	0.56	0.42					-	-	-	-	x	-	-	-	-
Q92506	HSD17B8	http://identifiers.org/reactome/REACT_116125.6;http://identifiers.org/reactome/REACT_111102.5	2									-	-	-	-	x	-	-	-	-
Q92502	STARD8	http://identifiers.org/reactome/REACT_111102.5	1									-	-	-	-	-	-	-	-	-
Q6IS24	WBSCR17	http://identifiers.org/reactome/REACT_17015.7	1									-	-	-	-	x	-	-	-	-
P08195	SLC3A2	hsa04974	1	1.13	+	1.90	2.29				x	-	-	x	x	-	-	-	-	-
P20309	CHRM3	http://identifiers.org/reactome/REACT_1505.3;hsa04810;hsa04080;http://identifiers.org/panther.pathway/P00003;http://identifiers.org/reactome/REACT_18325.5	5									-	-	-	-	x	-	-	x	-
Q5W0Z9	ZDHHC20		0						312-	-		-	-	-	-	x	-	-	-	-
Q96HC4	PDLIM5		0			0.10			466+	+		-	-	-	-	-	-	-	-	-
Q9UEF7	KL	http://identifiers.org/reactome/REACT_21310.3;http://identifiers.org/reactome/REACT_762.2;http://identifiers.org/reactome/REACT_11061.8;http://identifiers.org/reactome/REACT_150210.3;http://identifiers.org/reactome/REACT_6900.9;http://identifiers.org/reactome/REACT_332.5;hsa00500;http://identifiers.org/reactome/REACT_12578.5;http://identifiers.org/reactome/REACT_111045.2;http://identifiers.org/re…	44									-	-	-	-	x	-	-	-	-
Q13214	SEMA3B	hsa04360	1									-	-	-	x	-	-	-	-	-
Q13216	ERCC8	http://identifiers.org/reactome/REACT_22107.3;http://identifiers.org/reactome/REACT_975.6;http://identifiers.org/reactome/REACT_834.3;http://identifiers.org/reactome/REACT_1470.5;http://identifiers.org/reactome/REACT_833.4;http://identifiers.org/reactome/REACT_1788.5;http://identifiers.org/reactome/REACT_1851.6;http://identifiers.org/reactome/REACT_1845.5;http://identifiers.org/reactome/REACT_846…	13									-	-	-	-	x	-	-	-	-
Q13217	DNAJC3	hsa04141;http://identifiers.org/reactome/REACT_18356.4;http://identifiers.org/reactome/REACT_17015.7	3									-	-	x	-	-	-	-	-	-
Q9H237	PORCN	hsa04310;http://identifiers.org/reactome/REACT_116125.6;http://identifiers.org/reactome/REACT_111102.5	3									-	-	-	-	x	-	-	-	-
O75185	ATP2C2	http://identifiers.org/reactome/REACT_15518.6	1									-	-	-	-	-	-	-	-	-
O75182	SIN3B	http://identifiers.org/reactome/REACT_71.6;http://identifiers.org/reactome/REACT_1788.5	2									-	-	-	-	x	-	-	-	-
Q13219	PAPPA	http://identifiers.org/reactome/REACT_17015.7	1									-	-	-	-	x	-	-	-	-
Q71DI3	HIST2H3C	http://identifiers.org/reactome/REACT_172610.3;http://identifiers.org/reactome/REACT_1788.5;http://identifiers.org/reactome/REACT_765.5;http://identifiers.org/reactome/REACT_6783.9;http://identifiers.org/reactome/REACT_1538.4;http://identifiers.org/reactome/REACT_6782.5;http://identifiers.org/reactome/REACT_2203.7;http://identifiers.org/reactome/REACT_116125.6;http://identifiers.org/reactome/REAC…	27									-	-	-	-	x	-	-	-	-
P11229	CHRM1	hsa04151;hsa04080;http://identifiers.org/panther.pathway/P00003;hsa04810	4									-	-	-	-	x	-	-	x	-
P14618	PKM	http://identifiers.org/reactome/REACT_116125.6;http://identifiers.org/reactome/REACT_1505.3;hsa05203;hsa05230;hsa00230;http://identifiers.org/reactome/REACT_111045.2;hsa04930;http://identifiers.org/reactome/REACT_15518.6	8									-	-	-	-	x	-	-	x	-
P14616	INSRR	hsa04810;http://identifiers.org/panther.pathway/P00033;hsa05215	3									k	-	-	-	x	-	x	-	-
P11226	MBL2	http://identifiers.org/reactome/REACT_6802.6;http://identifiers.org/reactome/REACT_6900.9;hsa04145	3									-	-	x	-	-	-	-	-	-
P63010	AP2B1	http://identifiers.org/reactome/REACT_6900.9;http://identifiers.org/reactome/REACT_172581.3;http://identifiers.org/reactome/REACT_22205.2;http://identifiers.org/reactome/REACT_12056.6;http://identifiers.org/reactome/REACT_13477.3;http://identifiers.org/reactome/REACT_18307.2;http://identifiers.org/reactome/REACT_111102.5;hsa04721;http://identifiers.org/reactome/REACT_18266.2;hsa04144;http://ident…	17									-	-	x	-	-	-	-	-	-
Q8N159	NAGS	hsa00330	1									-	-	-	-	x	-	-	-	-
Q8N158	GPC2	http://identifiers.org/reactome/REACT_116125.6;http://identifiers.org/reactome/REACT_15518.6;http://identifiers.org/reactome/REACT_111102.5	3									-	-	-	-	x	-	-	-	x
P40145	ADCY8	http://identifiers.org/reactome/REACT_21310.3;http://identifiers.org/reactome/REACT_12478.2;hsa04611;http://identifiers.org/reactome/REACT_9417.8;http://identifiers.org/reactome/REACT_1505.3;http://identifiers.org/reactome/REACT_228134.2;http://identifiers.org/reactome/REACT_11061.8;hsa04720;hsa04727;http://identifiers.org/reactome/REACT_17015.7;http://identifiers.org/reactome/REACT_21264.2;http:…	76									-	-	-	-	x	-	-	-	-
Q96BR1	SGK3	http://identifiers.org/reactome/REACT_15518.6;hsa04068;hsa04151	3									-	-	-	-	x	-	-	-	-
Q15744	CEBPE	hsa05202	1									-	-	-	-	x	-	-	-	x
Q15746	MYLK	http://identifiers.org/reactome/REACT_21310.3;http://identifiers.org/reactome/REACT_12478.2;hsa04611;http://identifiers.org/reactome/REACT_9417.8;http://identifiers.org/reactome/REACT_21340.6;http://identifiers.org/reactome/REACT_1505.3;http://identifiers.org/reactome/REACT_11061.8;http://identifiers.org/reactome/REACT_118773.5;hsa04510;http://identifiers.org/reactome/REACT_21264.2;http://identif…	66									-	-	-	x	x	-	-	-	-
O15431	SLC31A1	hsa04978	1									-	-	-	-	-	-	-	-	-
O95500	CLDN14	hsa04530;hsa04514;hsa04670;hsa05160	4									-	-	-	x	-	-	-	-	-
O95503	CBX6	http://identifiers.org/reactome/REACT_6900.9;http://identifiers.org/reactome/REACT_6782.5;http://identifiers.org/reactome/REACT_6802.6;http://identifiers.org/reactome/REACT_6809.9;http://identifiers.org/reactome/REACT_6783.9;http://identifiers.org/reactome/REACT_21308.3;http://identifiers.org/reactome/REACT_120956.4;http://identifiers.org/reactome/REACT_25281.5	8									-	-	-	-	x	-	-	-	-
P23760	PAX3	hsa05202	1									-	-	-	-	x	-	-	x	-
P23763	VAMP1	hsa04130;http://identifiers.org/panther.pathway/P04394;http://identifiers.org/panther.pathway/P00044	3									-	-	-	-	-	-	-	-	-
Q9NYK1	TLR7	http://identifiers.org/reactome/REACT_6802.6;http://identifiers.org/reactome/REACT_6900.9;hsa05162	3									-	-	x	-	x	-	-	-	-
Q9BQE3	TUBA1C	hsa05130;hsa04145;hsa04540	3	1.14	+		0.76		282+;449+;224-?	*		-	-	-	-	-	-	-	x	-
Q9BQE4	VIMP	hsa04141	1									-	-	-	-	x	-	-	-	-
Q96RS0	TGS1	http://identifiers.org/reactome/REACT_21310.3;http://identifiers.org/reactome/REACT_12478.2;http://identifiers.org/reactome/REACT_19184.4;http://identifiers.org/reactome/REACT_9417.8;http://identifiers.org/reactome/REACT_21340.6;http://identifiers.org/reactome/REACT_1505.3;http://identifiers.org/reactome/REACT_11061.8;http://identifiers.org/reactome/REACT_111102.5;http://identifiers.org/reactome/…	63									-	-	-	-	x	-	-	-	-
P41091	EIF2S3	http://identifiers.org/reactome/REACT_78.4;http://identifiers.org/reactome/REACT_1655.6;http://identifiers.org/reactome/REACT_1470.5;http://identifiers.org/reactome/REACT_1768.6;http://identifiers.org/reactome/REACT_1788.5;http://identifiers.org/reactome/REACT_467.4;http://identifiers.org/reactome/REACT_846.5;http://identifiers.org/reactome/REACT_1835.4;http://identifiers.org/reactome/REACT_2159.…	40									-	-	-	-	x	-	-	-	-
P40855	PEX19	http://identifiers.org/reactome/REACT_15518.6	1									-	-	-	-	-	-	-	-	-
Q9NS69	TOMM22	http://identifiers.org/reactome/REACT_17015.7	1	1.35	+							-	-	-	-	-	-	-	-	-
P05111	INHA	http://identifiers.org/reactome/REACT_17015.7	1									-	-	-	-	x	-	-	-	x
Q96PE3	INPP4A	hsa04070	1									-	-	-	-	x	-	-	-	-
Q9NX14	NDUFB11	hsa05016;hsa05010;hsa05012;hsa04932	4									-	-	-	-	x	-	-	-	-
Q16890	TPD52L1	http://identifiers.org/reactome/REACT_17015.7;http://identifiers.org/reactome/REACT_11235.4;http://identifiers.org/reactome/REACT_19187.2;http://identifiers.org/reactome/REACT_19400.3;http://identifiers.org/reactome/REACT_11123.6	5									-	-	-	-	-	-	-	-	-
P12757	SKIL	hsa04550	1									-	-	x	-	-	-	-	-	x
Q03431	PTH1R	hsa04080	1									-	-	-	-	-	-	-	-	x
Q96PE2	ARHGEF17	http://identifiers.org/reactome/REACT_6900.9;http://identifiers.org/reactome/REACT_13638.3;http://identifiers.org/reactome/REACT_21264.2;http://identifiers.org/reactome/REACT_13776.2;http://identifiers.org/reactome/REACT_19231.4;http://identifiers.org/reactome/REACT_6802.6;http://identifiers.org/reactome/REACT_20524.3;http://identifiers.org/reactome/REACT_18407.6;http://identifiers.org/reactome/R…	18									-	-	-	-	-	-	-	-	-
Q9HD36	BCL2L10	http://identifiers.org/panther.pathway/P00006	1									-	-	-	-	-	-	-	-	-
Q14839	CHD4	http://identifiers.org/reactome/REACT_71.6;hsa05203;http://identifiers.org/reactome/REACT_1788.5	3						1276+	+		-	-	-	-	x	-	-	-	-
Q14831	GRM7	hsa04080	1									-	-	-	-	-	-	-	-	-
Q14833	GRM4	hsa04080	1									-	-	-	-	-	-	-	-	-
Q14832	GRM3	hsa04080	1									-	-	-	-	-	-	-	-	-
O14744	PRMT5	http://identifiers.org/reactome/REACT_71.6;hsa03013;http://identifiers.org/reactome/REACT_21257.3	3									-	-	-	-	x	-	-	x	-
O14746	TERT	http://identifiers.org/reactome/REACT_115566.4	1									-	-	-	-	x	-	-	x	-
Q8N5Y2	MSL3	http://identifiers.org/reactome/REACT_172610.3	1									-	-	-	-	x	-	-	-	-
Q5TKA1	LIN9	http://identifiers.org/reactome/REACT_115566.4;http://identifiers.org/reactome/REACT_1857.7;http://identifiers.org/reactome/REACT_152.7;http://identifiers.org/reactome/REACT_21300.6;http://identifiers.org/reactome/REACT_21391.7;http://identifiers.org/reactome/REACT_21267.4;http://identifiers.org/reactome/REACT_383.7;http://identifiers.org/reactome/REACT_2203.7	8									-	-	-	-	x	-	-	x	-
Q9NZK7	PLA2G2E	hsa00564;hsa04014;hsa04270	3									-	-	-	-	x	-	-	-	-
P15259	PGAM2	hsa05230	1									-	-	-	-	x	-	-	-	-
P50406	HTR6	hsa04080	1									-	-	-	x	-	-	-	-	-
Q16099	GRIK4	http://identifiers.org/panther.pathway/P00029;hsa04080	2									-	-	-	-	-	-	-	-	-
P50402	EMD	http://identifiers.org/reactome/REACT_115566.4;http://identifiers.org/reactome/REACT_12529.2;http://identifiers.org/reactome/REACT_160251.3;http://identifiers.org/reactome/REACT_15518.6;http://identifiers.org/reactome/REACT_152.7;http://identifiers.org/reactome/REACT_200828.3;http://identifiers.org/reactome/REACT_228024.2;http://identifiers.org/reactome/REACT_13477.3;http://identifiers.org/reacto…	21	1.08		0.87			94+	+		-	-	-	-	-	-	-	-	x
P55160	NCKAP1L	hsa04810	1									-	-	x	x	-	-	-	-	-
Q9P2D7	DNAH1	hsa05016	1									-	-	-	x	-	-	-	-	-
P10599	TXN	http://identifiers.org/reactome/REACT_23876.3;http://identifiers.org/reactome/REACT_1698.13;http://identifiers.org/reactome/REACT_604.6;http://identifiers.org/reactome/REACT_111045.2;http://identifiers.org/reactome/REACT_116125.6;http://identifiers.org/reactome/REACT_15518.6;http://identifiers.org/reactome/REACT_120956.4	7	0.73	-	0.54	0.53				x	-	-	-	-	x	-	-	x	-
Q8NCH0	CHST14	http://identifiers.org/reactome/REACT_116125.6;http://identifiers.org/reactome/REACT_15518.6	2									-	-	-	-	x	-	-	-	-
P52803	EFNA5	http://identifiers.org/reactome/REACT_228170.2;http://identifiers.org/reactome/REACT_228189.2;http://identifiers.org/reactome/REACT_18266.2;http://identifiers.org/reactome/REACT_228063.2;hsa04015;hsa04014;hsa04360;http://identifiers.org/reactome/REACT_111045.2;hsa04151	9									-	-	-	-	-	-	-	-	-
P55291	CDH15	http://identifiers.org/reactome/REACT_6900.9;http://identifiers.org/reactome/REACT_6802.6;http://identifiers.org/reactome/REACT_22232.3;hsa04514;http://identifiers.org/reactome/REACT_75790.3;http://identifiers.org/reactome/REACT_111045.2;http://identifiers.org/reactome/REACT_22442.2	7									-	-	-	x	-	-	-	-	-
Q13952	NFYC	http://identifiers.org/reactome/REACT_18356.4;http://identifiers.org/reactome/REACT_17015.7;hsa05152	3									-	-	-	-	x	-	-	-	-
Q9H7J1	PPP1R3E	hsa04910;hsa04931	2									-	-	-	-	x	-	-	-	-
Q3T906	GNPTAB	hsa04142	1									-	-	-	-	x	-	-	-	-
Q6P5R6	RPL22L1	hsa03010	1									-	-	-	-	x	-	-	-	-
O60830	TIMM17B	http://identifiers.org/reactome/REACT_17015.7	1									-	-	-	-	-	-	-	-	-
O60832	DKC1	http://identifiers.org/reactome/REACT_115566.4;hsa03008	2									-	-	-	-	x	-	-	x	-
Q00169	PITPNA	http://identifiers.org/reactome/REACT_18266.2;http://identifiers.org/reactome/REACT_111045.2	2									-	-	-	-	-	-	-	-	-
O95178	NDUFB2	hsa05016;hsa05010;hsa05012;hsa04932	4									-	-	-	-	x	-	-	-	-
Q96EZ8	MCRS1	hsa05168;http://identifiers.org/reactome/REACT_172610.3	2									-	-	-	-	x	-	-	-	-
Q9P0J0	NDUFA13	hsa05016;hsa05010;hsa05012;hsa04932	4									-	-	-	-	x	-	-	-	-
Q9P0J6	MRPL36	hsa03010	1									-	-	-	-	x	-	-	-	-
Q8NBJ7	SUMF2	http://identifiers.org/reactome/REACT_17015.7	1									-	-	-	-	x	-	-	-	-
O75400	PRPF40A	hsa03040	1									-	-	-	x	x	-	-	x	-
Q7LDG7	RASGRP2	http://identifiers.org/reactome/REACT_21310.3;http://identifiers.org/reactome/REACT_12478.2;hsa04611;http://identifiers.org/reactome/REACT_9417.8;http://identifiers.org/reactome/REACT_1505.3;http://identifiers.org/reactome/REACT_111102.5;http://identifiers.org/reactome/REACT_21264.2;http://identifiers.org/reactome/REACT_160123.3;http://identifiers.org/reactome/REACT_75774.5;hsa04062;http://identi…	64									-	-	-	-	-	-	-	-	-
P20151	KLK2	http://identifiers.org/reactome/REACT_17015.7	1									-	-	-	-	-	-	-	-	-
O00522	KRIT1	hsa04015	1									-	-	-	-	-	-	-	-	-
P01024	C3	hsa05133;http://identifiers.org/reactome/REACT_6900.9;hsa05134;http://identifiers.org/reactome/REACT_6802.6;hsa05203;hsa04145;hsa05152;hsa05168	8									-	-	x	-	x	-	-	-	-
P01023	A2M	http://identifiers.org/reactome/REACT_111102.5	1									-	-	-	-	-	-	-	-	x
P17676	CEBPB	http://identifiers.org/reactome/REACT_12478.2;http://identifiers.org/reactome/REACT_762.2;http://identifiers.org/reactome/REACT_1505.3;http://identifiers.org/reactome/REACT_1109.4;http://identifiers.org/reactome/REACT_12579.3;http://identifiers.org/reactome/REACT_116125.6;http://identifiers.org/reactome/REACT_160158.3;http://identifiers.org/reactome/REACT_9470.9;http://identifiers.org/reactome/RE…	119									-	-	x	x	x	-	-	x	x
Q9Y4D1	DAAM1	hsa04310	1									-	-	-	-	-	-	-	-	-
Q9BXL7	CARD11	http://identifiers.org/reactome/REACT_12582.3;http://identifiers.org/reactome/REACT_21310.3;http://identifiers.org/reactome/REACT_12478.2;http://identifiers.org/reactome/REACT_19184.4;http://identifiers.org/reactome/REACT_9417.8;http://identifiers.org/reactome/REACT_21340.6;http://identifiers.org/reactome/REACT_1505.3;http://identifiers.org/reactome/REACT_6900.9;http://identifiers.org/reactome/RE…	75									-	-	x	-	x	-	-	-	-
Q6IPU0	CENPP	http://identifiers.org/reactome/REACT_115566.4;http://identifiers.org/reactome/REACT_150471.3;http://identifiers.org/reactome/REACT_152.7;http://identifiers.org/reactome/REACT_910.6;http://identifiers.org/reactome/REACT_21300.6;http://identifiers.org/reactome/REACT_21391.7;http://identifiers.org/reactome/REACT_150314.3;http://identifiers.org/reactome/REACT_1538.4;http://identifiers.org/reactome/R…	12									-	-	-	-	-	-	-	-	-
P18283	GPX2	hsa04918	1									-	-	-	-	-	-	-	-	-
Q8N307	MUC20	http://identifiers.org/reactome/REACT_17015.7	1									-	-	-	-	x	-	-	-	-
Q92752	TNR	hsa05206;hsa04510;hsa04151	3									-	-	-	x	-	-	-	-	-
Q92974	ARHGEF2	http://identifiers.org/reactome/REACT_6900.9;hsa05130;http://identifiers.org/reactome/REACT_21264.2;http://identifiers.org/reactome/REACT_13776.2;http://identifiers.org/reactome/REACT_19231.4;http://identifiers.org/reactome/REACT_6802.6;http://identifiers.org/reactome/REACT_20524.3;http://identifiers.org/reactome/REACT_14797.6;http://identifiers.org/reactome/REACT_18407.6;http://identifiers.org/r…	19						434+;894+	+		-	-	x	-	-	-	-	x	-
Q92973	TNPO1	http://identifiers.org/reactome/REACT_71.6;http://identifiers.org/reactome/REACT_1788.5;http://identifiers.org/reactome/REACT_24994.3;http://identifiers.org/reactome/REACT_20605.4;http://identifiers.org/reactome/REACT_21257.3	5									-	-	-	-	-	-	-	-	-
P43005	SLC1A1	hsa04974	1									-	-	-	-	-	-	-	-	-
Q92759	GTF2H4	http://identifiers.org/reactome/REACT_833.4;http://identifiers.org/reactome/REACT_1470.5;http://identifiers.org/reactome/REACT_1788.5;hsa03022;http://identifiers.org/reactome/REACT_846.5;http://identifiers.org/reactome/REACT_116125.6;http://identifiers.org/reactome/REACT_834.3;http://identifiers.org/reactome/REACT_1851.6;http://identifiers.org/reactome/REACT_22107.3;http://identifiers.org/reactom…	22									-	-	-	-	x	-	-	-	-
Q92979	EMG1	hsa03008	1									-	-	-	-	x	-	-	-	-
Q99942	RNF5	hsa04141	1									-	-	-	-	x	-	-	-	-
Q99943	AGPAT1	http://identifiers.org/reactome/REACT_111045.2;http://identifiers.org/reactome/REACT_116125.6;http://identifiers.org/reactome/REACT_15518.6;http://identifiers.org/reactome/REACT_1505.3;hsa00564	5									-	-	-	-	x	-	-	-	-
Q99941	ATF6B	http://identifiers.org/panther.pathway/P00006;hsa05203;hsa05161;hsa04141;hsa05031;hsa04668;hsa04728;hsa04918;hsa04261;hsa04151	10									-	-	-	-	x	-	-	-	-
Q9NPI6	DCP1A	http://identifiers.org/reactome/REACT_20639.3;http://identifiers.org/reactome/REACT_20605.4;http://identifiers.org/reactome/REACT_1788.5;http://identifiers.org/reactome/REACT_71.6;http://identifiers.org/reactome/REACT_21257.3;http://identifiers.org/reactome/REACT_20514.2;hsa03018	7									-	-	-	-	x	-	-	-	-
Q5RI15	COX20	http://identifiers.org/reactome/REACT_111045.2;http://identifiers.org/reactome/REACT_116125.6;http://identifiers.org/reactome/REACT_15518.6	3									-	-	-	-	x	-	-	-	-
Q66LE6	PPP2R2D	hsa04530;http://identifiers.org/panther.pathway/P00021;hsa04071;hsa03015;hsa04390;hsa04728;hsa05160;hsa04261;hsa04151	9									-	-	-	-	-	-	-	x	-
Q96JJ3	ELMO2	http://identifiers.org/reactome/REACT_6900.9;http://identifiers.org/reactome/REACT_160086.3;hsa05131;http://identifiers.org/panther.pathway/P00034;http://identifiers.org/reactome/REACT_228170.2;hsa05100;http://identifiers.org/reactome/REACT_6802.6;http://identifiers.org/reactome/REACT_160274.3;http://identifiers.org/reactome/REACT_111102.5;http://identifiers.org/reactome/REACT_12529.2;http://iden…	15						713-	-		-	-	x	x	-	-	-	x	-
P04179	SOD2	hsa05016;hsa04068	2									-	-	-	-	x	-	-	-	-
Q7Z6J4	FGD2	http://identifiers.org/reactome/REACT_6900.9;http://identifiers.org/reactome/REACT_13638.3;http://identifiers.org/reactome/REACT_21264.2;http://identifiers.org/reactome/REACT_13776.2;http://identifiers.org/reactome/REACT_19231.4;http://identifiers.org/reactome/REACT_6802.6;http://identifiers.org/reactome/REACT_20524.3;http://identifiers.org/reactome/REACT_18407.6;http://identifiers.org/reactome/R…	18									-	-	-	x	-	-	-	-	-
Q05397	PTK2	http://identifiers.org/reactome/REACT_12478.2;http://identifiers.org/reactome/REACT_900.4;http://identifiers.org/reactome/REACT_1505.3;hsa04670;http://identifiers.org/reactome/REACT_1503.6;http://identifiers.org/reactome/REACT_111045.2;http://identifiers.org/reactome/REACT_116125.6;http://identifiers.org/reactome/REACT_160158.3;http://identifiers.org/reactome/REACT_832.5;http://identifiers.org/pa…	97									k	-	x	x	x	-	x	-	x
Q05823	RNASEL	hsa05168;hsa05160	2									-	-	x	-	x	-	-	-	x
Q14247	CTTN	hsa04530;hsa05205;hsa05131;hsa05130;hsa05100	5	1.09		1.14	2.08		433+;334+	+		-	-	-	x	-	-	-	-	-
Q14242	SELPLG	hsa04514	1									-	-	x	x	-	-	-	-	-
Q14240	EIF4A2	http://identifiers.org/reactome/REACT_78.4;http://identifiers.org/reactome/REACT_833.4;http://identifiers.org/reactome/REACT_1470.5;http://identifiers.org/reactome/REACT_1768.6;http://identifiers.org/reactome/REACT_1788.5;http://identifiers.org/reactome/REACT_467.4;http://identifiers.org/reactome/REACT_846.5;http://identifiers.org/reactome/REACT_1835.4;http://identifiers.org/reactome/REACT_1096.4…	44									-	-	-	-	x	-	-	-	-
Q14241	TCEB3		0						138+	+		-	-	-	-	x	-	-	-	-
Q8IWX8	CHERP	hsa03040	1									-	-	-	-	x	-	-	-	-
P24928	POLR2A	http://identifiers.org/reactome/REACT_6256.8;http://identifiers.org/reactome/REACT_833.4;http://identifiers.org/reactome/REACT_1470.5;http://identifiers.org/reactome/REACT_1788.5;hsa03020;http://identifiers.org/reactome/REACT_846.5;http://identifiers.org/reactome/REACT_116125.6;http://identifiers.org/reactome/REACT_6346.6;http://identifiers.org/reactome/REACT_22201.4;http://identifiers.org/reacto…	30									-	-	-	-	x	-	-	-	-
P19429	TNNI3	hsa04261	1									-	-	-	-	-	-	-	-	x
Q8IWX5	SGPP2	hsa04071	1									-	-	-	-	x	-	-	-	-
P15735	PHKG2	hsa04910;http://identifiers.org/reactome/REACT_116125.6	2									-	-	-	-	x	-	-	-	-
P07858	CTSB	http://identifiers.org/reactome/REACT_6802.6;http://identifiers.org/reactome/REACT_6900.9;http://identifiers.org/reactome/REACT_75774.5;hsa04142	4									-	-	x	-	-	-	-	-	x
Q7RTN6	STRADA	http://identifiers.org/reactome/REACT_976.3;http://identifiers.org/reactome/REACT_498.8;http://identifiers.org/reactome/REACT_762.2;http://identifiers.org/reactome/REACT_6838.2;http://identifiers.org/reactome/REACT_1195.6;http://identifiers.org/reactome/REACT_150203.3;http://identifiers.org/reactome/REACT_21285.2;http://identifiers.org/reactome/REACT_21393.2;http://identifiers.org/reactome/REACT_…	16									-	-	-	-	-	-	-	-	-
Q14790	CASP8	hsa05134;http://identifiers.org/reactome/REACT_900.4;hsa04668;http://identifiers.org/reactome/REACT_13541.2;http://identifiers.org/reactome/REACT_1503.6;http://identifiers.org/reactome/REACT_964.4;http://identifiers.org/reactome/REACT_1619.5;http://identifiers.org/reactome/REACT_6900.9;http://identifiers.org/panther.pathway/P00029;http://identifiers.org/reactome/REACT_1059.6;hsa05168;http://ident…	30						380+	+		-	-	x	x	-	-	-	x	x
Q14061	COX17	http://identifiers.org/reactome/REACT_111045.2;http://identifiers.org/reactome/REACT_116125.6;http://identifiers.org/reactome/REACT_17015.7;http://identifiers.org/reactome/REACT_15518.6	4									-	-	-	-	x	-	-	-	-
Q86YB8	ERO1LB	http://identifiers.org/reactome/REACT_717.3;http://identifiers.org/reactome/REACT_1014.5;http://identifiers.org/reactome/REACT_17015.7;http://identifiers.org/reactome/REACT_1788.5;hsa04141;http://identifiers.org/reactome/REACT_111045.2;http://identifiers.org/reactome/REACT_71.6;http://identifiers.org/reactome/REACT_78.4	8									-	-	-	-	x	-	-	-	-
P16298	PPP3CB	http://identifiers.org/reactome/REACT_21310.3;http://identifiers.org/reactome/REACT_6802.6;http://identifiers.org/reactome/REACT_12478.2;http://identifiers.org/reactome/REACT_19184.4;http://identifiers.org/reactome/REACT_9417.8;hsa04650;http://identifiers.org/reactome/REACT_1505.3;http://identifiers.org/reactome/REACT_11061.8;hsa04720;http://identifiers.org/reactome/REACT_111102.5;hsa04380;hsa047…	78									-	-	x	x	x	-	-	x	x
Q68E01	INTS3		0						977+	+		-	-	-	-	x	-	-	-	-
A8MYU2	KCNU1	hsa04270	1									-	-	-	-	-	-	-	-	-
Q9GZR5	ELOVL4	hsa00062	1									-	-	-	-	x	-	-	-	-
Q16790	CA9	http://identifiers.org/reactome/REACT_111045.2;http://identifiers.org/reactome/REACT_120956.4	2									-	-	-	-	x	-	-	-	-
P15088	CPA3	hsa04614;http://identifiers.org/reactome/REACT_12478.2;http://identifiers.org/reactome/REACT_19184.4;http://identifiers.org/reactome/REACT_21310.3;http://identifiers.org/reactome/REACT_21340.6;http://identifiers.org/reactome/REACT_1505.3;http://identifiers.org/reactome/REACT_11061.8;http://identifiers.org/reactome/REACT_111102.5;http://identifiers.org/reactome/REACT_21264.2;http://identifiers.org…	62									-	-	-	-	x	-	-	-	-
Q16795	NDUFA9	hsa05016;hsa05010;hsa05012;hsa04932	4									-	-	-	-	x	-	-	-	-
P15085	CPA1	hsa04974	1									-	-	-	-	-	-	-	-	-
P15086	CPB1	http://identifiers.org/reactome/REACT_21310.3;http://identifiers.org/reactome/REACT_12478.2;http://identifiers.org/reactome/REACT_19184.4;http://identifiers.org/reactome/REACT_9417.8;http://identifiers.org/reactome/REACT_21340.6;http://identifiers.org/reactome/REACT_1505.3;http://identifiers.org/reactome/REACT_11061.8;http://identifiers.org/reactome/REACT_111102.5;http://identifiers.org/reactome/…	61									-	-	-	-	-	-	-	-	-
Q16799	RTN1		0						368+	+		-	-	-	-	-	-	-	-	-
P62280	RPS11	http://identifiers.org/reactome/REACT_78.4;http://identifiers.org/reactome/REACT_833.4;http://identifiers.org/reactome/REACT_1470.5;http://identifiers.org/reactome/REACT_1768.6;http://identifiers.org/reactome/REACT_1788.5;http://identifiers.org/reactome/REACT_467.4;http://identifiers.org/reactome/REACT_75822.2;http://identifiers.org/reactome/REACT_846.5;http://identifiers.org/reactome/REACT_1835.…	44									-	-	-	-	x	-	-	-	x
O43347	MSI1	hsa03015	1									-	-	-	-	-	-	-	-	-
Q7Z7D3	VTCN1	hsa04514	1									-	-	x	-	-	-	-	-	-
P25786	PSMA1	http://identifiers.org/reactome/REACT_12478.2;http://identifiers.org/reactome/REACT_6785.2;http://identifiers.org/reactome/REACT_1505.3;http://identifiers.org/reactome/REACT_169445.3;http://identifiers.org/reactome/REACT_1574.3;http://identifiers.org/reactome/REACT_9029.3;http://identifiers.org/reactome/REACT_1590.2;http://identifiers.org/reactome/REACT_111045.2;http://identifiers.org/reactome/RE…	171									-	-	x	-	x	-	-	-	-
P25787	PSMA2	http://identifiers.org/reactome/REACT_12478.2;http://identifiers.org/reactome/REACT_6785.2;http://identifiers.org/reactome/REACT_1505.3;http://identifiers.org/reactome/REACT_169445.3;http://identifiers.org/reactome/REACT_1574.3;http://identifiers.org/reactome/REACT_9029.3;http://identifiers.org/reactome/REACT_1590.2;http://identifiers.org/reactome/REACT_111045.2;http://identifiers.org/reactome/RE…	172									-	-	x	-	x	-	-	-	-
P49427	CDC34	hsa05168	1	1.35	+	0.71						-	-	-	-	x	-	-	-	-
P25789	PSMA4	http://identifiers.org/reactome/REACT_12478.2;http://identifiers.org/reactome/REACT_6785.2;http://identifiers.org/reactome/REACT_1505.3;http://identifiers.org/reactome/REACT_169445.3;http://identifiers.org/reactome/REACT_1574.3;http://identifiers.org/reactome/REACT_9029.3;http://identifiers.org/reactome/REACT_1590.2;http://identifiers.org/reactome/REACT_111045.2;http://identifiers.org/reactome/RE…	172									-	-	x	-	x	-	-	-	-
O60220	TIMM8A	http://identifiers.org/reactome/REACT_17015.7	1									-	-	-	-	-	-	-	-	-
Q5TA89	HES5	http://identifiers.org/reactome/REACT_2155.7;http://identifiers.org/reactome/REACT_116125.6;http://identifiers.org/reactome/REACT_691.5;http://identifiers.org/reactome/REACT_118780.3;http://identifiers.org/reactome/REACT_111102.5	5									-	-	-	x	x	-	-	-	x
Q8IZH2	XRN1	hsa03008;http://identifiers.org/reactome/REACT_20639.3;http://identifiers.org/reactome/REACT_20605.4;http://identifiers.org/reactome/REACT_1788.5;http://identifiers.org/reactome/REACT_71.6;http://identifiers.org/reactome/REACT_21257.3;http://identifiers.org/reactome/REACT_20514.2;hsa03018	8									-	-	-	-	x	-	-	-	-
O15372	EIF3H	http://identifiers.org/reactome/REACT_78.4;http://identifiers.org/reactome/REACT_1655.6;http://identifiers.org/reactome/REACT_1470.5;http://identifiers.org/reactome/REACT_1768.6;http://identifiers.org/reactome/REACT_1788.5;http://identifiers.org/reactome/REACT_467.4;http://identifiers.org/reactome/REACT_846.5;http://identifiers.org/reactome/REACT_1835.4;http://identifiers.org/reactome/REACT_1096.…	41									-	-	-	-	x	-	-	-	-
Q6PIZ9	TRAT1	http://identifiers.org/reactome/REACT_12582.3;http://identifiers.org/reactome/REACT_6900.9;http://identifiers.org/reactome/REACT_12578.5;http://identifiers.org/reactome/REACT_116125.6;http://identifiers.org/reactome/REACT_118773.5;http://identifiers.org/reactome/REACT_75774.5;http://identifiers.org/reactome/REACT_120736.4;http://identifiers.org/reactome/REACT_115755.5;http://identifiers.org/react…	34									-	-	x	-	x	-	-	-	-
Q75T13	PGAP1	http://identifiers.org/reactome/REACT_17015.7	1									-	-	-	-	x	-	-	-	-
P67936	TPM4	hsa04261	1									-	-	-	-	-	-	-	-	x
P11413	G6PD	hsa05230	1									-	-	-	-	x	-	-	-	-
P63220	RPS21	http://identifiers.org/reactome/REACT_78.4;http://identifiers.org/reactome/REACT_833.4;http://identifiers.org/reactome/REACT_1470.5;http://identifiers.org/reactome/REACT_1768.6;http://identifiers.org/reactome/REACT_1788.5;http://identifiers.org/reactome/REACT_467.4;http://identifiers.org/reactome/REACT_75822.2;http://identifiers.org/reactome/REACT_846.5;http://identifiers.org/reactome/REACT_1835.…	44									-	-	-	-	x	-	-	-	-
P11142	HSPA8	http://identifiers.org/reactome/REACT_17015.7;hsa03040;hsa05134;hsa05169;http://identifiers.org/reactome/REACT_13477.3;http://identifiers.org/panther.pathway/P00006;http://identifiers.org/reactome/REACT_19187.2;http://identifiers.org/reactome/REACT_19400.3;http://identifiers.org/reactome/REACT_11123.6;hsa04141;hsa05162;http://identifiers.org/reactome/REACT_120956.4;hsa05145;http://identifiers.org…	19									-	-	-	-	x	-	-	-	-
Q9BUT9	FAM195A		0	1.18	+	1.64					x	-	-	-	-	-	-	-	-	-
A1L3X0	ELOVL7	hsa00062	1									-	-	-	-	x	-	-	-	-
P80404	ABAT	hsa04727	1									-	-	-	-	x	-	-	-	-
Q15532	SS18	hsa05202	1									-	-	-	-	x	-	-	-	-
P01848	TRAC	http://identifiers.org/reactome/REACT_6900.9;http://identifiers.org/reactome/REACT_75774.5;http://identifiers.org/reactome/REACT_19358.5;http://identifiers.org/reactome/REACT_6802.6;http://identifiers.org/reactome/REACT_163769.3;http://identifiers.org/reactome/REACT_163701.3;http://identifiers.org/reactome/REACT_160274.3;http://identifiers.org/reactome/REACT_19344.4;http://identifiers.org/reactom…	15									-	-	x	-	-	-	-	-	-
O95777	LSM8	hsa03040;hsa03018	2									-	-	-	-	x	-	-	-	-
Q13564	NAE1	hsa05010	1						226+	+		-	-	-	-	x	-	-	x	-
Q13562	NEUROD1	http://identifiers.org/reactome/REACT_111045.2	1									-	-	-	-	x	-	-	-	x
Q13561	DCTN2	http://identifiers.org/reactome/REACT_6900.9;http://identifiers.org/reactome/REACT_115566.4;http://identifiers.org/reactome/REACT_15296.3;http://identifiers.org/reactome/REACT_152.7;http://identifiers.org/reactome/REACT_15479.2;http://identifiers.org/reactome/REACT_160315.5;http://identifiers.org/reactome/REACT_21300.6;http://identifiers.org/reactome/REACT_21391.7;http://identifiers.org/reactome/…	13	1.72	+		0.45		86+	+		-	-	x	-	-	-	-	x	-
P47804	RGR	http://identifiers.org/reactome/REACT_19184.4;http://identifiers.org/reactome/REACT_20524.3;http://identifiers.org/reactome/REACT_111102.5;http://identifiers.org/reactome/REACT_798.5;http://identifiers.org/reactome/REACT_21340.6;http://identifiers.org/reactome/REACT_604.6;http://identifiers.org/reactome/REACT_14828.6;http://identifiers.org/reactome/REACT_14797.6;http://identifiers.org/reactome/RE…	9									-	-	-	-	x	-	-	-	-
Q9BWJ5	SF3B5	hsa03040	1									-	-	-	-	x	-	-	-	-
Q9Y275	TNFSF13B	hsa04064	1									-	-	x	-	-	-	-	x	-
P01909	HLA-DQA1	http://identifiers.org/reactome/REACT_6900.9;http://identifiers.org/reactome/REACT_12582.3;http://identifiers.org/reactome/REACT_19358.5;http://identifiers.org/reactome/REACT_163936.3;http://identifiers.org/reactome/REACT_6802.6;http://identifiers.org/reactome/REACT_163769.3;http://identifiers.org/reactome/REACT_160274.3;hsa04514;http://identifiers.org/reactome/REACT_163701.3;http://identifiers.o…	21									-	-	x	-	-	-	-	-	-
P01906	HLA-DQA2	http://identifiers.org/reactome/REACT_6900.9;http://identifiers.org/reactome/REACT_12582.3;http://identifiers.org/reactome/REACT_19358.5;http://identifiers.org/reactome/REACT_163936.3;http://identifiers.org/reactome/REACT_6802.6;http://identifiers.org/reactome/REACT_163769.3;http://identifiers.org/reactome/REACT_160274.3;hsa04514;http://identifiers.org/reactome/REACT_163701.3;http://identifiers.o…	21									-	-	x	-	-	-	-	-	-
O00206	TLR4	hsa05133;hsa05132;hsa05130;hsa05134;hsa05205;hsa05152;http://identifiers.org/reactome/REACT_6900.9;http://identifiers.org/reactome/REACT_6809.9;http://identifiers.org/reactome/REACT_6802.6;hsa04066;hsa04145;hsa05145;http://identifiers.org/reactome/REACT_25281.5;hsa04064;http://identifiers.org/reactome/REACT_6783.9;hsa05161;hsa05162;hsa04151	18									-	-	x	-	x	-	-	x	-
P08887	IL6R	http://identifiers.org/reactome/REACT_12478.2;http://identifiers.org/reactome/REACT_762.2;http://identifiers.org/reactome/REACT_1505.3;http://identifiers.org/reactome/REACT_1109.4;http://identifiers.org/reactome/REACT_12579.3;http://identifiers.org/reactome/REACT_116125.6;http://identifiers.org/reactome/REACT_160158.3;http://identifiers.org/reactome/REACT_9470.9;http://identifiers.org/reactome/RE…	118									-	-	x	x	-	-	-	-	-
Q9P2W3	GNG13	http://identifiers.org/reactome/REACT_19184.4;http://identifiers.org/reactome/REACT_21340.6;http://identifiers.org/reactome/REACT_1505.3;hsa04727;hsa04728;hsa04062;http://identifiers.org/reactome/REACT_21384.3;http://identifiers.org/reactome/REACT_6900.9;http://identifiers.org/reactome/REACT_278.7;http://identifiers.org/reactome/REACT_18274.2;http://identifiers.org/reactome/REACT_14828.6;http://i…	33									-	-	-	-	-	-	-	-	-
B4DN15	B4DN15	hsa05219;hsa05200	2									-	-	-	-	-	-	-	-	-
Q9BYK8	HELZ2	http://identifiers.org/reactome/REACT_21310.3;http://identifiers.org/reactome/REACT_12478.2;http://identifiers.org/reactome/REACT_19184.4;http://identifiers.org/reactome/REACT_9417.8;http://identifiers.org/reactome/REACT_21340.6;http://identifiers.org/reactome/REACT_1505.3;http://identifiers.org/reactome/REACT_11061.8;http://identifiers.org/reactome/REACT_111102.5;http://identifiers.org/reactome/…	61									-	-	-	-	x	-	-	-	-
O00161	SNAP23	hsa04611;http://identifiers.org/panther.pathway/P00044;http://identifiers.org/reactome/REACT_17015.7;http://identifiers.org/reactome/REACT_19187.2;http://identifiers.org/reactome/REACT_19400.3;http://identifiers.org/reactome/REACT_11123.6;hsa04130;http://identifiers.org/reactome/REACT_19287.2;http://identifiers.org/reactome/REACT_11235.4;http://identifiers.org/panther.pathway/P04394	10									-	-	-	-	-	-	-	-	-
O00587	MFNG	http://identifiers.org/reactome/REACT_111102.5	1									-	-	x	-	-	-	-	-	x
O95363	FARS2	hsa00970	1									-	-	-	-	x	-	-	-	-
Q9Y625	GPC6	http://identifiers.org/reactome/REACT_116125.6;http://identifiers.org/reactome/REACT_15518.6;http://identifiers.org/reactome/REACT_111102.5	3									-	-	-	x	x	-	-	-	-
Q9Y624	F11R	hsa05120;hsa04530;hsa04514;hsa04670	4									-	-	x	x	-	-	-	-	-
Q9Y623	MYH4	hsa04530;http://identifiers.org/reactome/REACT_498.8;http://identifiers.org/reactome/REACT_762.2;http://identifiers.org/reactome/REACT_1195.6;http://identifiers.org/reactome/REACT_150203.3;http://identifiers.org/reactome/REACT_150210.3;http://identifiers.org/reactome/REACT_11123.6;http://identifiers.org/reactome/REACT_976.3;http://identifiers.org/panther.pathway/P00016;http://identifiers.org/reac…	14									-	-	-	-	x	-	-	-	-
Q9BV73	CEP250	http://identifiers.org/reactome/REACT_115566.4;http://identifiers.org/reactome/REACT_15296.3;http://identifiers.org/reactome/REACT_152.7;http://identifiers.org/reactome/REACT_15479.2;http://identifiers.org/reactome/REACT_160315.5;http://identifiers.org/reactome/REACT_21300.6;http://identifiers.org/reactome/REACT_21391.7;http://identifiers.org/reactome/REACT_21267.4;http://identifiers.org/reactome…	10									-	-	-	x	-	-	-	x	-
Q16627	CCL14	hsa04062	1									-	-	x	x	-	-	-	-	-
P24310	COX7A1	hsa05016;hsa05010;hsa05012;hsa04932	4									-	-	-	-	x	-	-	-	-
P24311	COX7B	hsa05010;http://identifiers.org/reactome/REACT_15518.6;hsa04932;http://identifiers.org/reactome/REACT_111045.2;http://identifiers.org/reactome/REACT_116125.6;hsa05016;hsa05012	7									-	-	-	-	x	-	-	-	-
P07686	HEXB	hsa04142	1									-	-	-	x	x	-	-	-	-
Q12968	NFATC3	http://identifiers.org/reactome/REACT_21310.3;http://identifiers.org/reactome/REACT_6802.6;http://identifiers.org/reactome/REACT_12478.2;http://identifiers.org/reactome/REACT_19184.4;http://identifiers.org/reactome/REACT_9417.8;http://identifiers.org/reactome/REACT_1505.3;http://identifiers.org/reactome/REACT_11061.8;http://identifiers.org/reactome/REACT_111102.5;http://identifiers.org/reactome/R…	67									-	-	-	-	x	-	-	-	-
Q12967	RALGDS	http://identifiers.org/reactome/REACT_12058.3;http://identifiers.org/reactome/REACT_21310.3;http://identifiers.org/reactome/REACT_6802.6;http://identifiers.org/reactome/REACT_12478.2;http://identifiers.org/reactome/REACT_19184.4;http://identifiers.org/reactome/REACT_160158.3;hsa05212;http://identifiers.org/reactome/REACT_1505.3;http://identifiers.org/reactome/REACT_150210.3;http://identifiers.org…	82									-	-	-	-	-	-	-	-	-
Q12962	TAF10	hsa03022;hsa05168;http://identifiers.org/reactome/REACT_172610.3	3									-	-	-	-	x	-	-	-	-
P62841	RPS15	http://identifiers.org/reactome/REACT_78.4;http://identifiers.org/reactome/REACT_833.4;http://identifiers.org/reactome/REACT_1470.5;http://identifiers.org/reactome/REACT_1768.6;http://identifiers.org/reactome/REACT_1788.5;http://identifiers.org/reactome/REACT_467.4;http://identifiers.org/reactome/REACT_75822.2;http://identifiers.org/reactome/REACT_846.5;http://identifiers.org/reactome/REACT_1835.…	44									-	-	-	-	x	-	-	-	x
Q96CW1	AP2M1	http://identifiers.org/reactome/REACT_6900.9;http://identifiers.org/reactome/REACT_172581.3;http://identifiers.org/reactome/REACT_22205.2;http://identifiers.org/reactome/REACT_12056.6;http://identifiers.org/reactome/REACT_13477.3;http://identifiers.org/reactome/REACT_18307.2;http://identifiers.org/reactome/REACT_111102.5;hsa04721;http://identifiers.org/reactome/REACT_18266.2;hsa04144;http://ident…	17									-	-	x	-	-	-	-	-	-
Q9P258	RCC2	http://identifiers.org/reactome/REACT_115566.4;http://identifiers.org/reactome/REACT_150471.3;http://identifiers.org/reactome/REACT_152.7;http://identifiers.org/reactome/REACT_910.6;http://identifiers.org/reactome/REACT_21300.6;http://identifiers.org/reactome/REACT_21391.7;http://identifiers.org/reactome/REACT_150314.3;http://identifiers.org/reactome/REACT_1538.4;http://identifiers.org/reactome/R…	12									-	-	-	x	-	-	-	x	-
Q96CW9	NTNG2	hsa04360;hsa04514	2									-	-	-	x	-	-	-	-	-
Q03135	CAV1	http://identifiers.org/panther.pathway/P00034	1									-	-	x	x	x	-	-	x	x
P00505	GOT2	hsa00270;hsa00330	2									-	-	-	-	x	-	-	-	-
Q9Y6Y9	LY96	hsa05133;http://identifiers.org/reactome/REACT_6900.9;hsa05130;http://identifiers.org/reactome/REACT_6802.6;http://identifiers.org/reactome/REACT_6809.9;http://identifiers.org/reactome/REACT_6783.9;hsa05145;http://identifiers.org/reactome/REACT_25281.5;hsa04064	9									-	-	x	-	-	-	-	x	-
O95944	NCR2	hsa04650	1									-	-	x	-	-	-	-	-	-
Q9UKV8	AGO2	http://identifiers.org/reactome/REACT_71.6;http://identifiers.org/reactome/REACT_172761.3;http://identifiers.org/reactome/REACT_111102.5	3									-	-	-	-	x	-	-	-	-
Q9UKV5	AMFR	hsa04141	1									-	-	-	-	x	-	-	-	-
Q9UKV3	ACIN1	hsa03040;http://identifiers.org/reactome/REACT_578.9;http://identifiers.org/reactome/REACT_107.5;hsa03015;hsa03013;http://identifiers.org/reactome/REACT_995.8	6									-	-	-	-	x	-	-	-	x
Q9UKV0	HDAC9	hsa05203	1									-	-	x	-	x	-	-	-	x
Q9GZM3	POLR2J2	http://identifiers.org/reactome/REACT_1788.5;hsa03020;hsa05169;hsa00230;http://identifiers.org/reactome/REACT_71.6;hsa05016;hsa00240	7									-	-	-	-	x	-	-	-	-
P35606	COPB2		0						794+	+		-	-	-	-	-	-	-	-	-
P60568	IL2	http://identifiers.org/reactome/REACT_12582.3;http://identifiers.org/reactome/REACT_163769.3;http://identifiers.org/reactome/REACT_19184.4;http://identifiers.org/reactome/REACT_9417.8;http://identifiers.org/reactome/REACT_21340.6;http://identifiers.org/reactome/REACT_1505.3;http://identifiers.org/reactome/REACT_9470.9;http://identifiers.org/reactome/REACT_19344.4;http://identifiers.org/reactome/R…	74									-	-	x	x	x	-	-	-	x
P35609	ACTN2	hsa04530;http://identifiers.org/reactome/REACT_20563.4;http://identifiers.org/reactome/REACT_13477.3;hsa05203;http://identifiers.org/reactome/REACT_20593.3;http://identifiers.org/reactome/REACT_15370.3;hsa04670;hsa04510;hsa04520;hsa04810;http://identifiers.org/reactome/REACT_20546.2;hsa05412;http://identifiers.org/reactome/REACT_20568.5	13									-	-	-	x	x	-	-	-	-
P42566	EPS15	http://identifiers.org/reactome/REACT_9417.8;http://identifiers.org/reactome/REACT_111102.5;http://identifiers.org/reactome/REACT_115871.5;hsa04144;http://identifiers.org/reactome/REACT_12484.2;http://identifiers.org/reactome/REACT_116125.6	6	1.39	+							-	-	-	-	-	-	-	x	-
O76082	SLC22A5	hsa05231	1									-	-	-	-	x	-	-	-	-
O76083	PDE9A	hsa00230	1									-	-	-	-	x	-	-	-	-
O76081	RGS20	http://identifiers.org/reactome/REACT_6900.9;http://identifiers.org/reactome/REACT_19333.4;http://identifiers.org/reactome/REACT_21264.2;http://identifiers.org/reactome/REACT_19231.4;http://identifiers.org/reactome/REACT_6802.6;http://identifiers.org/reactome/REACT_20524.3;http://identifiers.org/reactome/REACT_111102.5;http://identifiers.org/reactome/REACT_798.5;http://identifiers.org/reactome/RE…	15									-	-	-	-	-	-	-	x	x
Q8NFU0	BEST4	http://identifiers.org/reactome/REACT_15518.6	1									-	-	-	-	-	-	-	-	-
Q8NFU1	BEST2	http://identifiers.org/reactome/REACT_15518.6	1									-	-	-	-	-	-	-	-	-
Q6P1M0	SLC27A4	hsa04931	1									-	-	-	-	x	-	-	-	-
Q6P1M3	LLGL2	hsa04530;hsa04390	2									-	-	-	-	-	-	-	x	x
P42568	MLLT3	hsa05202	1									-	-	-	-	x	-	-	-	-
P39060	COL18A1	hsa04974	1									-	-	-	x	-	-	-	-	-
O60884	DNAJA2	hsa04141	1	1.11	+	0.61	0.63					-	-	-	-	x	-	-	-	-
Q9Y6J0	CABIN1	http://identifiers.org/reactome/REACT_120956.4	1									-	-	-	-	-	-	-	-	-
Q92569	PIK3R3	http://identifiers.org/reactome/REACT_12582.3;http://identifiers.org/reactome/REACT_1505.3;hsa04670;http://identifiers.org/reactome/REACT_111045.2;http://identifiers.org/reactome/REACT_116125.6;hsa04921;http://identifiers.org/panther.pathway/P00053;http://identifiers.org/panther.pathway/P00056;http://identifiers.org/reactome/REACT_9470.9;http://identifiers.org/reactome/REACT_115871.5;http://ident…	128									-	-	-	-	x	-	-	-	-
Q05707	COL14A1	http://identifiers.org/panther.pathway/P00034;hsa04974	2									-	-	-	x	-	-	-	-	-
Q92565	RAPGEF5	hsa04015;hsa04014	2									-	-	-	-	-	-	-	-	-
P52566	ARHGDIB	hsa04722	1			0.27			24+	+		-	-	-	-	-	-	-	-	-
P57087	JAM2	hsa05120;hsa04530;hsa04514;hsa04670	4									-	-	x	x	-	-	-	-	-
P52564	MAP2K6	http://identifiers.org/reactome/REACT_75790.3;hsa04380;http://identifiers.org/reactome/REACT_6782.5;http://identifiers.org/reactome/REACT_111045.2;http://identifiers.org/reactome/REACT_6900.9;http://identifiers.org/panther.pathway/P00018;hsa05169;hsa05145;http://identifiers.org/reactome/REACT_120956.4;http://identifiers.org/panther.pathway/P04393;http://identifiers.org/reactome/REACT_6802.6;hsa04…	24									k	-	x	-	x	-	x	x	-
P52565	ARHGDIA	hsa04722	1									-	-	-	-	-	-	-	-	-
P42695	NCAPD3	http://identifiers.org/reactome/REACT_115566.4;http://identifiers.org/reactome/REACT_21391.7;http://identifiers.org/reactome/REACT_152.7;http://identifiers.org/reactome/REACT_1857.7;http://identifiers.org/reactome/REACT_828.3;http://identifiers.org/reactome/REACT_21300.6;http://identifiers.org/reactome/REACT_765.5;http://identifiers.org/reactome/REACT_910.6;http://identifiers.org/reactome/REACT_2…	12									-	-	-	-	-	-	-	x	-
Q9HAT8	PELI2	http://identifiers.org/reactome/REACT_6802.6;http://identifiers.org/reactome/REACT_6900.9;http://identifiers.org/reactome/REACT_22442.2;http://identifiers.org/reactome/REACT_75790.3;http://identifiers.org/reactome/REACT_22232.3	5									-	-	-	-	x	-	-	-	-
Q8WU79	SMAP2	hsa04144	1									-	-	-	-	-	-	-	-	-
Q96HE7	ERO1L	http://identifiers.org/reactome/REACT_717.3;http://identifiers.org/reactome/REACT_1014.5;http://identifiers.org/reactome/REACT_17015.7;http://identifiers.org/reactome/REACT_1788.5;hsa04141;http://identifiers.org/reactome/REACT_120956.4;hsa05110;http://identifiers.org/reactome/REACT_71.6;http://identifiers.org/reactome/REACT_111045.2;http://identifiers.org/reactome/REACT_78.4	10									-	-	-	-	x	-	-	-	x
Q15761	NPY5R	hsa04080	1									-	-	-	-	-	-	-	-	-
Q9Y3S1	WNK2	http://identifiers.org/reactome/REACT_15518.6	1									-	-	-	-	x	-	-	-	-
P54219	SLC18A1	hsa04721;hsa04728;hsa05031;hsa05012	4									-	-	-	-	-	-	-	-	-
Q9H254	SPTBN4	http://identifiers.org/reactome/REACT_18266.2;http://identifiers.org/reactome/REACT_111045.2;http://identifiers.org/reactome/REACT_18334.2	3									-	-	-	x	x	-	-	-	-
Q9H257	CARD9	hsa04621;hsa05152	2									-	-	x	-	-	-	-	-	-
P08319	ADH4	http://identifiers.org/reactome/REACT_116125.6;http://identifiers.org/reactome/REACT_111102.5	2									-	-	-	-	x	-	-	-	-
Q9H0Y0	ATG10	hsa04140	1									-	-	-	-	x	-	-	-	-
Q8TED0	UTP15	hsa03008	1									-	-	-	-	x	-	-	-	-
Q8TED1	GPX8	hsa04918;http://identifiers.org/reactome/REACT_120956.4	2									-	-	-	-	-	-	-	-	-
P14635	CCNB1	http://identifiers.org/reactome/REACT_1505.3;http://identifiers.org/reactome/REACT_160315.5;http://identifiers.org/reactome/REACT_6828.2;http://identifiers.org/reactome/REACT_1538.4;hsa04068;http://identifiers.org/reactome/REACT_21279.3;http://identifiers.org/reactome/REACT_1590.2;http://identifiers.org/reactome/REACT_111045.2;http://identifiers.org/reactome/REACT_116125.6;http://identifiers.org/…	42									-	-	-	-	x	-	-	x	-
P07992	ERCC1	http://identifiers.org/reactome/REACT_22107.3;http://identifiers.org/reactome/REACT_975.6;http://identifiers.org/reactome/REACT_834.3;http://identifiers.org/reactome/REACT_1470.5;http://identifiers.org/reactome/REACT_833.4;http://identifiers.org/reactome/REACT_1788.5;http://identifiers.org/reactome/REACT_1851.6;http://identifiers.org/reactome/REACT_1845.5;http://identifiers.org/reactome/REACT_846…	13									-	-	x	-	x	-	-	x	-
P07996	THBS1	hsa05219;hsa05205;http://identifiers.org/reactome/REACT_17015.7;hsa05206;hsa04015;hsa04145;hsa04510;hsa04151	8									-	-	x	x	x	-	-	-	-
O43597	SPRY2	http://identifiers.org/reactome/REACT_120736.4;http://identifiers.org/panther.pathway/P00018;http://identifiers.org/reactome/REACT_9417.8;http://identifiers.org/reactome/REACT_9470.9;http://identifiers.org/panther.pathway/P00021;hsa05206;http://identifiers.org/reactome/REACT_111102.5;http://identifiers.org/reactome/REACT_115871.5;http://identifiers.org/reactome/REACT_12484.2;http://identifiers.or…	12									-	-	-	-	-	-	-	-	-
O43592	XPOT	hsa03013	1									-	-	-	-	-	-	-	-	-
Q86X52	CHSY1	http://identifiers.org/reactome/REACT_116125.6	1									-	-	-	-	x	-	-	-	-
Q86X55	CARM1	http://identifiers.org/reactome/REACT_21310.3;http://identifiers.org/reactome/REACT_12478.2;http://identifiers.org/reactome/REACT_19184.4;http://identifiers.org/reactome/REACT_9417.8;http://identifiers.org/reactome/REACT_21340.6;http://identifiers.org/reactome/REACT_1505.3;http://identifiers.org/reactome/REACT_11061.8;http://identifiers.org/reactome/REACT_111102.5;http://identifiers.org/reactome/…	61									-	-	-	-	x	-	-	-	-
Q71F23	CENPU		0						68+	+		-	-	-	-	x	-	-	-	-
Q9NYI0	PSD3	hsa04144	1									-	-	-	-	-	-	-	-	-
Q99558	MAP3K14	hsa05120;http://identifiers.org/panther.pathway/P00006;http://identifiers.org/reactome/REACT_9417.8;hsa04380;http://identifiers.org/reactome/REACT_19344.4;http://identifiers.org/reactome/REACT_228016.2;http://identifiers.org/reactome/REACT_19183.4;http://identifiers.org/reactome/REACT_12578.5;hsa04064;http://identifiers.org/reactome/REACT_116125.6;http://identifiers.org/reactome/REACT_118773.5;ht…	44									-	-	x	-	x	-	-	-	-
Q3KRB8	ARHGAP11B	http://identifiers.org/reactome/REACT_111102.5	1									-	-	-	-	-	-	-	-	-
Q96RQ9	IL4I1	hsa00270	1									-	-	-	-	x	-	-	-	-
Q76N89	HECW1	http://identifiers.org/reactome/REACT_200841.3;http://identifiers.org/reactome/REACT_116125.6;http://identifiers.org/reactome/REACT_111102.5	3									-	-	-	-	x	-	-	-	-
Q96RQ3	MCCC1	http://identifiers.org/reactome/REACT_116125.6	1									-	-	-	-	x	-	-	-	-
Q8N3U4	STAG2	http://identifiers.org/reactome/REACT_115566.4;http://identifiers.org/reactome/REACT_150471.3;http://identifiers.org/reactome/REACT_152.7;http://identifiers.org/reactome/REACT_910.6;hsa04110;http://identifiers.org/reactome/REACT_21300.6;http://identifiers.org/reactome/REACT_21391.7;http://identifiers.org/reactome/REACT_150314.3;http://identifiers.org/reactome/REACT_1538.4;http://identifiers.org/r…	13									-	-	-	-	x	-	-	x	-
P40879	SLC26A3	hsa04978	1									-	-	-	-	-	-	-	-	-
P40692	MLH1	hsa05213;hsa05200	2									-	-	x	-	x	-	-	-	-
P33778	HIST1H2BB	http://identifiers.org/reactome/REACT_172610.3;http://identifiers.org/reactome/REACT_1788.5;http://identifiers.org/reactome/REACT_765.5;http://identifiers.org/reactome/REACT_6783.9;http://identifiers.org/reactome/REACT_1538.4;http://identifiers.org/reactome/REACT_6782.5;http://identifiers.org/reactome/REACT_2203.7;http://identifiers.org/reactome/REACT_116125.6;http://identifiers.org/reactome/REAC…	26									-	-	-	-	-	-	-	-	-
P21964	COMT	hsa04728	1									-	-	-	-	x	-	-	-	-
P07333	CSF1R	hsa05200;hsa05202;hsa04015;hsa04014;hsa04144;hsa04380;hsa04151	7									k	-	x	x	x	-	x	x	x
P07332	FES	http://identifiers.org/panther.pathway/P00007;http://identifiers.org/reactome/REACT_19199.2;http://identifiers.org/reactome/REACT_19271.2;http://identifiers.org/reactome/REACT_18266.2;hsa04360;http://identifiers.org/reactome/REACT_111045.2;http://identifiers.org/reactome/REACT_19236.2	7									k	-	x	-	x	-	x	x	-
P07339	CTSD	http://identifiers.org/reactome/REACT_21310.3;http://identifiers.org/reactome/REACT_12478.2;http://identifiers.org/reactome/REACT_19184.4;http://identifiers.org/reactome/REACT_9417.8;http://identifiers.org/reactome/REACT_1505.3;http://identifiers.org/reactome/REACT_11061.8;hsa04142;http://identifiers.org/reactome/REACT_111102.5;http://identifiers.org/reactome/REACT_21264.2;http://identifiers.org/…	63									-	-	x	-	-	-	-	-	-
P61764	STXBP1	http://identifiers.org/reactome/REACT_21310.3;http://identifiers.org/reactome/REACT_12478.2;http://identifiers.org/reactome/REACT_19184.4;http://identifiers.org/reactome/REACT_78.4;http://identifiers.org/reactome/REACT_9417.8;http://identifiers.org/reactome/REACT_21340.6;http://identifiers.org/reactome/REACT_1505.3;http://identifiers.org/reactome/REACT_1788.5;hsa04721;http://identifiers.org/react…	67									-	-	-	x	-	-	-	-	-
P61769	B2M	http://identifiers.org/reactome/REACT_6900.9;http://identifiers.org/reactome/REACT_147694.3;http://identifiers.org/reactome/REACT_6802.6;http://identifiers.org/reactome/REACT_163701.3;http://identifiers.org/reactome/REACT_163936.3;http://identifiers.org/reactome/REACT_147814.3	6									-	-	x	x	x	-	-	-	x
Q8NI77	KIF18A	http://identifiers.org/reactome/REACT_6900.9;http://identifiers.org/reactome/REACT_115566.4;http://identifiers.org/reactome/REACT_150471.3;http://identifiers.org/reactome/REACT_152.7;http://identifiers.org/reactome/REACT_910.6;http://identifiers.org/reactome/REACT_21300.6;http://identifiers.org/reactome/REACT_21391.7;http://identifiers.org/reactome/REACT_150314.3;http://identifiers.org/reactome/R…	14									-	-	x	-	-	-	-	-	-
P10600	TGFB3	hsa05220;hsa05212;hsa04110;hsa05211;hsa05200;hsa05152;hsa04390;hsa04144;hsa04068;hsa04010;hsa05161;hsa05145	12									-	-	-	x	-	-	-	-	-
Q9BRC7	PLCD4	http://identifiers.org/panther.pathway/P04394;http://identifiers.org/reactome/REACT_1505.3;http://identifiers.org/reactome/REACT_150154.3;http://identifiers.org/reactome/REACT_15518.6;hsa04070;http://identifiers.org/reactome/REACT_111045.2;hsa04919;http://identifiers.org/reactome/REACT_116125.6;http://identifiers.org/reactome/REACT_13477.3	9									-	-	-	-	x	-	-	-	-
Q14814	MEF2D	http://identifiers.org/reactome/REACT_21310.3;http://identifiers.org/reactome/REACT_12478.2;http://identifiers.org/reactome/REACT_19184.4;http://identifiers.org/reactome/REACT_9417.8;http://identifiers.org/reactome/REACT_21340.6;http://identifiers.org/reactome/REACT_1505.3;http://identifiers.org/reactome/REACT_11061.8;http://identifiers.org/reactome/REACT_111102.5;http://identifiers.org/reactome/…	60									-	-	-	-	x	-	-	x	x
P10606	COX5B	hsa05010;http://identifiers.org/reactome/REACT_15518.6;hsa04932;http://identifiers.org/reactome/REACT_111045.2;http://identifiers.org/reactome/REACT_116125.6;hsa05016;hsa05012	7									-	-	-	-	x	-	-	-	-
Q9NZI5	GRHL1	http://identifiers.org/reactome/REACT_21310.3;http://identifiers.org/reactome/REACT_12478.2;http://identifiers.org/reactome/REACT_19184.4;http://identifiers.org/reactome/REACT_9417.8;http://identifiers.org/reactome/REACT_21340.6;http://identifiers.org/reactome/REACT_1505.3;http://identifiers.org/reactome/REACT_11061.8;http://identifiers.org/reactome/REACT_111102.5;http://identifiers.org/reactome/…	60									-	-	-	-	x	-	-	-	-
Q9NZI8	IGF2BP1	hsa05206	1									-	-	-	-	-	-	-	x	-
P62072	TIMM10	http://identifiers.org/reactome/REACT_17015.7	1									-	-	-	-	-	-	-	-	-
P62070	RRAS2	http://identifiers.org/panther.pathway/P00018;hsa05205;hsa04530;hsa04014;hsa04010;hsa04810	6									-	-	-	-	-	-	-	-	x
Q9UBG0	MRC2	hsa04145;hsa05152	2									-	-	-	-	-	-	-	-	x
O14764	GABRD	hsa04080;hsa04727	2									-	-	-	-	-	-	-	-	-
O14763	TNFRSF10B	http://identifiers.org/reactome/REACT_1059.6;http://identifiers.org/reactome/REACT_900.4;hsa04650;http://identifiers.org/reactome/REACT_578.9;http://identifiers.org/reactome/REACT_1503.6;http://identifiers.org/reactome/REACT_832.5;http://identifiers.org/reactome/REACT_1619.5;hsa05162	8									-	-	x	-	-	-	-	x	-
P55103	INHBC	hsa04550;http://identifiers.org/reactome/REACT_17015.7	2									-	-	-	-	-	-	-	-	-
Q9UJV9	DDX41	http://identifiers.org/reactome/REACT_6802.6;http://identifiers.org/reactome/REACT_6900.9	2									-	-	x	-	x	-	-	x	-
Q9BT78	COPS4		0	1.30	+	1.21						-	-	-	-	x	-	-	-	-
P10147	CCL3	hsa05132;hsa04062	2									-	-	x	x	x	-	-	-	x
P04798	CYP1A1	http://identifiers.org/reactome/REACT_21310.3;http://identifiers.org/reactome/REACT_12478.2;http://identifiers.org/reactome/REACT_19184.4;http://identifiers.org/reactome/REACT_9417.8;http://identifiers.org/reactome/REACT_21340.6;http://identifiers.org/reactome/REACT_1505.3;http://identifiers.org/reactome/REACT_11061.8;http://identifiers.org/reactome/REACT_111102.5;http://identifiers.org/reactome/…	60									-	-	-	-	x	-	-	x	x
Q06643	LTB	hsa04064;http://identifiers.org/panther.pathway/P00006	2									-	-	x	-	-	-	-	-	-
Q9NUM4	TMEM106B		0						50-	-		-	-	-	x	-	-	-	-	-
P80098	CCL7	hsa04062	1									-	-	x	x	-	-	-	-	-
P52824	DGKQ	hsa04070;hsa05231;hsa00564	3									-	-	-	-	x	-	-	-	-
Q9ULD6	INTU	http://identifiers.org/reactome/REACT_228134.2;http://identifiers.org/reactome/REACT_111102.5	2									-	-	-	x	-	-	-	-	x
Q9ULD4	BRPF3	http://identifiers.org/reactome/REACT_172610.3	1									-	-	-	-	x	-	-	-	-
P51159	RAB27A	http://identifiers.org/reactome/REACT_71.6;http://identifiers.org/reactome/REACT_717.3;http://identifiers.org/reactome/REACT_1014.5;http://identifiers.org/reactome/REACT_17015.7;http://identifiers.org/reactome/REACT_1788.5;http://identifiers.org/reactome/REACT_111045.2;http://identifiers.org/reactome/REACT_15518.6;http://identifiers.org/reactome/REACT_78.4	8									-	-	x	x	-	-	-	-	x
P51153	RAB13	hsa04530;http://identifiers.org/reactome/REACT_498.8;http://identifiers.org/reactome/REACT_762.2;http://identifiers.org/reactome/REACT_1195.6;http://identifiers.org/reactome/REACT_150203.3;http://identifiers.org/reactome/REACT_150210.3;http://identifiers.org/reactome/REACT_11123.6;http://identifiers.org/reactome/REACT_976.3;http://identifiers.org/reactome/REACT_1109.4;http://identifiers.org/react…	13									-	-	-	x	-	-	-	-	-
P35030	PRSS3	http://identifiers.org/reactome/REACT_6802.6;hsa04080;hsa04974;http://identifiers.org/reactome/REACT_6900.9	4									-	-	-	x	x	-	-	-	-
Q9BTU6	PI4K2A	hsa04070	1									-	-	x	-	x	-	-	-	-
Q9Y2P8	RCL1	hsa03008	1						74 75 81-	-		-	-	-	-	x	-	-	-	-
O60583	CCNT2	http://identifiers.org/reactome/REACT_169122.3;http://identifiers.org/reactome/REACT_833.4;http://identifiers.org/reactome/REACT_169445.3;http://identifiers.org/reactome/REACT_1470.5;http://identifiers.org/reactome/REACT_1788.5;http://identifiers.org/reactome/REACT_169107.3;http://identifiers.org/reactome/REACT_846.5;http://identifiers.org/reactome/REACT_111045.2;http://identifiers.org/reactome/R…	38									-	-	-	-	x	-	-	x	-
Q9Y2P5	SLC27A5	hsa04931	1									-	-	-	-	x	-	-	-	-
Q9Y2P4	SLC27A6	hsa04931	1									-	-	-	-	x	-	-	-	-
Q9UMX2	OAZ3	http://identifiers.org/reactome/REACT_13565.3	1									-	-	-	-	x	-	-	-	-
Q9UMX3	BOK	http://identifiers.org/panther.pathway/P00006	1									-	-	-	-	-	-	-	x	x
Q9UMX0	UBQLN1	hsa04141	1									-	-	-	-	x	-	-	-	-
Q04864	REL	http://identifiers.org/reactome/REACT_21310.3;http://identifiers.org/reactome/REACT_12478.2;http://identifiers.org/reactome/REACT_19184.4;http://identifiers.org/reactome/REACT_9417.8;http://identifiers.org/reactome/REACT_1505.3;http://identifiers.org/reactome/REACT_11061.8;http://identifiers.org/reactome/REACT_111102.5;http://identifiers.org/reactome/REACT_21264.2;http://identifiers.org/reactome/…	65									-	-	x	-	x	-	-	-	-
Q9UMX6	GUCA1B	http://identifiers.org/reactome/REACT_116125.6;http://identifiers.org/reactome/REACT_111102.5	2									-	-	-	-	-	-	-	-	-
P17735	TAT	hsa00270	1									-	-	-	-	x	-	-	-	-
Q13794	PMAIP1	http://identifiers.org/reactome/REACT_115566.4;http://identifiers.org/reactome/REACT_309.3;http://identifiers.org/reactome/REACT_120956.4;http://identifiers.org/reactome/REACT_85.4;http://identifiers.org/reactome/REACT_152.7;http://identifiers.org/reactome/REACT_578.9;hsa05203;http://identifiers.org/reactome/REACT_21300.6;http://identifiers.org/reactome/REACT_21391.7;http://identifiers.org/reacto…	16									-	-	x	-	x	-	-	x	-
Q13797	ITGA9	http://identifiers.org/panther.pathway/P00034;hsa04514;hsa04510;hsa05412;hsa04151;hsa04810	6									-	-	x	x	-	-	-	-	-
P18848	ATF4	hsa04912;http://identifiers.org/reactome/REACT_17015.7;http://identifiers.org/panther.pathway/P00006;hsa05161;hsa05203;hsa05215;hsa04141;hsa04720;hsa04722;hsa04010;hsa04668;hsa04728;hsa04918;hsa05031;hsa04151;hsa04261;hsa04932;http://identifiers.org/reactome/REACT_18356.4	18									-	-	-	-	x	-	-	-	-
Q13790	APOF	http://identifiers.org/reactome/REACT_15518.6	1									-	-	-	-	-	-	-	-	-
P18847	ATF3	http://identifiers.org/reactome/REACT_18356.4;http://identifiers.org/reactome/REACT_17015.7;http://identifiers.org/panther.pathway/P00006	3									-	-	-	-	x	-	-	-	x
P18846	ATF1	http://identifiers.org/reactome/REACT_12478.2;http://identifiers.org/reactome/REACT_762.2;http://identifiers.org/reactome/REACT_1505.3;http://identifiers.org/reactome/REACT_12599.2;http://identifiers.org/reactome/REACT_1109.4;http://identifiers.org/reactome/REACT_12579.3;http://identifiers.org/reactome/REACT_116125.6;http://identifiers.org/reactome/REACT_160158.3;http://identifiers.org/reactome/R…	120									-	-	-	-	x	-	-	-	-
Q9Y478	PRKAB1	http://identifiers.org/reactome/REACT_762.2;http://identifiers.org/reactome/REACT_21393.2;http://identifiers.org/reactome/REACT_150210.3;http://identifiers.org/reactome/REACT_21387.2;http://identifiers.org/reactome/REACT_1109.4;hsa04068;hsa04921;hsa04920;http://identifiers.org/reactome/REACT_498.8;http://identifiers.org/reactome/REACT_6838.2;http://identifiers.org/reactome/REACT_6964.3;http://ide…	22									-	-	-	-	x	-	-	-	-
Q9NVU0	POLR3E	http://identifiers.org/reactome/REACT_1788.5;hsa03020;hsa05169;hsa00230;http://identifiers.org/reactome/REACT_71.6;hsa00240	6									-	-	x	-	x	-	-	-	-
P02462	COL4A1	http://identifiers.org/panther.pathway/P00034;hsa04974;hsa05200;hsa04510;hsa04151	5									-	-	-	-	-	-	-	-	x
Q00722	PLCB2	hsa04611;http://identifiers.org/reactome/REACT_21340.6;http://identifiers.org/reactome/REACT_1505.3;hsa04720;hsa04728;http://identifiers.org/reactome/REACT_111045.2;http://identifiers.org/reactome/REACT_116125.6;http://identifiers.org/reactome/REACT_21384.3;http://identifiers.org/panther.pathway/P04394;http://identifiers.org/reactome/REACT_6900.9;hsa04919;hsa04062;http://identifiers.org/reactome/…	52									-	-	-	-	x	-	-	-	-
P02461	COL3A1	http://identifiers.org/panther.pathway/P00034;hsa04974;hsa04611;hsa04510;hsa04151	5									-	-	-	x	x	-	-	-	-
Q9Y3L5	RAP2C	http://identifiers.org/panther.pathway/P00034	1									-	-	-	-	-	-	-	-	-
P78406	RAE1	http://identifiers.org/reactome/REACT_78.4;http://identifiers.org/reactome/REACT_833.4;http://identifiers.org/reactome/REACT_1470.5;http://identifiers.org/reactome/REACT_1768.6;http://identifiers.org/reactome/REACT_1788.5;http://identifiers.org/reactome/REACT_765.5;http://identifiers.org/reactome/REACT_2089.5;http://identifiers.org/reactome/REACT_25229.2;http://identifiers.org/reactome/REACT_846.…	46									-	-	-	-	x	-	-	-	-
Q96S96	PEBP4	http://identifiers.org/panther.pathway/P00018	1									-	-	-	-	-	-	-	-	-
P17655	CAPN2	hsa04141;http://identifiers.org/panther.pathway/P00029;hsa05010;hsa04510	4									-	-	-	-	-	-	-	-	-
Q9NWS0	PIH1D1		0						194+	+		-	-	-	-	x	-	-	-	x
Q9UM54	MYO6	http://identifiers.org/reactome/REACT_18347.2;http://identifiers.org/reactome/REACT_15370.3;http://identifiers.org/reactome/REACT_13477.3;http://identifiers.org/reactome/REACT_18307.2	4									-	-	-	-	-	-	-	-	-
O00548	DLL1	http://identifiers.org/panther.pathway/P00005;http://identifiers.org/reactome/REACT_116125.6;http://identifiers.org/reactome/REACT_111102.5	3									-	-	x	-	x	-	-	-	x
P01042	KNG1	http://identifiers.org/reactome/REACT_604.6	1									-	-	-	-	-	-	-	-	-
Q15029	EFTUD2	hsa03040	1									-	-	-	-	x	-	-	-	-
Q15024	EXOSC7	http://identifiers.org/reactome/REACT_18356.4;http://identifiers.org/reactome/REACT_17015.7;hsa03018	3									-	-	-	-	x	-	-	-	-
Q15027	ACAP1	hsa04144	1									-	-	-	-	-	-	-	-	-
Q15021	NCAPD2	http://identifiers.org/reactome/REACT_115566.4;http://identifiers.org/reactome/REACT_152.7;http://identifiers.org/reactome/REACT_21300.6;http://identifiers.org/reactome/REACT_21391.7;http://identifiers.org/reactome/REACT_910.6;http://identifiers.org/reactome/REACT_21267.4;http://identifiers.org/reactome/REACT_383.7	7									-	-	-	-	-	-	-	x	-
Q15022	SUZ12	http://identifiers.org/reactome/REACT_71.6;http://identifiers.org/reactome/REACT_120956.4	2									-	-	-	-	x	-	-	-	-
Q86V81	ALYREF	hsa03040;http://identifiers.org/reactome/REACT_833.4;http://identifiers.org/reactome/REACT_1470.5;http://identifiers.org/reactome/REACT_1768.6;http://identifiers.org/reactome/REACT_1788.5;http://identifiers.org/reactome/REACT_467.4;http://identifiers.org/reactome/REACT_846.5;http://identifiers.org/reactome/REACT_1835.4;http://identifiers.org/reactome/REACT_78.4;http://identifiers.org/reactome/REA…	35	1.09		0.68			250+	+		-	-	-	-	x	-	-	-	x
Q9UP38	FZD1	http://identifiers.org/reactome/REACT_172581.3;hsa04550;http://identifiers.org/reactome/REACT_172638.3;hsa05205;hsa04310;hsa05200;http://identifiers.org/reactome/REACT_111102.5;http://identifiers.org/panther.pathway/P00005;hsa04390;http://identifiers.org/reactome/REACT_116125.6	10									-	-	-	-	-	-	-	-	x
Q02985	CFHR3	http://identifiers.org/reactome/REACT_6802.6;http://identifiers.org/reactome/REACT_6900.9	2									-	-	-	-	-	-	-	-	-
P09693	CD3G	http://identifiers.org/reactome/REACT_160158.3;http://identifiers.org/reactome/REACT_6900.9;http://identifiers.org/reactome/REACT_19358.5;http://identifiers.org/panther.pathway/P00053;http://identifiers.org/reactome/REACT_6802.6;http://identifiers.org/reactome/REACT_163769.3;http://identifiers.org/reactome/REACT_163701.3;http://identifiers.org/reactome/REACT_163936.3;http://identifiers.org/reacto…	20									-	-	x	x	-	-	-	-	-
Q8TE23	TAS1R2	hsa04973	1									-	-	-	-	-	-	-	-	-
Q8TCG5	CPT1C	hsa04920	1									-	-	-	-	x	-	-	-	-
Q8TCG2	PI4K2B	hsa04070	1									-	-	-	-	x	-	-	-	-
Q16762	TST	hsa00270	1									-	-	-	-	x	-	-	-	x
P62987	UBA52	http://identifiers.org/reactome/REACT_6785.2;http://identifiers.org/reactome/REACT_169445.3;http://identifiers.org/reactome/REACT_1574.3;http://identifiers.org/reactome/REACT_9029.3;http://identifiers.org/reactome/REACT_1590.2;http://identifiers.org/reactome/REACT_111045.2;http://identifiers.org/reactome/REACT_116125.6;http://identifiers.org/reactome/REACT_228261.2;http://identifiers.org/reactome…	126									-	-	x	-	x	-	-	-	-
P34741	SDC2	http://identifiers.org/reactome/REACT_228170.2;hsa05205;http://identifiers.org/reactome/REACT_228085.2;hsa04514;http://identifiers.org/reactome/REACT_111102.5;http://identifiers.org/reactome/REACT_18266.2;http://identifiers.org/reactome/REACT_111045.2;http://identifiers.org/reactome/REACT_116125.6;http://identifiers.org/reactome/REACT_15518.6	9									-	-	-	x	x	-	-	-	-
Q99819	ARHGDIG	hsa04722	1									-	-	-	-	-	-	-	-	-
P46059	SLC15A1	hsa04974	1									-	-	-	-	-	-	-	-	-
Q92777	SYN2	http://identifiers.org/reactome/REACT_13477.3	1									-	-	-	-	-	-	-	-	-
Q9BVG9	PTDSS2	hsa00564	1									-	-	-	-	x	-	-	-	-
P32745	SSTR3	hsa04080	1									-	-	-	-	-	-	-	-	-
Q99962	SH3GL2	http://identifiers.org/reactome/REACT_6900.9;http://identifiers.org/reactome/REACT_9417.8;http://identifiers.org/reactome/REACT_22205.2;http://identifiers.org/reactome/REACT_12056.6;http://identifiers.org/reactome/REACT_75774.5;http://identifiers.org/reactome/REACT_17015.7;http://identifiers.org/reactome/REACT_19187.2;http://identifiers.org/reactome/REACT_19400.3;http://identifiers.org/reactome/R…	19									-	-	x	-	-	-	-	-	-
Q99963	SH3GL3	http://identifiers.org/panther.pathway/P00029;hsa04144	2									-	-	-	-	-	-	-	-	-
P42224	STAT1	hsa05212;http://identifiers.org/reactome/REACT_27307.2;http://identifiers.org/reactome/REACT_25078.2;http://identifiers.org/reactome/REACT_25229.2;hsa04380;http://identifiers.org/reactome/REACT_116125.6;http://identifiers.org/reactome/REACT_6900.9;http://identifiers.org/reactome/REACT_120736.4;hsa04919;http://identifiers.org/reactome/REACT_121141.3;http://identifiers.org/panther.pathway/P00018;hs…	35									-	-	x	-	x	-	-	x	x
P42226	STAT6	http://identifiers.org/reactome/REACT_6802.6;http://identifiers.org/reactome/REACT_6900.9;http://identifiers.org/panther.pathway/P00047;hsa05161;http://identifiers.org/panther.pathway/P00018	5									-	-	-	-	x	-	-	x	-
Q9UI46	DNAI1	hsa05016	1									-	-	-	x	-	-	-	-	-
Q9UI47	CTNNA3	hsa05100;hsa05213;hsa05200;hsa04530;hsa04670;hsa04390;hsa04520;hsa05412	8									-	-	-	x	-	-	-	-	-
P22234	PAICS	hsa00230	1			0.64			22+	+		-	-	-	-	x	-	-	-	-
Q9BUZ4	TRAF4	hsa05200	1									-	-	-	-	x	-	-	x	-
P04150	NR3C1	http://identifiers.org/reactome/REACT_21310.3;http://identifiers.org/reactome/REACT_12478.2;http://identifiers.org/reactome/REACT_19184.4;http://identifiers.org/reactome/REACT_9417.8;http://identifiers.org/reactome/REACT_21340.6;http://identifiers.org/reactome/REACT_1505.3;http://identifiers.org/reactome/REACT_11061.8;http://identifiers.org/reactome/REACT_111102.5;http://identifiers.org/reactome/…	61									-	-	-	-	x	-	-	x	-
P04156	PRNP	hsa05020	1									-	-	-	-	-	-	-	-	-
Q8IYH5	ZZZ3	http://identifiers.org/reactome/REACT_172610.3	1									-	-	-	-	x	-	-	-	-
Q9H089	LSG1	hsa03008	1									-	-	-	-	-	-	-	-	-
F4MH35	F4MH35	hsa05202	1									-	-	-	-	-	-	-	-	-
O75688	PPM1B	hsa04010	1									-	-	-	-	x	-	-	-	-
Q9H081	MIS12	http://identifiers.org/reactome/REACT_115566.4;http://identifiers.org/reactome/REACT_150471.3;http://identifiers.org/reactome/REACT_152.7;http://identifiers.org/reactome/REACT_910.6;http://identifiers.org/reactome/REACT_21300.6;http://identifiers.org/reactome/REACT_21391.7;http://identifiers.org/reactome/REACT_150314.3;http://identifiers.org/reactome/REACT_1538.4;http://identifiers.org/reactome/R…	12									-	-	-	-	-	-	-	x	-
Q9H8E8	CSRP2BP	http://identifiers.org/reactome/REACT_172610.3	1									-	-	-	-	x	-	-	-	-
Q96MU8	KREMEN1	http://identifiers.org/reactome/REACT_116125.6;http://identifiers.org/reactome/REACT_111102.5	2									-	-	-	-	-	-	-	-	-
P27348	YWHAQ	http://identifiers.org/reactome/REACT_12582.3;hsa05130;http://identifiers.org/reactome/REACT_19184.4;http://identifiers.org/reactome/REACT_18407.6;http://identifiers.org/reactome/REACT_9417.8;http://identifiers.org/reactome/REACT_21340.6;http://identifiers.org/reactome/REACT_1505.3;http://identifiers.org/reactome/REACT_11061.8;http://identifiers.org/reactome/REACT_9470.9;http://identifiers.org/re…	80									-	-	-	-	-	-	-	-	-
P19404	NDUFV2	hsa05016;hsa05010;hsa05012;hsa04932	4									-	-	-	-	x	-	-	-	-
Q8N6R0	METTL13		0						398+	+		-	-	-	-	-	-	-	-	-
Q9H3T3	SEMA6B	hsa04360	1									-	-	-	x	-	-	-	-	-
Q9H3T2	SEMA6C	hsa04360	1									-	-	-	x	-	-	-	-	-
P49190	PTH2R	hsa04080	1									-	-	-	-	-	-	-	-	-
Q9NUP9	LIN7C		0	1.20	+	1.25	1.60				x	-	-	-	-	-	-	-	-	-
O14976	GAK	http://identifiers.org/reactome/REACT_17015.7;http://identifiers.org/reactome/REACT_11235.4;http://identifiers.org/reactome/REACT_19187.2;http://identifiers.org/reactome/REACT_19400.3;http://identifiers.org/reactome/REACT_11123.6	5									-	-	-	-	x	-	-	x	-
O14974	PPP1R12A	http://identifiers.org/reactome/REACT_115566.4;hsa04611;hsa04510;http://identifiers.org/reactome/REACT_152.7;hsa05205;http://identifiers.org/reactome/REACT_160315.5;http://identifiers.org/reactome/REACT_21300.6;http://identifiers.org/reactome/REACT_21391.7;http://identifiers.org/reactome/REACT_21267.4;http://identifiers.org/reactome/REACT_383.7;http://identifiers.org/reactome/REACT_2203.7;hsa0481…	14			0.39			446+;446+	+		-	-	-	-	x	-	-	-	-
O14975	SLC27A2	hsa04931	1									-	-	-	-	x	-	-	-	-
Q9NUP1	BLOC1S4		0	1.72	+							-	-	-	x	-	-	-	-	-
Q9GZP9	DERL2	hsa04141;http://identifiers.org/reactome/REACT_116125.6;http://identifiers.org/reactome/REACT_228134.2;http://identifiers.org/reactome/REACT_111102.5	4						218+	+		-	-	-	-	x	-	-	-	-
P09848	LCT	hsa04973	1									-	-	-	-	-	-	-	-	-
Q9GZP4	PITHD1		0						189+	+		-	-	-	-	-	-	-	-	-
Q9GZP0	PDGFD	http://identifiers.org/reactome/REACT_16888.5;hsa04810;hsa04540;http://identifiers.org/panther.pathway/P00005;hsa05215;hsa04015;hsa04014;hsa05231;hsa04510;http://identifiers.org/reactome/REACT_111102.5;hsa04151	11									-	-	-	-	-	-	-	-	-
P49448	GLUD2	hsa00330	1									-	-	-	-	x	-	-	-	-
O75027	ABCB7	http://identifiers.org/reactome/REACT_160176.3	1									-	-	-	-	-	-	-	-	-
Q8IZV5	RDH10	http://identifiers.org/reactome/REACT_116125.6;http://identifiers.org/reactome/REACT_111102.5	2									-	-	-	-	x	-	-	-	-
O75023	LILRB5	hsa04380	1									-	-	x	-	-	-	-	-	-
P49441	INPP1	hsa04070	1									-	-	-	-	x	-	-	-	-
Q05519	SRSF11	http://identifiers.org/reactome/REACT_78.4;http://identifiers.org/reactome/REACT_833.4;http://identifiers.org/reactome/REACT_1470.5;http://identifiers.org/reactome/REACT_1788.5;http://identifiers.org/reactome/REACT_467.4;http://identifiers.org/reactome/REACT_846.5;http://identifiers.org/reactome/REACT_387.4;http://identifiers.org/reactome/REACT_894.3;http://identifiers.org/reactome/REACT_397.3;ht…	24									-	-	-	-	x	-	-	-	-
Q8IWZ3	ANKHD1		0						1661+	+		-	-	x	-	-	-	-	-	-
Q9HCU5	PREB	hsa04141;http://identifiers.org/reactome/REACT_18356.4;http://identifiers.org/reactome/REACT_17015.7;http://identifiers.org/reactome/REACT_11123.6	4									-	-	-	-	x	-	-	-	-
Q8IWZ5	TRIM42		0						301+	+		-	-	-	-	-	-	-	-	-
P15313	ATP6V1B1	hsa04721;hsa05120;hsa04145;hsa05110	4									-	-	-	-	x	-	-	-	-
Q9HCU8	POLD4	http://identifiers.org/reactome/REACT_1725.5;http://identifiers.org/reactome/REACT_115566.4;http://identifiers.org/reactome/REACT_2014.4;http://identifiers.org/reactome/REACT_683.4;http://identifiers.org/reactome/REACT_1783.3;http://identifiers.org/reactome/REACT_152.7;http://identifiers.org/reactome/REACT_734.4;http://identifiers.org/reactome/REACT_21300.6;hsa03030;http://identifiers.org/reactom…	19									-	-	-	-	x	-	-	-	-
Q9UNA0	ADAMTS5	http://identifiers.org/reactome/REACT_17015.7	1									-	-	-	-	x	-	-	-	-
Q9UNA1	ARHGAP26	http://identifiers.org/panther.pathway/P00034;http://identifiers.org/panther.pathway/P00047;http://identifiers.org/reactome/REACT_111102.5	3									-	-	-	-	-	-	-	-	-
P61371	ISL1	hsa04550;http://identifiers.org/reactome/REACT_17015.7	2									-	-	-	x	x	-	-	-	x
Q13404	TMEM189	http://identifiers.org/reactome/REACT_6900.9;http://identifiers.org/reactome/REACT_75774.5;http://identifiers.org/reactome/REACT_22442.2;http://identifiers.org/reactome/REACT_19358.5;http://identifiers.org/reactome/REACT_12623.3;http://identifiers.org/reactome/REACT_22232.3;http://identifiers.org/reactome/REACT_6802.6;http://identifiers.org/reactome/REACT_163769.3;http://identifiers.org/reactome/…	21									-	-	x	-	x	-	-	-	x
Q13409	DYNC1I2	http://identifiers.org/reactome/REACT_6900.9;hsa05132;http://identifiers.org/reactome/REACT_15296.3;http://identifiers.org/reactome/REACT_152.7;http://identifiers.org/reactome/REACT_15479.2;http://identifiers.org/reactome/REACT_160315.5;http://identifiers.org/reactome/REACT_21300.6;http://identifiers.org/reactome/REACT_21391.7;hsa04145;http://identifiers.org/reactome/REACT_115566.4;http://identif…	14									-	-	x	-	-	-	-	-	-
P05783	KRT18	hsa05130	1									-	-	-	-	-	-	-	x	-
P63208	SKP1	http://identifiers.org/reactome/REACT_12478.2;http://identifiers.org/reactome/REACT_1505.3;http://identifiers.org/reactome/REACT_169445.3;http://identifiers.org/reactome/REACT_1574.3;http://identifiers.org/reactome/REACT_9029.3;http://identifiers.org/reactome/REACT_1590.2;http://identifiers.org/reactome/REACT_111045.2;http://identifiers.org/reactome/REACT_116125.6;http://identifiers.org/reactome/…	138	1.24	+	0.63						-	-	x	-	x	-	-	-	-
P14406	COX7A2	hsa05016;hsa05010;hsa05012;hsa04932	4									-	-	-	-	-	-	-	-	-
P11161	EGR2	http://identifiers.org/reactome/REACT_111045.2;hsa05161;hsa05203	3									-	-	-	-	x	-	-	-	x
P01861	IGHG4	http://identifiers.org/reactome/REACT_160158.3;http://identifiers.org/reactome/REACT_160086.3;http://identifiers.org/reactome/REACT_6802.6;http://identifiers.org/reactome/REACT_160274.3;http://identifiers.org/reactome/REACT_6900.9;http://identifiers.org/reactome/REACT_160123.3	6									-	-	x	-	-	-	-	-	-
P01860	IGHG3	http://identifiers.org/reactome/REACT_160158.3;http://identifiers.org/reactome/REACT_160086.3;http://identifiers.org/reactome/REACT_6802.6;http://identifiers.org/reactome/REACT_160274.3;http://identifiers.org/reactome/REACT_6900.9;http://identifiers.org/reactome/REACT_160123.3	6									-	-	x	-	-	-	-	-	-
P61513	RPL37A	http://identifiers.org/reactome/REACT_2159.6;http://identifiers.org/reactome/REACT_1014.5;http://identifiers.org/reactome/REACT_717.3;http://identifiers.org/reactome/REACT_17015.7;http://identifiers.org/reactome/REACT_1797.2;http://identifiers.org/reactome/REACT_20605.4;http://identifiers.org/reactome/REACT_1788.5;http://identifiers.org/reactome/REACT_75822.2;hsa03010;http://identifiers.org/react…	14									-	-	-	-	x	-	-	-	-
O95718	ESRRB	hsa04550	1									-	-	-	-	x	-	-	-	-
Q8NHR9	PFN4	hsa05132;hsa04015;hsa05131;hsa04810	4									-	-	-	-	-	-	-	-	-
Q13541	EIF4EBP1	http://identifiers.org/reactome/REACT_762.2;http://identifiers.org/reactome/REACT_21393.2;http://identifiers.org/reactome/REACT_150210.3;http://identifiers.org/reactome/REACT_21387.2;hsa05231;hsa04066;http://identifiers.org/reactome/REACT_498.8;http://identifiers.org/reactome/REACT_6838.2;http://identifiers.org/reactome/REACT_6964.3;http://identifiers.org/reactome/REACT_150359.3;http://identifier…	23									-	-	-	-	x	-	-	-	-
Q13542	EIF4EBP2	hsa03013	1									-	-	-	-	x	-	-	-	-
O95715	CXCL14	hsa04062	1									-	-	x	x	-	-	-	-	-
Q13546	RIPK1	http://identifiers.org/reactome/REACT_6900.9;http://identifiers.org/reactome/REACT_1059.6;http://identifiers.org/reactome/REACT_6783.9;http://identifiers.org/reactome/REACT_578.9;http://identifiers.org/panther.pathway/P00006;http://identifiers.org/reactome/REACT_6809.9;http://identifiers.org/reactome/REACT_6802.6;hsa04668;hsa05169;http://identifiers.org/reactome/REACT_25281.5;http://identifiers.o…	14									-	-	x	-	x	-	-	x	-
Q13547	HDAC1	http://identifiers.org/reactome/REACT_169122.3;http://identifiers.org/reactome/REACT_169445.3;http://identifiers.org/reactome/REACT_1788.5;http://identifiers.org/reactome/REACT_169107.3;http://identifiers.org/reactome/REACT_111045.2;http://identifiers.org/reactome/REACT_116125.6;http://identifiers.org/reactome/REACT_169103.3;http://identifiers.org/reactome/REACT_169192.3;hsa05169;http://identifie…	29									-	-	-	-	x	-	-	-	x
Q9NY97	B3GNT2	http://identifiers.org/reactome/REACT_17015.7;http://identifiers.org/reactome/REACT_116125.6;http://identifiers.org/reactome/REACT_15518.6	3									-	-	-	-	x	-	-	-	-
P47869	GABRA2	hsa04080;hsa04727	2									-	-	-	-	-	-	-	-	-
O00222	GRM8	hsa04080	1									-	-	-	-	-	-	-	-	-
O00221	NFKBIE	http://identifiers.org/reactome/REACT_21310.3;http://identifiers.org/reactome/REACT_12478.2;http://identifiers.org/reactome/REACT_19184.4;http://identifiers.org/reactome/REACT_9417.8;http://identifiers.org/reactome/REACT_1505.3;http://identifiers.org/reactome/REACT_11061.8;hsa04722;http://identifiers.org/reactome/REACT_111102.5;http://identifiers.org/reactome/REACT_21264.2;http://identifiers.org/…	67						155+	+		-	-	-	-	-	-	-	-	-
O00220	TNFRSF10A	hsa04650;hsa05162	2									-	-	x	-	-	-	-	x	-
Q96J01	THOC3	hsa03040;hsa03013	2									-	-	-	-	x	-	-	-	-
Q96J02	ITCH	http://identifiers.org/reactome/REACT_6900.9;http://identifiers.org/reactome/REACT_267605.1;http://identifiers.org/reactome/REACT_6802.6;http://identifiers.org/reactome/REACT_228134.2;http://identifiers.org/reactome/REACT_111102.5;hsa04144;hsa04668;hsa04932	8									-	-	x	-	x	-	-	x	-
Q9UBC0	ONECUT1	hsa04550;http://identifiers.org/reactome/REACT_111045.2	2									-	-	x	x	x	-	-	-	x
Q9UBC1	NFKBIL1	http://identifiers.org/panther.pathway/P00010	1									-	-	-	-	-	-	-	-	-
Q9UBC2	EPS15L1	http://identifiers.org/reactome/REACT_115871.5;http://identifiers.org/reactome/REACT_9417.8;http://identifiers.org/reactome/REACT_12484.2;http://identifiers.org/reactome/REACT_116125.6;http://identifiers.org/reactome/REACT_111102.5	5									-	-	-	-	-	-	-	-	-
Q9UBC3	DNMT3B	hsa00270;http://identifiers.org/reactome/REACT_71.6;hsa05206;http://identifiers.org/reactome/REACT_1788.5	4									-	-	-	-	x	-	-	-	-
P55318	FOXA3	http://identifiers.org/reactome/REACT_111045.2	1									-	-	-	-	x	-	-	-	x
Q9UBC5	MYO1A		0						65 68 78 85+	+		-	-	-	x	-	-	-	-	-
P50148	GNAQ	hsa04611;http://identifiers.org/reactome/REACT_1505.3;hsa04720;hsa04728;hsa04921;http://identifiers.org/panther.pathway/P04394;http://identifiers.org/reactome/REACT_21340.6;http://identifiers.org/reactome/REACT_21384.3;http://identifiers.org/reactome/REACT_14828.6;http://identifiers.org/reactome/REACT_120966.3;hsa04270;hsa04540;http://identifiers.org/reactome/REACT_18325.5;http://identifiers.org/…	34									-	-	-	-	-	-	-	-	-
P33908	MAN1A1	hsa04141	1									-	-	-	-	x	-	-	-	-
Q9NQ90	ANO2	http://identifiers.org/reactome/REACT_15518.6	1									-	-	-	-	-	-	-	-	-
P18433	PTPRA	http://identifiers.org/reactome/REACT_18266.2;http://identifiers.org/reactome/REACT_111045.2;http://identifiers.org/reactome/REACT_18334.2	3						588-;588-	-		p	-	-	-	x	x	-	-	-
P33552	CKS2	hsa05200	1									-	-	-	-	-	-	-	x	-
P10412	HIST1H1E	http://identifiers.org/reactome/REACT_578.9;http://identifiers.org/reactome/REACT_120956.4;http://identifiers.org/reactome/REACT_995.8	3									-	-	-	-	x	-	-	-	-
P10644	PRKAR1A	http://identifiers.org/reactome/REACT_21310.3;http://identifiers.org/reactome/REACT_12478.2;http://identifiers.org/reactome/REACT_19184.4;http://identifiers.org/reactome/REACT_9417.8;http://identifiers.org/reactome/REACT_21340.6;http://identifiers.org/reactome/REACT_1505.3;http://identifiers.org/reactome/REACT_228134.2;http://identifiers.org/reactome/REACT_11061.8;http://identifiers.org/reactome/…	62									-	-	-	-	-	-	-	x	-
P29317	EPHA2	http://identifiers.org/reactome/REACT_228170.2;http://identifiers.org/reactome/REACT_228189.2;http://identifiers.org/reactome/REACT_18266.2;http://identifiers.org/reactome/REACT_228063.2;hsa04015;hsa04014;hsa04360;http://identifiers.org/reactome/REACT_111045.2;hsa04151	9			0.11	0.05		772-	-		k	-	-	x	x	-	x	x	x
P35998	PSMC2	http://identifiers.org/reactome/REACT_12478.2;http://identifiers.org/reactome/REACT_6785.2;http://identifiers.org/reactome/REACT_1505.3;http://identifiers.org/reactome/REACT_169445.3;http://identifiers.org/reactome/REACT_1574.3;http://identifiers.org/reactome/REACT_9029.3;http://identifiers.org/reactome/REACT_1590.2;http://identifiers.org/reactome/REACT_111045.2;http://identifiers.org/reactome/RE…	173									-	-	x	-	x	-	-	-	x
Q9Y644	RFNG	http://identifiers.org/reactome/REACT_111102.5	1									-	-	-	-	-	-	-	-	x
Q9BV57	ADI1	hsa00270	1						46+	+		-	-	-	-	x	-	-	-	-
Q86UE4	MTDH		0						364+	+		-	-	-	x	-	-	-	-	-
Q08722	CD47	http://identifiers.org/reactome/REACT_111155.2	1									-	-	x	x	-	-	-	-	-
O15066	KIF3B	http://identifiers.org/reactome/REACT_6900.9;http://identifiers.org/reactome/REACT_75774.5	2									-	-	x	-	-	-	-	-	-
P60891	PRPS1	hsa00230	1									-	-	-	-	x	-	-	-	-
Q9NQL2	RRAGD	hsa04150	1									-	-	-	-	-	-	-	-	-
Q9UIF9	BAZ2A	http://identifiers.org/reactome/REACT_71.6;http://identifiers.org/reactome/REACT_1788.5	2									-	-	-	-	x	-	-	-	-
Q96CY4	Q96CY4	hsa04722;hsa05230	2									-	-	-	-	-	-	-	-	-
P62861	FAU	http://identifiers.org/reactome/REACT_78.4;http://identifiers.org/reactome/REACT_833.4;http://identifiers.org/reactome/REACT_1470.5;http://identifiers.org/reactome/REACT_1768.6;http://identifiers.org/reactome/REACT_1788.5;http://identifiers.org/reactome/REACT_467.4;http://identifiers.org/reactome/REACT_75822.2;http://identifiers.org/reactome/REACT_846.5;http://identifiers.org/reactome/REACT_1835.…	44									-	-	-	-	-	-	-	-	-
P51813	BMX	http://identifiers.org/reactome/REACT_6185.9;http://identifiers.org/reactome/REACT_701.5;http://identifiers.org/reactome/REACT_6288.5;http://identifiers.org/reactome/REACT_1767.4;http://identifiers.org/reactome/REACT_900.4;http://identifiers.org/reactome/REACT_116125.6;http://identifiers.org/reactome/REACT_107.5;http://identifiers.org/reactome/REACT_963.3;http://identifiers.org/reactome/REACT_132…	18									k	-	x	x	x	-	x	-	x
P51812	RPS6KA3	http://identifiers.org/reactome/REACT_12478.2;http://identifiers.org/reactome/REACT_762.2;http://identifiers.org/reactome/REACT_1505.3;http://identifiers.org/reactome/REACT_12599.2;http://identifiers.org/reactome/REACT_1109.4;http://identifiers.org/reactome/REACT_12579.3;http://identifiers.org/reactome/REACT_116125.6;http://identifiers.org/reactome/REACT_160158.3;http://identifiers.org/reactome/R…	133									-	-	x	-	x	-	-	x	-
P51817	PRKX	hsa04611;hsa04720;hsa04727;hsa04728;hsa04062;hsa04921;hsa05020;hsa04310;hsa05169;hsa04540;hsa05205;hsa05200;hsa04114;hsa04912;hsa04910;hsa04014;hsa04750;hsa05203;hsa04010;hsa04918;hsa04919;hsa05031;hsa05110;hsa04270;hsa04261;hsa05012	26									-	-	-	x	x	-	-	x	x
Q92896	GLG1	hsa04514	1									-	-	x	x	-	-	-	-	-
A0JLT9	A0JLT9	hsa03040	1									-	-	-	-	-	-	-	-	-
P02787	TF	hsa04978;hsa04066;http://identifiers.org/reactome/REACT_15518.6	3									-	-	-	-	-	-	-	-	-
P02786	TFRC	http://identifiers.org/reactome/REACT_17015.7;http://identifiers.org/reactome/REACT_19187.2;http://identifiers.org/reactome/REACT_19400.3;http://identifiers.org/reactome/REACT_11123.6;hsa04145;hsa04144;hsa04066;http://identifiers.org/reactome/REACT_11235.4	8			0.54			20+	+		-	-	-	-	-	-	-	-	x
O60443	DFNA5		0						254+	+		-	-	-	-	-	-	-	x	x
P07237	P4HB	hsa04141;http://identifiers.org/reactome/REACT_116125.6;http://identifiers.org/reactome/REACT_120956.4;http://identifiers.org/reactome/REACT_228134.2;http://identifiers.org/reactome/REACT_111102.5	5									-	-	-	-	x	-	-	-	-
P39880	CUX1	http://identifiers.org/reactome/REACT_120736.4;http://identifiers.org/reactome/REACT_120999.3;http://identifiers.org/reactome/REACT_116125.6;http://identifiers.org/reactome/REACT_121141.3;http://identifiers.org/reactome/REACT_121398.3	5									-	-	-	-	x	-	-	-	-
P07550	ADRB2	hsa04080;hsa04144;hsa04261	3									-	-	-	-	-	-	-	-	x
O14493	CLDN4	hsa04530;hsa04514;hsa04670;hsa05160	4									-	-	-	x	-	-	-	-	-
O14492	SH2B2	hsa04910;hsa04722;http://identifiers.org/reactome/REACT_111040.4;http://identifiers.org/reactome/REACT_111102.5	4									-	-	-	-	-	-	-	-	-
O14495	PPAP2B	hsa05231;hsa04666;hsa00564	3									-	-	-	x	x	-	-	-	x
O14494	PPAP2A	hsa05231;hsa04666;hsa00564	3									-	-	-	x	x	-	-	-	-
O95926	SYF2	hsa03040	1									-	-	-	-	x	-	-	-	-
P0C869	PLA2G4B	hsa04912;hsa04921;hsa04611;hsa04370;hsa00564;http://identifiers.org/panther.pathway/P00005;http://identifiers.org/reactome/REACT_17015.7;http://identifiers.org/reactome/REACT_18356.4;hsa04014;hsa04750;hsa05231;hsa04666;hsa04010;hsa04664;hsa04730;hsa04270	16									-	-	-	-	x	-	-	-	-
P35372	OPRM1	hsa04080	1									-	-	x	-	-	-	-	-	-
Q8NFW1	COL22A1	hsa04974	1									-	-	-	-	-	-	-	-	-
Q86TI0	TBC1D1	http://identifiers.org/reactome/REACT_976.3;http://identifiers.org/reactome/REACT_498.8;http://identifiers.org/reactome/REACT_762.2;http://identifiers.org/reactome/REACT_1195.6;http://identifiers.org/reactome/REACT_150203.3;http://identifiers.org/reactome/REACT_150210.3;http://identifiers.org/reactome/REACT_11123.6;http://identifiers.org/reactome/REACT_332.5;http://identifiers.org/reactome/REACT_…	12									-	-	-	-	-	-	-	-	-
Q562F6	SGOL2	http://identifiers.org/reactome/REACT_115566.4;http://identifiers.org/reactome/REACT_150471.3;http://identifiers.org/reactome/REACT_152.7;http://identifiers.org/reactome/REACT_910.6;http://identifiers.org/reactome/REACT_21300.6;http://identifiers.org/reactome/REACT_21391.7;http://identifiers.org/reactome/REACT_150314.3;http://identifiers.org/reactome/REACT_1538.4;http://identifiers.org/reactome/R…	12									-	-	-	-	-	-	-	x	-
Q9NRR6	INPP5E	hsa04070;http://identifiers.org/reactome/REACT_111102.5	2									-	-	-	-	x	-	-	-	-
Q9NRR4	DROSHA	hsa05205;hsa03008	2									-	-	-	-	x	-	-	-	-
Q9NRR5	UBQLN4	hsa04141	1									-	-	-	-	-	-	-	-	-
P39086	GRIK1	http://identifiers.org/panther.pathway/P00029;hsa04080	2									-	-	-	-	-	-	-	-	-
Q5JTW2	CEP78	http://identifiers.org/reactome/REACT_115566.4;http://identifiers.org/reactome/REACT_15296.3;http://identifiers.org/reactome/REACT_152.7;http://identifiers.org/reactome/REACT_15479.2;http://identifiers.org/reactome/REACT_160315.5;http://identifiers.org/reactome/REACT_21300.6;http://identifiers.org/reactome/REACT_21391.7;http://identifiers.org/reactome/REACT_21267.4;http://identifiers.org/reactome…	10									-	-	-	-	-	-	-	-	-
P43630	KIR3DL2	hsa04650	1									-	-	-	-	-	-	-	-	-
P43631	KIR2DS2	hsa04650	1									-	-	x	-	-	-	-	-	-
P43632	KIR2DS4	hsa04650	1									-	-	x	-	-	-	-	-	-
Q92540	SMG7	hsa03015	1									-	-	-	-	x	-	-	-	-
P0C1S8	WEE2	hsa04110	1									k	-	-	-	x	-	x	-	-
P30825	SLC7A1	hsa05206	1									-	-	-	-	-	-	-	-	-
P20340	RAB6A	http://identifiers.org/reactome/REACT_111102.5	1									-	-	x	-	x	-	-	-	-
P05412	JUN	hsa05133;hsa05132;http://identifiers.org/panther.pathway/P00006;hsa05211;hsa04668;hsa04722;hsa05231;hsa04510;hsa04380;http://identifiers.org/reactome/REACT_6782.5;hsa04921;http://identifiers.org/reactome/REACT_6900.9;http://identifiers.org/panther.pathway/P00053;http://identifiers.org/reactome/REACT_163701.3;http://identifiers.org/panther.pathway/P00010;hsa05168;http://identifiers.org/reactome/RE…	45									-	-	x	x	x	-	-	-	x
Q9HAV0	GNB4	http://identifiers.org/reactome/REACT_19184.4;http://identifiers.org/reactome/REACT_21340.6;http://identifiers.org/reactome/REACT_1505.3;hsa04727;hsa04728;hsa04062;http://identifiers.org/reactome/REACT_21384.3;http://identifiers.org/reactome/REACT_6900.9;http://identifiers.org/reactome/REACT_278.7;http://identifiers.org/reactome/REACT_18274.2;http://identifiers.org/reactome/REACT_14828.6;http://i…	33									-	-	-	-	-	-	-	-	-
Q9HAV7	GRPEL1	http://identifiers.org/reactome/REACT_17015.7	1									-	-	-	-	-	-	-	-	-
Q9HAV4	XPO5	hsa03013	1									-	-	-	-	-	-	-	-	-
Q96SB4	SRPK1	hsa05168	1									-	-	x	-	x	-	-	-	-
Q14457	BECN1	hsa04140	1									-	-	x	-	x	-	-	x	-
Q14451	GRB7	http://identifiers.org/panther.pathway/P00005	1									-	-	x	x	-	-	-	-	-
P14653	HOXB1	hsa04550	1									-	-	-	-	x	-	-	-	-
Q9Y3Q8	TSC22D4		0	1.55	+							-	-	-	-	x	-	-	-	-
Q8N9T8	KRI1		0						202+;512+	+		-	-	-	-	-	-	-	-	-
Q5UE93	PIK3R6	http://identifiers.org/reactome/REACT_19388.5;http://identifiers.org/reactome/REACT_19184.4;http://identifiers.org/reactome/REACT_21340.6;http://identifiers.org/reactome/REACT_1505.3;http://identifiers.org/reactome/REACT_21264.2;http://identifiers.org/reactome/REACT_111045.2;http://identifiers.org/reactome/REACT_116125.6;http://identifiers.org/reactome/REACT_21384.3;http://identifiers.org/reactom…	31									-	-	-	-	x	-	-	-	-
B7Z478	B7Z478	hsa03050	1									-	-	-	-	-	-	-	-	-
Q99572	P2RX7	hsa04080	1									-	-	x	x	x	-	-	x	-
Q99571	P2RX4	hsa04080	1									-	-	-	-	-	-	-	-	-
Q99570	PIK3R4	http://identifiers.org/reactome/REACT_6900.9;http://identifiers.org/reactome/REACT_976.3;http://identifiers.org/reactome/REACT_498.8;http://identifiers.org/reactome/REACT_762.2;hsa04140;http://identifiers.org/reactome/REACT_6802.6;http://identifiers.org/reactome/REACT_150203.3;http://identifiers.org/reactome/REACT_150210.3;http://identifiers.org/reactome/REACT_111102.5;http://identifiers.org/reac…	13									-	-	x	-	x	-	-	-	-
Q99576	TSC22D3	http://identifiers.org/reactome/REACT_15518.6	1									-	-	-	-	-	-	-	-	-
Q99575	POP1	hsa03008;hsa03013	2									-	-	-	-	x	-	-	-	-
Q9BQA1	WDR77	http://identifiers.org/reactome/REACT_71.6;http://identifiers.org/reactome/REACT_21257.3	2									-	-	-	-	x	-	-	-	x
P40818	USP8	http://identifiers.org/reactome/REACT_9417.8;hsa04144;http://identifiers.org/reactome/REACT_12578.5;http://identifiers.org/reactome/REACT_116125.6;http://identifiers.org/reactome/REACT_118773.5;http://identifiers.org/reactome/REACT_75774.5;http://identifiers.org/reactome/REACT_120736.4;http://identifiers.org/reactome/REACT_115755.5;http://identifiers.org/reactome/REACT_21270.6;http://identifiers.…	30									-	-	-	-	x	-	-	x	-
Q9HDB5	NRXN3	hsa04514	1									-	-	-	-	-	-	-	-	-
P36507	MAP2K2	http://identifiers.org/reactome/REACT_12478.2;http://identifiers.org/reactome/REACT_762.2;hsa05221;http://identifiers.org/reactome/REACT_1505.3;http://identifiers.org/reactome/REACT_1109.4;http://identifiers.org/reactome/REACT_12579.3;http://identifiers.org/reactome/REACT_116125.6;hsa04921;http://identifiers.org/reactome/REACT_160158.3;http://identifiers.org/panther.pathway/P00053;http://identifi…	162									k	-	-	-	x	-	x	x	-
Q8IXI1	RHOT2	http://identifiers.org/reactome/REACT_111102.5	1									-	-	-	-	-	-	-	-	-
Q8IXI2	RHOT1	http://identifiers.org/reactome/REACT_111102.5	1									-	-	-	-	-	-	-	-	-
P19367	HK1	hsa04973;hsa04930;hsa04910;hsa05230;hsa00500;hsa04066;http://identifiers.org/reactome/REACT_111045.2;http://identifiers.org/reactome/REACT_116125.6;http://identifiers.org/reactome/REACT_15518.6	9									-	-	-	-	x	-	-	-	-
Q9NX55	HYPK		0						49+;49+	+		-	-	-	-	-	-	-	-	-
Q7L2Z9	CENPQ	http://identifiers.org/reactome/REACT_115566.4;http://identifiers.org/reactome/REACT_150471.3;http://identifiers.org/reactome/REACT_152.7;http://identifiers.org/reactome/REACT_910.6;http://identifiers.org/reactome/REACT_21300.6;http://identifiers.org/reactome/REACT_21391.7;http://identifiers.org/reactome/REACT_150314.3;http://identifiers.org/reactome/REACT_1538.4;http://identifiers.org/reactome/R…	12									-	-	-	-	-	-	-	-	-
P01569	IFNA5	http://identifiers.org/reactome/REACT_6900.9;http://identifiers.org/reactome/REACT_6802.6;hsa04650;hsa04140;hsa05168;http://identifiers.org/reactome/REACT_604.6;hsa05152;http://identifiers.org/reactome/REACT_75790.3;hsa04151;hsa05160;hsa05161;hsa05162;http://identifiers.org/reactome/REACT_25229.2	13									-	-	x	x	-	-	-	x	x
Q9HC84	MUC5B	http://identifiers.org/reactome/REACT_17015.7	1									-	-	-	-	x	-	-	-	-
Q49A17	GALNTL6	http://identifiers.org/reactome/REACT_17015.7	1									-	-	-	-	x	-	-	-	-
Q9H6H4	REEP4		0						172+	+		-	-	-	-	-	-	-	x	-
P01562	IFNA1	http://identifiers.org/reactome/REACT_6900.9;http://identifiers.org/reactome/REACT_6802.6;hsa04650;hsa04140;hsa05168;http://identifiers.org/reactome/REACT_604.6;hsa05152;http://identifiers.org/reactome/REACT_75790.3;hsa04151;hsa05160;hsa05161;hsa05162;http://identifiers.org/reactome/REACT_25229.2	13									-	-	x	x	-	-	-	x	x
P22455	FGFR4	http://identifiers.org/reactome/REACT_21310.3;hsa04550;http://identifiers.org/reactome/REACT_762.2;http://identifiers.org/reactome/REACT_9417.8;hsa04010;http://identifiers.org/reactome/REACT_150210.3;http://identifiers.org/reactome/REACT_11061.8;http://identifiers.org/reactome/REACT_332.5;hsa04144;http://identifiers.org/reactome/REACT_12578.5;http://identifiers.org/reactome/REACT_111045.2;http://…	52									k	-	-	x	x	-	x	-	-
P01563	IFNA2	http://identifiers.org/reactome/REACT_6900.9;http://identifiers.org/reactome/REACT_6802.6;hsa04650;hsa04140;hsa05168;http://identifiers.org/reactome/REACT_604.6;hsa05152;http://identifiers.org/reactome/REACT_75790.3;hsa04151;hsa05160;hsa05161;hsa05162;http://identifiers.org/reactome/REACT_25229.2	13									-	-	x	x	-	-	-	x	x
P15291	B4GALT1	http://identifiers.org/reactome/REACT_116125.6;http://identifiers.org/reactome/REACT_15518.6;http://identifiers.org/reactome/REACT_111102.5	3									-	-	x	x	x	-	-	-	-
Q9UJX5	ANAPC4	http://identifiers.org/reactome/REACT_6785.2;http://identifiers.org/reactome/REACT_169122.3;http://identifiers.org/reactome/REACT_2137.3;http://identifiers.org/reactome/REACT_6871.3;http://identifiers.org/reactome/REACT_169445.3;http://identifiers.org/reactome/REACT_6828.2;http://identifiers.org/reactome/REACT_1574.3;http://identifiers.org/reactome/REACT_169107.3;http://identifiers.org/reactome/R…	64									-	-	-	-	x	-	-	x	-
Q9UJX4	ANAPC5	http://identifiers.org/reactome/REACT_6785.2;http://identifiers.org/reactome/REACT_169122.3;http://identifiers.org/reactome/REACT_2137.3;http://identifiers.org/reactome/REACT_6871.3;http://identifiers.org/reactome/REACT_169445.3;http://identifiers.org/reactome/REACT_6828.2;http://identifiers.org/reactome/REACT_1574.3;http://identifiers.org/reactome/REACT_169107.3;http://identifiers.org/reactome/R…	64									-	-	-	-	x	-	-	x	-
Q9UJX6	ANAPC2	http://identifiers.org/reactome/REACT_6785.2;http://identifiers.org/reactome/REACT_169122.3;http://identifiers.org/reactome/REACT_2137.3;http://identifiers.org/reactome/REACT_6871.3;http://identifiers.org/reactome/REACT_169445.3;http://identifiers.org/reactome/REACT_6828.2;http://identifiers.org/reactome/REACT_1574.3;http://identifiers.org/reactome/REACT_169107.3;http://identifiers.org/reactome/R…	64									-	-	-	-	x	-	-	x	-
Q9UJX3	ANAPC7	http://identifiers.org/reactome/REACT_6785.2;http://identifiers.org/reactome/REACT_169122.3;http://identifiers.org/reactome/REACT_2137.3;http://identifiers.org/reactome/REACT_6871.3;http://identifiers.org/reactome/REACT_169445.3;http://identifiers.org/reactome/REACT_6828.2;http://identifiers.org/reactome/REACT_1574.3;http://identifiers.org/reactome/REACT_169107.3;http://identifiers.org/reactome/R…	64									-	-	-	-	x	-	-	x	-
Q9UJX2	CDC23	http://identifiers.org/reactome/REACT_6785.2;http://identifiers.org/reactome/REACT_169122.3;http://identifiers.org/reactome/REACT_2137.3;http://identifiers.org/reactome/REACT_6871.3;http://identifiers.org/reactome/REACT_169445.3;http://identifiers.org/reactome/REACT_6828.2;http://identifiers.org/reactome/REACT_1574.3;http://identifiers.org/reactome/REACT_169107.3;http://identifiers.org/reactome/R…	64									-	-	-	-	x	-	-	x	-
Q8NCL4	GALNT6	http://identifiers.org/reactome/REACT_17015.7	1									-	-	-	-	x	-	-	-	-
Q9NR71	ASAH2	hsa04071	1									-	-	-	-	x	-	-	x	-
P84085	ARF5	http://identifiers.org/panther.pathway/P00029;hsa04144	2									-	-	-	-	-	-	-	-	-
Q15477	SKIV2L	hsa03018	1									-	-	-	-	x	-	-	-	-
Q15475	SIX1	hsa05202	1									-	-	-	x	x	-	-	x	x
Q96KQ7	EHMT2	http://identifiers.org/reactome/REACT_71.6;http://identifiers.org/reactome/REACT_120956.4;http://identifiers.org/reactome/REACT_1788.5	3									-	-	-	-	x	-	-	-	-
P49796	RGS3	hsa04360	1									-	-	-	-	-	-	-	-	-
Q6MZU1	Q6MZU1		0	1.23	+							-	-	-	-	-	-	-	-	-
P34903	GABRA3	hsa04080;hsa04727	2									-	-	-	-	-	-	-	-	-
Q9Y2R5	MRPS17	hsa03010	1									-	-	-	-	x	-	-	-	-
Q9Y2R9	MRPS7	hsa03010	1									-	-	-	-	x	-	-	-	-
O60879	DIAPH2	http://identifiers.org/panther.pathway/P00016;hsa04810	2									-	-	-	-	-	-	-	-	-
P30049	ATP5D	hsa05016;hsa05010;hsa05012	3									-	-	-	-	x	-	-	-	-
P30048	PRDX3	http://identifiers.org/reactome/REACT_120956.4	1									-	-	-	-	x	-	-	-	x
Q8N8S7	ENAH	http://identifiers.org/panther.pathway/P00016;hsa04810	2									-	-	-	-	-	-	-	-	-
P30040	ERP29	hsa04141	1									-	-	-	-	-	-	-	-	-
P30044	PRDX5	http://identifiers.org/reactome/REACT_116125.6;http://identifiers.org/reactome/REACT_604.6;http://identifiers.org/reactome/REACT_23876.3;http://identifiers.org/reactome/REACT_1698.13;http://identifiers.org/reactome/REACT_120956.4	5									-	-	-	-	-	-	-	-	-
P55789	GFER	http://identifiers.org/reactome/REACT_17015.7	1									-	-	-	-	-	-	-	-	-
P25105	PTAFR	hsa04080	1									-	-	x	-	x	-	-	-	-
P25103	TACR1	hsa04080;hsa05162	2									-	-	-	-	-	-	-	-	-
Q96NR8	RDH12	http://identifiers.org/reactome/REACT_116125.6;http://identifiers.org/reactome/REACT_111102.5	2									-	-	-	-	x	-	-	-	-
P25101	EDNRA	hsa04080;hsa05200;hsa04270	3									-	-	-	-	-	-	-	x	-
P13667	PDIA4	hsa04141;hsa05110;hsa04918	3									-	-	-	-	-	-	-	-	-
Q15005	SPCS2	http://identifiers.org/reactome/REACT_78.4;http://identifiers.org/reactome/REACT_1014.5;http://identifiers.org/reactome/REACT_17015.7;hsa03060;http://identifiers.org/reactome/REACT_71.6;http://identifiers.org/reactome/REACT_1788.5;http://identifiers.org/reactome/REACT_717.3	7									-	-	-	-	x	-	-	-	-
O00567	NOP56	hsa03008	1									-	-	-	-	x	-	-	-	-
Q15003	NCAPH	http://identifiers.org/reactome/REACT_115566.4;http://identifiers.org/reactome/REACT_152.7;http://identifiers.org/reactome/REACT_21300.6;http://identifiers.org/reactome/REACT_21391.7;http://identifiers.org/reactome/REACT_910.6;http://identifiers.org/reactome/REACT_21267.4;http://identifiers.org/reactome/REACT_383.7	7									-	-	-	-	-	-	-	x	-
Q15008	PSMD6	http://identifiers.org/reactome/REACT_12478.2;http://identifiers.org/reactome/REACT_6785.2;http://identifiers.org/reactome/REACT_1505.3;http://identifiers.org/reactome/REACT_169445.3;http://identifiers.org/reactome/REACT_1574.3;http://identifiers.org/reactome/REACT_9029.3;http://identifiers.org/reactome/REACT_1590.2;http://identifiers.org/reactome/REACT_111045.2;http://identifiers.org/reactome/RE…	173									-	-	x	-	x	-	-	-	-
Q8N2H9	PELI3	http://identifiers.org/reactome/REACT_6802.6;http://identifiers.org/reactome/REACT_6900.9;http://identifiers.org/reactome/REACT_22442.2;http://identifiers.org/reactome/REACT_75790.3;http://identifiers.org/reactome/REACT_22232.3	5									-	-	-	-	x	-	-	-	-
Q96S42	NODAL	hsa04550;http://identifiers.org/reactome/REACT_111045.2	2									-	-	-	x	-	-	-	-	x
Q9UM73	ALK	hsa05223	1									k	-	-	-	x	-	x	x	-
P51170	SCNN1G	hsa04960;http://identifiers.org/reactome/REACT_15518.6	2									-	-	-	-	-	-	-	-	-
P51172	SCNN1D	http://identifiers.org/reactome/REACT_15518.6	1									-	-	-	-	-	-	-	-	-
Q9BTW9	TBCD	http://identifiers.org/reactome/REACT_17029.3;http://identifiers.org/reactome/REACT_17015.7;http://identifiers.org/reactome/REACT_16956.4;http://identifiers.org/reactome/REACT_16936.3;http://identifiers.org/reactome/REACT_16952.3;http://identifiers.org/reactome/REACT_17004.3;http://identifiers.org/reactome/REACT_15518.6	7									-	-	-	x	-	-	-	-	-
P51178	PLCD1	http://identifiers.org/panther.pathway/P04394;http://identifiers.org/reactome/REACT_1505.3;http://identifiers.org/reactome/REACT_150154.3;http://identifiers.org/reactome/REACT_15518.6;hsa04070;http://identifiers.org/reactome/REACT_111045.2;hsa04919;http://identifiers.org/reactome/REACT_116125.6;http://identifiers.org/reactome/REACT_13477.3	9									-	-	-	-	x	-	-	-	-
O15151	MDM4	hsa05206	1									-	-	-	-	x	-	-	x	-
Q8TE02	ELP5	http://identifiers.org/reactome/REACT_172610.3	1									-	-	-	-	x	-	-	-	-
P31314	TLX1	hsa05202	1									-	-	-	-	x	-	-	-	-
Q96R06	SPAG5		0						125+	+		-	-	-	-	-	-	-	x	-
P78426	NKX6-1	http://identifiers.org/reactome/REACT_111045.2	1									-	-	-	-	x	-	-	x	x
Q9Y324	FCF1	hsa03008	1									-	-	-	-	x	-	-	-	-
P78423	CX3CL1	hsa04668;hsa04062	2									-	-	x	x	-	-	-	-	-
Q08116	RGS1	http://identifiers.org/reactome/REACT_6900.9;http://identifiers.org/reactome/REACT_21264.2;http://identifiers.org/reactome/REACT_19231.4;http://identifiers.org/reactome/REACT_6802.6;http://identifiers.org/reactome/REACT_20524.3;http://identifiers.org/reactome/REACT_111102.5;http://identifiers.org/reactome/REACT_798.5;http://identifiers.org/reactome/REACT_21340.6;http://identifiers.org/reactome/RE…	13									-	-	x	-	-	-	-	-	-
P21757	MSR1	hsa04145	1									-	-	-	-	-	-	-	-	-
Q92934	BAD	http://identifiers.org/reactome/REACT_12582.3;http://identifiers.org/reactome/REACT_1505.3;http://identifiers.org/reactome/REACT_116125.6;http://identifiers.org/reactome/REACT_9470.9;http://identifiers.org/reactome/REACT_115871.5;http://identifiers.org/reactome/REACT_278.7;http://identifiers.org/reactome/REACT_18274.2;http://identifiers.org/reactome/REACT_19231.4;hsa05160;http://identifiers.org/r…	94									-	-	-	-	x	-	-	x	-
Q7LC44	ARC	hsa05031	1									-	-	-	x	-	-	-	-	-
P15907	ST6GAL1	http://identifiers.org/reactome/REACT_17015.7	1									-	-	x	-	x	-	-	-	-
Q96AJ9	VTI1A	hsa04130	1									-	-	-	-	-	-	-	-	-
Q14203	DCTN1	http://identifiers.org/reactome/REACT_6900.9;http://identifiers.org/reactome/REACT_115566.4;http://identifiers.org/reactome/REACT_15296.3;http://identifiers.org/reactome/REACT_152.7;http://identifiers.org/reactome/REACT_17015.7;http://identifiers.org/reactome/REACT_15479.2;http://identifiers.org/reactome/REACT_160315.5;http://identifiers.org/reactome/REACT_21300.6;http://identifiers.org/reactome/…	15									-	-	x	-	-	-	-	-	-
Q14201	BTG3	hsa03018	1									-	-	-	-	-	-	-	-	-
Q14206	RCAN2	hsa04919	1									-	-	-	-	-	-	-	-	-
Q14204	DYNC1H1	http://identifiers.org/reactome/REACT_6900.9;hsa05132;http://identifiers.org/reactome/REACT_15296.3;http://identifiers.org/reactome/REACT_152.7;http://identifiers.org/reactome/REACT_15479.2;http://identifiers.org/reactome/REACT_160315.5;http://identifiers.org/reactome/REACT_21300.6;http://identifiers.org/reactome/REACT_21391.7;hsa04145;http://identifiers.org/reactome/REACT_115566.4;http://identif…	14									-	-	x	-	-	-	-	-	-
Q14209	E2F2	hsa05219;hsa05212;http://identifiers.org/reactome/REACT_734.4;hsa05214;hsa05215;http://identifiers.org/reactome/REACT_1590.2;http://identifiers.org/reactome/REACT_21391.7;http://identifiers.org/reactome/REACT_821.3;http://identifiers.org/reactome/REACT_120956.4;hsa05161;http://identifiers.org/reactome/REACT_1725.5;hsa04110;hsa05206;hsa05200;http://identifiers.org/reactome/REACT_829.5;hsa05223;htt…	24									-	-	-	-	x	-	-	x	-
P00338	LDHA	hsa04066;hsa00270;hsa05230	3									-	-	-	-	x	-	-	-	-
Q9BXH1	BBC3	http://identifiers.org/reactome/REACT_115566.4;http://identifiers.org/reactome/REACT_309.3;http://identifiers.org/reactome/REACT_1538.4;http://identifiers.org/reactome/REACT_85.4;http://identifiers.org/reactome/REACT_152.7;http://identifiers.org/reactome/REACT_578.9;http://identifiers.org/reactome/REACT_21300.6;http://identifiers.org/reactome/REACT_21391.7;http://identifiers.org/reactome/REACT_82…	18									-	-	-	-	-	-	-	-	-
Q9Y4H2	IRS2	http://identifiers.org/reactome/REACT_116022.3;http://identifiers.org/reactome/REACT_762.2;http://identifiers.org/reactome/REACT_9417.8;http://identifiers.org/reactome/REACT_150210.3;http://identifiers.org/reactome/REACT_6900.9;http://identifiers.org/reactome/REACT_332.5;http://identifiers.org/reactome/REACT_1109.4;hsa04068;http://identifiers.org/reactome/REACT_12578.5;http://identifiers.org/reac…	55						632+	+		-	-	-	-	x	-	-	x	-
O60938	KERA	http://identifiers.org/reactome/REACT_116125.6;http://identifiers.org/reactome/REACT_15518.6	2									-	-	-	-	x	-	-	-	-
P68036	UBE2L3	hsa05012	1									-	-	-	-	x	-	-	x	-
P68032	ACTC1	http://identifiers.org/panther.pathway/P00016;http://identifiers.org/panther.pathway/P00029;hsa04261	3			0.49	0.58		242+?	+		-	-	-	-	-	-	-	x	-
P07814	EPRS	hsa00970	1						827-	-		-	-	-	-	x	-	-	-	-
Q15911	ZFHX3	hsa04550	1									-	-	-	-	x	-	-	-	-
Q15910	EZH2	http://identifiers.org/reactome/REACT_71.6;hsa05206;http://identifiers.org/reactome/REACT_120956.4	3									-	-	-	-	x	-	-	-	-
O43166	SIPA1L1	hsa04015	1									-	-	-	-	-	-	-	-	-
P19174	PLCG1	http://identifiers.org/reactome/REACT_12582.3;http://identifiers.org/reactome/REACT_21310.3;http://identifiers.org/reactome/REACT_12005.3;http://identifiers.org/reactome/REACT_12478.2;http://identifiers.org/reactome/REACT_12076.5;http://identifiers.org/reactome/REACT_160158.3;hsa04650;http://identifiers.org/reactome/REACT_1505.3;hsa05214;http://identifiers.org/reactome/REACT_18266.2;hsa04670;hsa0…	81	0.89	-	1.10	0.68				x	-	-	x	x	x	-	-	-	-
P79483	HLA-DRB3	http://identifiers.org/reactome/REACT_6900.9;http://identifiers.org/reactome/REACT_12582.3;http://identifiers.org/reactome/REACT_19358.5;http://identifiers.org/reactome/REACT_163936.3;http://identifiers.org/reactome/REACT_6802.6;http://identifiers.org/reactome/REACT_163769.3;http://identifiers.org/reactome/REACT_160274.3;hsa04514;http://identifiers.org/reactome/REACT_163701.3;http://identifiers.o…	21									-	-	x	-	-	-	-	-	-
Q9H0P0	NT5C3A	hsa00240;hsa00230	2									-	-	-	-	x	-	-	-	-
Q8N6T3	ARFGAP1	http://identifiers.org/reactome/REACT_18356.4;http://identifiers.org/reactome/REACT_17015.7;hsa04144	3	1.24	+	0.93			175+	+		-	-	-	-	-	-	-	-	-
Q8N6T7	SIRT6	hsa05230	1									-	-	-	-	x	-	-	-	-
P35414	APLNR	hsa04080	1									-	-	-	-	-	-	-	-	-
Q9H3Z4	DNAJC5	hsa04141;http://identifiers.org/reactome/REACT_13477.3	2			1.02			192+	+		-	-	-	-	-	-	-	-	-
Q86Z02	HIPK1	http://identifiers.org/reactome/REACT_71.6;http://identifiers.org/reactome/REACT_111102.5	2									-	-	-	x	x	-	-	x	x
Q86YN6	PPARGC1B	hsa04931	1									-	-	-	-	x	-	-	-	-
O14957	UQCR11	hsa05010;http://identifiers.org/reactome/REACT_15518.6;hsa04932;http://identifiers.org/reactome/REACT_111045.2;http://identifiers.org/reactome/REACT_116125.6;hsa05016;hsa05012	7									-	-	-	-	x	-	-	-	-
O14950	MYL12B	http://identifiers.org/reactome/REACT_21310.3;http://identifiers.org/reactome/REACT_12478.2;hsa04611;http://identifiers.org/reactome/REACT_9417.8;http://identifiers.org/reactome/REACT_1505.3;http://identifiers.org/reactome/REACT_19271.2;http://identifiers.org/reactome/REACT_11061.8;hsa04530;http://identifiers.org/reactome/REACT_9470.9;http://identifiers.org/reactome/REACT_18266.2;hsa04670;hsa0451…	72						143+	+		-	-	-	-	-	-	-	-	-
Q8N7P3	CLDN22	hsa04530;hsa04514;hsa04670;hsa05160	4									-	-	-	x	-	-	-	-	-
Q9GZV9	FGF23	http://identifiers.org/reactome/REACT_21310.3;http://identifiers.org/reactome/REACT_762.2;http://identifiers.org/reactome/REACT_9417.8;http://identifiers.org/reactome/REACT_147723.3;http://identifiers.org/reactome/REACT_150210.3;http://identifiers.org/reactome/REACT_11061.8;http://identifiers.org/reactome/REACT_332.5;http://identifiers.org/reactome/REACT_115596.6;http://identifiers.org/reactome/R…	51									-	-	-	-	x	-	-	-	x
Q9GZV3	SLC5A7	http://identifiers.org/reactome/REACT_13477.3;hsa05231	2									-	-	-	-	x	-	-	-	-
Q9GZV5	WWTR1	http://identifiers.org/reactome/REACT_21310.3;http://identifiers.org/reactome/REACT_12478.2;http://identifiers.org/reactome/REACT_19184.4;http://identifiers.org/reactome/REACT_9417.8;http://identifiers.org/reactome/REACT_169122.3;http://identifiers.org/reactome/REACT_1505.3;http://identifiers.org/reactome/REACT_169445.3;http://identifiers.org/reactome/REACT_120850.7;http://identifiers.org/reactom…	76									-	-	-	x	x	-	-	x	x
Q9GZV4	EIF5A2	http://identifiers.org/reactome/REACT_17015.7	1									-	-	-	-	x	-	-	-	-
Q8IZT8	HS3ST5	http://identifiers.org/reactome/REACT_116125.6;http://identifiers.org/reactome/REACT_15518.6	2									-	-	-	-	x	-	-	-	-
P27361	MAPK3	hsa05133;http://identifiers.org/reactome/REACT_12478.2;http://identifiers.org/reactome/REACT_762.2;hsa05221;hsa05132;http://identifiers.org/reactome/REACT_1505.3;hsa05131;http://identifiers.org/reactome/REACT_1109.4;http://identifiers.org/reactome/REACT_12579.3;http://identifiers.org/reactome/REACT_116125.6;hsa04921;http://identifiers.org/reactome/REACT_160158.3;http://identifiers.org/panther.pat…	219									-	-	x	-	x	-	-	x	x
O60260	PARK2	hsa04141;hsa05012	2									-	-	-	-	x	-	-	-	-
O60262	GNG7	http://identifiers.org/reactome/REACT_19184.4;http://identifiers.org/reactome/REACT_21340.6;http://identifiers.org/reactome/REACT_1505.3;hsa04727;hsa04728;hsa04062;http://identifiers.org/reactome/REACT_21384.3;http://identifiers.org/reactome/REACT_6900.9;http://identifiers.org/reactome/REACT_278.7;http://identifiers.org/reactome/REACT_18274.2;http://identifiers.org/reactome/REACT_14828.6;http://i…	33									-	-	-	-	-	-	-	-	-
Q8IWT1	SCN4B	hsa04261	1									-	-	-	-	-	-	-	-	-
O60264	SMARCA5	http://identifiers.org/reactome/REACT_71.6;http://identifiers.org/reactome/REACT_1788.5	2									-	-	-	-	x	-	-	-	-
O60266	ADCY3	http://identifiers.org/reactome/REACT_21310.3;http://identifiers.org/reactome/REACT_12478.2;hsa04611;http://identifiers.org/reactome/REACT_9417.8;http://identifiers.org/reactome/REACT_1505.3;http://identifiers.org/reactome/REACT_228134.2;http://identifiers.org/reactome/REACT_11061.8;hsa04727;http://identifiers.org/reactome/REACT_17015.7;http://identifiers.org/reactome/REACT_21264.2;http://identif…	76									-	-	-	x	x	-	-	-	-
P61353	RPL27	http://identifiers.org/reactome/REACT_2159.6;http://identifiers.org/reactome/REACT_1014.5;http://identifiers.org/reactome/REACT_717.3;http://identifiers.org/reactome/REACT_17015.7;http://identifiers.org/reactome/REACT_1797.2;http://identifiers.org/reactome/REACT_20605.4;http://identifiers.org/reactome/REACT_1788.5;http://identifiers.org/reactome/REACT_75822.2;hsa03010;http://identifiers.org/react…	14									-	-	-	-	x	-	-	-	-
P26010	ITGB7	http://identifiers.org/panther.pathway/P00034;hsa05202;hsa04514;hsa04510;hsa05412;hsa04810;hsa04151	7									-	-	x	x	-	-	-	-	-
Q96MN2	NLRP4	http://identifiers.org/reactome/REACT_6802.6;http://identifiers.org/reactome/REACT_6900.9	2									-	-	-	-	-	-	-	-	-
Q96PR1	KCNC2	http://identifiers.org/reactome/REACT_18274.2;http://identifiers.org/reactome/REACT_18325.5;http://identifiers.org/reactome/REACT_1505.3;http://identifiers.org/reactome/REACT_111102.5;http://identifiers.org/reactome/REACT_21340.6;http://identifiers.org/reactome/REACT_14819.5;http://identifiers.org/reactome/REACT_14828.6;http://identifiers.org/reactome/REACT_14797.6;http://identifiers.org/reactome…	9									-	-	-	-	-	-	-	-	-
P0C1H6	H2BFM	hsa05203	1									-	-	-	-	-	-	-	-	-
Q15648	MED1	http://identifiers.org/reactome/REACT_21310.3;http://identifiers.org/reactome/REACT_12478.2;http://identifiers.org/reactome/REACT_19184.4;http://identifiers.org/reactome/REACT_9417.8;http://identifiers.org/reactome/REACT_21340.6;http://identifiers.org/reactome/REACT_1505.3;http://identifiers.org/reactome/REACT_11061.8;http://identifiers.org/reactome/REACT_111102.5;http://identifiers.org/reactome/…	62									-	-	-	-	x	-	-	x	x
Q15642	TRIP10	hsa04910;http://identifiers.org/reactome/REACT_111102.5	2	1.21	+	0.36	0.34					-	-	-	-	-	-	-	-	-
Q13428	TCOF1	hsa03008	1									-	-	-	-	-	-	-	-	-
Q7Z2Z2	EFTUD1	hsa03008	1									-	-	-	-	-	-	-	-	-
O95484	CLDN9	hsa04530;hsa04514;hsa04670;hsa05160	4									-	-	-	x	-	-	-	-	-
O95487	SEC24B	hsa04141	1									-	-	x	x	-	-	-	-	-
O95486	SEC24A	hsa04141	1									-	-	x	-	-	-	-	-	-
Q5JSP0	FGD3	http://identifiers.org/reactome/REACT_6900.9;http://identifiers.org/reactome/REACT_13638.3;http://identifiers.org/reactome/REACT_21264.2;http://identifiers.org/reactome/REACT_13776.2;http://identifiers.org/reactome/REACT_19231.4;http://identifiers.org/reactome/REACT_6802.6;http://identifiers.org/reactome/REACT_20524.3;http://identifiers.org/reactome/REACT_18407.6;http://identifiers.org/reactome/R…	19									-	-	-	x	-	-	-	-	-
P63261	ACTG1	hsa05132;hsa05131;hsa05130;hsa04611;hsa04530;hsa04670;hsa04145;hsa04510;hsa05412;http://identifiers.org/reactome/REACT_111045.2;hsa04921;http://identifiers.org/reactome/REACT_6900.9;http://identifiers.org/panther.pathway/P00016;http://identifiers.org/reactome/REACT_12623.3;http://identifiers.org/reactome/REACT_75774.5;hsa05100;hsa05205;hsa04015;hsa04520;hsa04390;http://identifiers.org/reactome/RE…	25						240+?	+		-	-	x	x	-	-	-	-	-
P63267	ACTG2	http://identifiers.org/panther.pathway/P00016;http://identifiers.org/panther.pathway/P00029;hsa04270	3						241+?	+		-	-	-	-	-	-	-	-	-
Q96M96	FGD4	http://identifiers.org/reactome/REACT_6900.9;http://identifiers.org/reactome/REACT_13638.3;http://identifiers.org/reactome/REACT_21264.2;http://identifiers.org/reactome/REACT_13776.2;http://identifiers.org/reactome/REACT_19231.4;http://identifiers.org/reactome/REACT_6802.6;http://identifiers.org/reactome/REACT_20524.3;http://identifiers.org/reactome/REACT_18407.6;http://identifiers.org/reactome/R…	18									-	-	-	x	-	-	-	-	-
Q9NYC9	DNAH9	hsa05016	1									-	-	-	x	-	-	-	-	-
Q13522	PPP1R1A	hsa04720;hsa04261	2									-	-	-	-	x	-	-	-	-
Q13526	PIN1	http://identifiers.org/reactome/REACT_6802.6;http://identifiers.org/reactome/REACT_6900.9;http://identifiers.org/reactome/REACT_75790.3;http://identifiers.org/reactome/REACT_25229.2	4									-	-	-	-	x	-	-	x	x
P01880	IGHD	http://identifiers.org/reactome/REACT_6900.9;http://identifiers.org/reactome/REACT_75774.5;http://identifiers.org/reactome/REACT_118773.5;http://identifiers.org/reactome/REACT_118700.3	4									-	-	x	-	-	-	-	-	-
P48730	CSNK1D	http://identifiers.org/reactome/REACT_115566.4;hsa04540;http://identifiers.org/reactome/REACT_152.7;http://identifiers.org/reactome/REACT_15479.2;http://identifiers.org/reactome/REACT_160315.5;http://identifiers.org/reactome/REACT_21300.6;http://identifiers.org/reactome/REACT_21391.7;hsa04390;http://identifiers.org/reactome/REACT_21267.4;http://identifiers.org/reactome/REACT_383.7;http://identifi…	12									-	-	-	x	x	-	-	-	-
P48736	PIK3CG	http://identifiers.org/reactome/REACT_12582.3;http://identifiers.org/reactome/REACT_762.2;http://identifiers.org/reactome/REACT_1505.3;hsa04670;http://identifiers.org/reactome/REACT_1109.4;http://identifiers.org/reactome/REACT_111045.2;http://identifiers.org/reactome/REACT_116125.6;hsa04921;http://identifiers.org/reactome/REACT_160158.3;http://identifiers.org/panther.pathway/P00053;http://identif…	151									-	-	x	x	x	-	-	x	-
P48739	PITPNB	http://identifiers.org/reactome/REACT_111045.2;http://identifiers.org/reactome/REACT_116125.6;http://identifiers.org/reactome/REACT_13477.3;http://identifiers.org/reactome/REACT_1505.3;http://identifiers.org/reactome/REACT_15518.6	5									-	-	-	-	-	-	-	-	-
Q9H777	ELAC1	hsa03013	1									-	-	-	-	x	-	-	-	-
Q9NT62	ATG3	hsa04140	1	1.86	+				18-	-		-	-	-	-	x	-	-	-	-
Q7L590	MCM10	http://identifiers.org/reactome/REACT_1725.5;http://identifiers.org/reactome/REACT_115566.4;http://identifiers.org/reactome/REACT_21267.4;http://identifiers.org/reactome/REACT_683.4;http://identifiers.org/reactome/REACT_1783.3;http://identifiers.org/reactome/REACT_152.7;http://identifiers.org/reactome/REACT_734.4;http://identifiers.org/reactome/REACT_828.3;http://identifiers.org/reactome/REACT_21…	16									-	-	-	-	x	-	-	x	-
Q9UQC9	CLCA2	http://identifiers.org/reactome/REACT_15518.6	1									-	-	-	x	-	-	-	-	-
Q9UQC2	GAB2	http://identifiers.org/reactome/REACT_12582.3;http://identifiers.org/reactome/REACT_163769.3;http://identifiers.org/reactome/REACT_19184.4;http://identifiers.org/reactome/REACT_9417.8;http://identifiers.org/reactome/REACT_1505.3;hsa04380;http://identifiers.org/reactome/REACT_11061.8;http://identifiers.org/reactome/REACT_9470.9;http://identifiers.org/reactome/REACT_19344.4;http://identifiers.org/r…	77						293-	-		-	-	-	-	-	-	-	-	x
P48651	PTDSS1	hsa00564	1						424+	+		-	-	-	-	x	-	-	-	-
P55085	F2RL1	hsa04080;hsa04750	2									-	-	x	x	-	-	-	x	x
P51788	CLCN2	hsa04978;http://identifiers.org/reactome/REACT_15518.6	2									-	-	-	-	-	-	-	-	x
P51787	KCNQ1	hsa05110;hsa04974;hsa04261	3									-	-	-	-	x	-	-	-	-
Q14997	PSME4	http://identifiers.org/reactome/REACT_12478.2;http://identifiers.org/reactome/REACT_1505.3;http://identifiers.org/reactome/REACT_169445.3;http://identifiers.org/reactome/REACT_1574.3;http://identifiers.org/reactome/REACT_9029.3;http://identifiers.org/reactome/REACT_1590.2;http://identifiers.org/reactome/REACT_111045.2;http://identifiers.org/reactome/REACT_116125.6;http://identifiers.org/reactome/…	171									-	-	x	-	x	-	-	-	-
P15336	ATF2	http://identifiers.org/reactome/REACT_12478.2;http://identifiers.org/reactome/REACT_762.2;http://identifiers.org/reactome/REACT_1505.3;http://identifiers.org/reactome/REACT_1109.4;http://identifiers.org/reactome/REACT_172610.3;http://identifiers.org/reactome/REACT_12579.3;http://identifiers.org/reactome/REACT_116125.6;http://identifiers.org/reactome/REACT_160158.3;http://identifiers.org/reactome/…	116									-	-	-	-	x	-	-	-	x
P12107	COL11A1	http://identifiers.org/panther.pathway/P00034;hsa04974;hsa04611;hsa04510;hsa04151	5									-	-	-	-	x	-	-	-	x
P12109	COL6A1	http://identifiers.org/panther.pathway/P00034;hsa04974;hsa04510;hsa04151	4									-	-	-	x	-	-	-	-	x
P18669	PGAM1	hsa05230	1	0.89	-	0.55	0.69				x	-	-	-	-	x	-	-	-	-
Q9UQ88	CDK11A	http://identifiers.org/reactome/REACT_115566.4;http://identifiers.org/reactome/REACT_15296.3;http://identifiers.org/reactome/REACT_152.7;http://identifiers.org/reactome/REACT_15479.2;http://identifiers.org/reactome/REACT_21300.6;http://identifiers.org/reactome/REACT_21391.7;http://identifiers.org/reactome/REACT_21267.4;http://identifiers.org/reactome/REACT_383.7;http://identifiers.org/reactome/RE…	9									-	-	-	-	x	-	-	x	-
P21108	PRPS1L1	hsa00230	1									-	-	-	-	x	-	-	-	-
P29371	TACR3	hsa04080	1									-	-	-	-	-	-	-	-	-
Q6IWH7	ANO7	http://identifiers.org/reactome/REACT_15518.6	1									-	-	-	-	-	-	-	-	-
P29377	S100G	hsa04978	1									-	-	-	-	-	-	-	-	-
Q9Y663	HS3ST3A1	http://identifiers.org/reactome/REACT_116125.6;http://identifiers.org/reactome/REACT_15518.6	2									-	-	-	-	-	-	-	-	-
Q9Y662	HS3ST3B1	http://identifiers.org/reactome/REACT_116125.6;http://identifiers.org/reactome/REACT_15518.6	2									-	-	-	-	x	-	-	-	-
Q86XI6	PPP1R3B	hsa04910;hsa04931	2									-	-	-	-	x	-	-	-	-
Q29963	HLA-C	hsa04650;hsa05203;hsa04514;hsa04145;hsa05169;hsa05168;hsa04144	7									-	-	-	-	-	-	-	-	-
Q9Y666	SLC12A7	http://identifiers.org/reactome/REACT_15518.6	1									-	-	-	-	-	-	-	-	-
Q86XI2	NCAPG2	http://identifiers.org/reactome/REACT_115566.4;http://identifiers.org/reactome/REACT_21391.7;http://identifiers.org/reactome/REACT_152.7;http://identifiers.org/reactome/REACT_1857.7;http://identifiers.org/reactome/REACT_828.3;http://identifiers.org/reactome/REACT_21300.6;http://identifiers.org/reactome/REACT_765.5;http://identifiers.org/reactome/REACT_910.6;http://identifiers.org/reactome/REACT_2…	12									-	-	-	-	-	-	-	x	-
Q9P225	DNAH2	hsa05016	1									-	-	-	x	-	-	-	-	-
Q9UBE0	SAE1	http://identifiers.org/reactome/REACT_17015.7	1									-	-	-	-	x	-	-	-	-
Q9C000	NLRP1	hsa04621	1									-	-	x	-	-	-	-	x	-
Q9UBE8	NLK	http://identifiers.org/reactome/REACT_111102.5;hsa04520;http://identifiers.org/reactome/REACT_172761.3;hsa04068;hsa04010;hsa04310	6									-	-	-	-	x	-	-	-	-
Q9C004	SPRY4	http://identifiers.org/panther.pathway/P00021;http://identifiers.org/panther.pathway/P00018	2									-	-	-	-	-	-	-	-	-
P51991	HNRNPA3	hsa03040	1									-	-	-	-	x	-	-	-	-
P03901	MT-ND4L	hsa05012	1									-	-	-	-	x	-	-	-	-
Q969S8	HDAC10	hsa05203	1									-	-	-	-	x	-	-	-	-
P56645	PER3	hsa05168	1									-	-	-	-	x	-	-	-	-
Q86WU2	LDHD	http://identifiers.org/reactome/REACT_17015.7	1									-	-	-	-	-	-	-	-	-
B2RC52	B2RC52	hsa04930	1									-	-	-	-	-	-	-	-	-
O60469	DSCAM	http://identifiers.org/reactome/REACT_111155.2;http://identifiers.org/reactome/REACT_25299.2	2									-	-	-	x	-	-	-	-	x
Q9H1K0	RBSN	hsa04144	1									-	-	-	-	-	-	-	-	-
Q8WYJ6	SEPT1	hsa05100	1									-	-	-	-	-	-	-	x	-
B7Z3D6	B7Z3D6	hsa04540;hsa04110;hsa05203;hsa05168;hsa04114;hsa05169	6									-	-	-	-	-	-	-	-	-
P29597	TYK2	http://identifiers.org/reactome/REACT_12478.2;http://identifiers.org/reactome/REACT_762.2;http://identifiers.org/reactome/REACT_1505.3;http://identifiers.org/reactome/REACT_1109.4;http://identifiers.org/reactome/REACT_12579.3;http://identifiers.org/reactome/REACT_116125.6;http://identifiers.org/reactome/REACT_160158.3;http://identifiers.org/reactome/REACT_9470.9;http://identifiers.org/reactome/RE…	122						292-	-		k	-	x	x	x	-	x	-	x
Q9NRP7	STK36	hsa05200	1									-	-	-	x	x	-	-	-	-
P29590	PML	hsa05200;hsa05168;hsa04144;hsa05221;hsa05202	5									-	-	x	x	x	-	-	x	x
Q8NFY4	SEMA6D	hsa04360	1									-	-	-	x	-	-	-	-	-
Q09472	EP300	http://identifiers.org/reactome/REACT_12478.2;http://identifiers.org/reactome/REACT_172610.3;http://identifiers.org/reactome/REACT_1505.3;http://identifiers.org/reactome/REACT_169445.3;http://identifiers.org/reactome/REACT_111045.2;http://identifiers.org/reactome/REACT_116125.6;http://identifiers.org/reactome/REACT_160158.3;http://identifiers.org/reactome/REACT_9470.9;http://identifiers.org/react…	106									-	-	x	-	x	-	-	x	x
O43924	PDE6D	hsa00230	1									-	-	-	-	-	-	-	-	-
Q07837	SLC3A1	hsa04974	1									-	-	-	-	x	-	-	-	-
P28358	HOXD10	hsa05205;hsa05206	2									-	-	-	-	x	-	-	-	-
Q9P2I0	CPSF2	http://identifiers.org/reactome/REACT_78.4;http://identifiers.org/reactome/REACT_833.4;http://identifiers.org/reactome/REACT_1470.5;http://identifiers.org/reactome/REACT_1768.6;http://identifiers.org/reactome/REACT_1788.5;http://identifiers.org/reactome/REACT_846.5;http://identifiers.org/reactome/REACT_387.4;http://identifiers.org/reactome/REACT_1835.4;http://identifiers.org/reactome/REACT_894.3;…	25									-	-	-	-	x	-	-	-	-
Q01664	TFAP4	hsa05205	1									-	-	-	-	x	-	-	-	-
Q9Y6D5	ARFGEF2	hsa04144	1									-	-	-	-	x	-	-	-	-
Q01668	CACNA1D	http://identifiers.org/reactome/REACT_21310.3;http://identifiers.org/reactome/REACT_12478.2;http://identifiers.org/reactome/REACT_19184.4;http://identifiers.org/reactome/REACT_78.4;http://identifiers.org/reactome/REACT_9417.8;http://identifiers.org/reactome/REACT_1505.3;http://identifiers.org/reactome/REACT_1788.5;hsa04727;hsa04728;http://identifiers.org/reactome/REACT_160123.3;http://identifiers…	79									-	-	-	-	-	-	-	-	-
A5YM72	CARNS1	hsa00330	1									-	-	-	-	x	-	-	-	-
O43920	NDUFS5	hsa05016;hsa05010;hsa05012;hsa04932	4									-	-	-	-	x	-	-	-	-
O75251	NDUFS7	hsa05016;hsa05010;hsa05012;hsa04932	4									-	-	-	-	x	-	-	-	-
Q86VQ6	TXNRD3	hsa00240	1									-	-	-	-	-	-	-	-	x
P43657	LPAR6	hsa04080;hsa05200;hsa04151	3									-	-	-	-	-	-	-	-	-
P08709	F7	http://identifiers.org/reactome/REACT_21310.3;http://identifiers.org/reactome/REACT_12478.2;http://identifiers.org/reactome/REACT_19184.4;http://identifiers.org/reactome/REACT_9417.8;http://identifiers.org/reactome/REACT_21340.6;http://identifiers.org/reactome/REACT_1505.3;http://identifiers.org/reactome/REACT_11061.8;http://identifiers.org/reactome/REACT_111102.5;http://identifiers.org/reactome/…	61									-	-	-	-	x	-	-	-	-
Q9Y2A9	B3GNT3	http://identifiers.org/reactome/REACT_17015.7;http://identifiers.org/reactome/REACT_116125.6;http://identifiers.org/reactome/REACT_15518.6	3									-	-	-	-	x	-	-	-	-
P08138	NGFR	http://identifiers.org/reactome/REACT_13638.3;http://identifiers.org/reactome/REACT_13776.2;hsa04015;http://identifiers.org/reactome/REACT_111102.5;hsa04014;hsa04722;hsa05202;http://identifiers.org/reactome/REACT_11061.8;hsa04151	9									-	-	x	-	-	-	-	-	x
Q9NTN9	SEMA4G	hsa04360	1									-	-	-	x	-	-	-	-	-
P08134	RHOC	http://identifiers.org/reactome/REACT_19184.4;http://identifiers.org/reactome/REACT_19271.2;http://identifiers.org/reactome/REACT_18266.2;http://identifiers.org/reactome/REACT_111045.2;http://identifiers.org/reactome/REACT_228166.2;http://identifiers.org/reactome/REACT_19259.2;http://identifiers.org/reactome/REACT_6900.9;http://identifiers.org/reactome/REACT_19277.3;http://identifiers.org/panther…	28									-	-	-	x	-	-	-	-	-
Q8N752	CSNK1A1L	hsa04310	1									-	-	-	-	x	-	-	-	-
O43929	ORC4	http://identifiers.org/reactome/REACT_734.4;http://identifiers.org/reactome/REACT_207.4;http://identifiers.org/reactome/REACT_2148.3;http://identifiers.org/reactome/REACT_1538.4;http://identifiers.org/reactome/REACT_1590.2;http://identifiers.org/reactome/REACT_899.7;http://identifiers.org/reactome/REACT_2014.4;http://identifiers.org/reactome/REACT_683.4;http://identifiers.org/reactome/REACT_1783.…	23									-	-	-	-	x	-	-	-	-
Q8WTQ7	GRK7	hsa04062;hsa04144	2									-	-	-	-	x	-	-	-	-
P54725	RAD23A	hsa04141	1									-	-	-	-	x	-	-	-	-
O75582	RPS6KA5	http://identifiers.org/reactome/REACT_12478.2;http://identifiers.org/reactome/REACT_762.2;http://identifiers.org/reactome/REACT_1505.3;http://identifiers.org/reactome/REACT_12599.2;http://identifiers.org/reactome/REACT_1109.4;http://identifiers.org/reactome/REACT_12579.3;http://identifiers.org/reactome/REACT_116125.6;http://identifiers.org/reactome/REACT_160158.3;http://identifiers.org/reactome/R…	125									-	-	x	-	x	-	-	-	-
O43464	HTRA2	hsa05012	1									-	-	-	-	x	-	-	-	-
Q8N0Y7	PGAM4	hsa05230	1									-	-	-	-	x	-	-	-	-
P54252	ATXN3	hsa04141	1									-	-	-	-	x	-	-	-	-
P54257	HAP1	hsa05016;http://identifiers.org/panther.pathway/P00029;hsa04727	3									-	-	-	x	-	-	-	-	x
Q14432	PDE3A	hsa04910;hsa00230	2									-	-	-	-	x	-	-	-	-
Q14435	GALNT3	http://identifiers.org/reactome/REACT_17015.7	1									-	-	-	-	x	-	-	-	-
Q13003	GRIK3	http://identifiers.org/panther.pathway/P00029;hsa04080	2									-	-	-	-	-	-	-	-	-
Q17R89	ARHGAP44	http://identifiers.org/reactome/REACT_111102.5	1									-	-	-	-	-	-	-	-	-
P05556	ITGB1	hsa05133;http://identifiers.org/panther.pathway/P00034;hsa05131;hsa05130;hsa04611;hsa05100;hsa05205;hsa04360;hsa05200;hsa04514;hsa04670;hsa04015;http://identifiers.org/reactome/REACT_604.6;hsa04510;hsa05145;hsa04145;hsa05412;hsa04151;http://identifiers.org/reactome/REACT_12051.3;hsa04810	20									-	-	x	x	x	-	-	-	x
B2RU10	B2RU10	hsa03013	1									-	-	-	-	-	-	-	-	-
P14678	SNRPB	http://identifiers.org/reactome/REACT_71.6;hsa03040;http://identifiers.org/reactome/REACT_21257.3	3									-	-	-	-	x	-	-	-	-
Q8NEW0	SLC30A7	http://identifiers.org/reactome/REACT_17015.7;http://identifiers.org/reactome/REACT_15518.6	2									-	-	-	-	-	-	-	-	-
P14672	SLC2A4	hsa04910;hsa04068;http://identifiers.org/reactome/REACT_111045.2;hsa04930;hsa04931;hsa04920	6									-	-	-	-	-	-	-	-	x
Q01085	TIAL1		0	0.81	-							-	-	-	-	-	-	-	x	-
Q01082	SPTBN1	http://identifiers.org/reactome/REACT_18266.2;http://identifiers.org/reactome/REACT_111045.2;http://identifiers.org/reactome/REACT_18334.2	3									-	-	-	-	x	-	-	-	-
Q01081	U2AF1	hsa05131;hsa03040;http://identifiers.org/reactome/REACT_833.4;http://identifiers.org/reactome/REACT_1470.5;http://identifiers.org/reactome/REACT_1788.5;http://identifiers.org/reactome/REACT_467.4;http://identifiers.org/reactome/REACT_846.5;http://identifiers.org/reactome/REACT_387.4;http://identifiers.org/reactome/REACT_78.4;http://identifiers.org/reactome/REACT_894.3;http://identifiers.org/react…	26									-	-	-	-	x	-	-	-	-
Q14671	PUM1	http://identifiers.org/reactome/REACT_17015.7;http://identifiers.org/reactome/REACT_11235.4;http://identifiers.org/reactome/REACT_19187.2;http://identifiers.org/reactome/REACT_19400.3;http://identifiers.org/reactome/REACT_11123.6	5						83+	+		-	-	-	-	-	-	-	-	x
P0CG37	CFC1	http://identifiers.org/reactome/REACT_111045.2	1									-	-	-	-	-	-	-	-	-
O75390	CS	http://identifiers.org/reactome/REACT_111045.2;http://identifiers.org/reactome/REACT_116125.6;http://identifiers.org/reactome/REACT_17015.7;http://identifiers.org/reactome/REACT_1505.3;http://identifiers.org/reactome/REACT_15518.6	5									-	-	-	-	x	-	-	-	-
O15496	PLA2G10	hsa00564;hsa04014;hsa04270	3									-	-	-	-	x	-	-	-	-
P59998	ARPC4	http://identifiers.org/reactome/REACT_6900.9;hsa05132;hsa05131;hsa05130;hsa05100;http://identifiers.org/panther.pathway/P00016;hsa04666;http://identifiers.org/reactome/REACT_12623.3;http://identifiers.org/reactome/REACT_111045.2;http://identifiers.org/reactome/REACT_75774.5;http://identifiers.org/reactome/REACT_12526.3;hsa04810	12									-	-	x	-	-	-	-	-	-
O15498	YKT6	hsa04130	1									-	-	-	-	-	-	-	-	-
Q9NYM4	GPR83	hsa04080	1									-	-	-	-	-	-	-	-	-
Q99598	TSNAX	http://identifiers.org/reactome/REACT_71.6	1									-	-	-	-	-	-	-	-	x
Q99595	TIMM17A	http://identifiers.org/reactome/REACT_17015.7	1									-	-	-	-	-	-	-	-	-
Q99594	TEAD3	http://identifiers.org/reactome/REACT_21310.3;http://identifiers.org/reactome/REACT_12478.2;http://identifiers.org/reactome/REACT_19184.4;http://identifiers.org/reactome/REACT_9417.8;http://identifiers.org/reactome/REACT_21340.6;http://identifiers.org/reactome/REACT_1505.3;http://identifiers.org/reactome/REACT_11061.8;http://identifiers.org/reactome/REACT_111102.5;http://identifiers.org/reactome/…	62									-	-	-	-	x	-	-	x	-
Q9NYM9	BET1L	hsa04130	1									-	-	-	-	-	-	-	-	-
Q99593	TBX5	http://identifiers.org/reactome/REACT_71.6;http://identifiers.org/reactome/REACT_111102.5	2									-	-	-	x	x	-	-	-	x
Q9UG56	PISD	hsa00564	1									-	-	-	-	x	-	-	-	-
P22003	BMP5	hsa04390	1									-	-	-	-	-	-	-	-	-
P22004	BMP6	hsa04390	1									-	-	x	-	-	-	-	-	x
P26718	KLRK1	http://identifiers.org/reactome/REACT_6900.9;http://identifiers.org/reactome/REACT_147694.3;http://identifiers.org/reactome/REACT_6802.6;hsa04650;http://identifiers.org/reactome/REACT_163701.3;http://identifiers.org/reactome/REACT_163936.3;http://identifiers.org/reactome/REACT_147814.3	7									-	-	x	-	-	-	-	-	x
P26717	KLRC2	http://identifiers.org/reactome/REACT_6900.9;http://identifiers.org/reactome/REACT_147694.3;http://identifiers.org/reactome/REACT_6802.6;hsa04650;http://identifiers.org/reactome/REACT_163701.3;http://identifiers.org/reactome/REACT_163936.3;http://identifiers.org/reactome/REACT_147814.3	7									-	-	x	-	-	-	-	-	-
P82675	MRPS5	hsa03010	1									-	-	-	-	x	-	-	-	-
P26715	KLRC1	hsa04650	1									-	-	-	-	-	-	-	-	-
Q8IUU5	Q8IUU5	hsa04014;hsa04510;hsa04010	3									-	-	-	-	-	-	-	-	-
Q9Y385	UBE2J1	hsa04141;hsa05012	2									-	-	-	-	x	-	-	-	-
Q9Y5I7	CLDN16	hsa04530;hsa04514;hsa04670;hsa05160	4									-	-	-	x	-	-	-	-	-
O43447	PPIH	hsa03040	1									-	-	-	-	x	-	-	-	-
P05161	ISG15	http://identifiers.org/reactome/REACT_6802.6;http://identifiers.org/reactome/REACT_6900.9;http://identifiers.org/reactome/REACT_75790.3;http://identifiers.org/reactome/REACT_25229.2	4									-	-	x	-	x	-	-	-	-
Q9NX70	MED29	http://identifiers.org/reactome/REACT_21310.3;http://identifiers.org/reactome/REACT_12478.2;http://identifiers.org/reactome/REACT_19184.4;http://identifiers.org/reactome/REACT_9417.8;http://identifiers.org/reactome/REACT_21340.6;http://identifiers.org/reactome/REACT_1505.3;http://identifiers.org/reactome/REACT_11061.8;http://identifiers.org/reactome/REACT_111102.5;http://identifiers.org/reactome/…	60									-	-	-	-	x	-	-	-	-
P62308	SNRPG	http://identifiers.org/reactome/REACT_71.6;hsa03040;http://identifiers.org/reactome/REACT_21257.3	3									-	-	-	-	x	-	-	-	-
P62304	SNRPE	http://identifiers.org/reactome/REACT_71.6;hsa03040;http://identifiers.org/reactome/REACT_21257.3	3									-	-	-	-	x	-	-	-	-
P62306	SNRPF	http://identifiers.org/reactome/REACT_71.6;hsa03040;http://identifiers.org/reactome/REACT_21257.3	3									-	-	-	-	x	-	-	-	-
P10997	IAPP	http://identifiers.org/reactome/REACT_111045.2	1									-	-	-	-	x	-	-	x	-
Q9BRG1	VPS25	hsa04144	1									-	-	-	-	x	-	-	-	-
Q8NC96	NECAP1	http://identifiers.org/reactome/REACT_17015.7;http://identifiers.org/reactome/REACT_11235.4;http://identifiers.org/reactome/REACT_19187.2;http://identifiers.org/reactome/REACT_19400.3;http://identifiers.org/reactome/REACT_11123.6	5									-	-	-	-	-	-	-	-	-
Q8NI36	WDR36	hsa03008	1									-	-	-	-	x	-	-	-	-
Q8NI35	INADL	hsa04530;hsa04390	2	1.32	+	3.77	5.96				x	-	-	-	x	-	-	-	-	-
Q9NZE8	MRPL35	hsa03010	1									-	-	-	-	x	-	-	-	-
O14727	APAF1	http://identifiers.org/reactome/REACT_6185.9;http://identifiers.org/panther.pathway/P00029;http://identifiers.org/reactome/REACT_6288.5;hsa05010;hsa05134;http://identifiers.org/reactome/REACT_900.4;http://identifiers.org/reactome/REACT_1619.5;http://identifiers.org/panther.pathway/P00006;http://identifiers.org/reactome/REACT_701.5;http://identifiers.org/reactome/REACT_963.3;hsa05161;http://identi…	21									-	-	-	-	-	-	-	x	x
Q96A05	ATP6V1E2	hsa04721;hsa05120;hsa04145;hsa05110	4									-	-	-	-	-	-	-	-	-
Q96A00	PPP1R14A	hsa04270	1									-	-	-	-	-	-	-	-	-
P58166	INHBE	hsa04550;http://identifiers.org/reactome/REACT_17015.7	2									-	-	-	-	-	-	-	-	-
Q96A08	HIST1H2BA	http://identifiers.org/reactome/REACT_172610.3;http://identifiers.org/reactome/REACT_1788.5;http://identifiers.org/reactome/REACT_765.5;http://identifiers.org/reactome/REACT_6783.9;http://identifiers.org/reactome/REACT_1538.4;http://identifiers.org/reactome/REACT_6782.5;http://identifiers.org/reactome/REACT_2203.7;http://identifiers.org/reactome/REACT_116125.6;http://identifiers.org/reactome/REAC…	26									-	-	x	x	-	-	-	-	-
P47736	RAP1GAP	http://identifiers.org/reactome/REACT_21310.3;http://identifiers.org/reactome/REACT_12478.2;http://identifiers.org/reactome/REACT_19184.4;http://identifiers.org/reactome/REACT_9417.8;http://identifiers.org/reactome/REACT_21340.6;http://identifiers.org/reactome/REACT_1505.3;http://identifiers.org/reactome/REACT_111102.5;http://identifiers.org/reactome/REACT_21264.2;http://identifiers.org/reactome/…	58									-	-	-	-	-	-	-	-	-
Q8IXK2	GALNT12	http://identifiers.org/reactome/REACT_17015.7	1									-	-	-	-	x	-	-	-	-
Q8IXK0	PHC2	http://identifiers.org/reactome/REACT_6900.9;http://identifiers.org/reactome/REACT_6782.5;http://identifiers.org/reactome/REACT_6802.6;http://identifiers.org/reactome/REACT_6809.9;http://identifiers.org/reactome/REACT_6783.9;http://identifiers.org/reactome/REACT_21308.3;http://identifiers.org/reactome/REACT_120956.4;http://identifiers.org/reactome/REACT_25281.5	8									-	-	-	-	x	-	-	-	-
Q96DZ1	ERLEC1	hsa04141;http://identifiers.org/reactome/REACT_116125.6;http://identifiers.org/reactome/REACT_228134.2;http://identifiers.org/reactome/REACT_111102.5	4									-	-	-	-	-	-	-	-	-
P30203	CD6	hsa04514	1									-	-	x	x	-	-	-	-	-
Q5BJF6	ODF2	http://identifiers.org/reactome/REACT_115566.4;http://identifiers.org/reactome/REACT_15296.3;http://identifiers.org/reactome/REACT_152.7;http://identifiers.org/reactome/REACT_15479.2;http://identifiers.org/reactome/REACT_160315.5;http://identifiers.org/reactome/REACT_21300.6;http://identifiers.org/reactome/REACT_21391.7;http://identifiers.org/reactome/REACT_21267.4;http://identifiers.org/reactome…	10									-	-	-	-	-	-	-	-	-
Q9NR50	EIF2B3	hsa03013	1									-	-	-	-	x	-	-	-	-
P55268	LAMB2	http://identifiers.org/panther.pathway/P00034;hsa04151;hsa05200;hsa04510;hsa05145	5									-	-	-	x	-	-	-	-	-
P49715	CEBPA	http://identifiers.org/reactome/REACT_111045.2;hsa05221;hsa05200;hsa04932;hsa05202	5									-	-	-	-	x	-	-	-	x
Q15459	SF3A1	hsa03040	1						456+;456+	+		-	-	-	-	x	-	-	-	-
P34969	HTR7	hsa04014;hsa04080	2									-	-	-	-	-	-	-	-	-
P11912	CD79A	http://identifiers.org/reactome/REACT_6900.9;http://identifiers.org/reactome/REACT_75774.5;http://identifiers.org/panther.pathway/P00010;hsa04662;http://identifiers.org/reactome/REACT_118773.5;http://identifiers.org/reactome/REACT_118700.3	6									-	-	x	-	-	-	-	x	x
O60896	RAMP3	hsa04270	1									-	-	-	-	x	-	-	-	-
O60894	RAMP1	hsa04270	1									-	-	-	-	x	-	-	-	-
O60895	RAMP2	hsa04270	1									-	-	-	x	x	-	-	-	x
O60890	OPHN1	http://identifiers.org/panther.pathway/P00047;http://identifiers.org/reactome/REACT_111102.5	2									-	-	-	x	-	-	-	-	-
Q8N8Q8	COX18	http://identifiers.org/reactome/REACT_111045.2;http://identifiers.org/reactome/REACT_116125.6;http://identifiers.org/reactome/REACT_15518.6	3									-	-	-	-	-	-	-	-	-
Q04828	AKR1C1	http://identifiers.org/reactome/REACT_116125.6;http://identifiers.org/reactome/REACT_111102.5	2									-	x	-	-	x	-	-	-	x
P13640	MT1G	hsa04978	1									-	-	x	-	-	-	-	-	x
Q04826	HLA-B	hsa04650;hsa05203;hsa04514;hsa04145;hsa05169;hsa05168;hsa04144	7									-	-	-	-	-	-	-	-	-
P08908	HTR1A	hsa04080	1									-	-	-	-	x	-	-	x	-
Q9NPG1	FZD3	http://identifiers.org/reactome/REACT_172581.3;hsa04550;http://identifiers.org/reactome/REACT_172638.3;hsa05205;hsa05206;hsa05200;http://identifiers.org/reactome/REACT_111102.5;http://identifiers.org/panther.pathway/P00005;hsa04390;hsa04310	10									-	-	-	x	-	-	-	x	x
Q15061	WDR43	hsa03008	1									-	-	-	-	x	-	-	-	-
Q96S66	CLCC1		0						89+	+		-	-	-	-	-	-	-	-	-
Q9NNX6	CD209	hsa04145;hsa05162;hsa05152	3									-	-	x	x	-	-	-	-	-
P55854	SUMO3	http://identifiers.org/reactome/REACT_17015.7;hsa03013	2									-	-	-	-	x	-	-	-	-
P17612	PRKACA	http://identifiers.org/reactome/REACT_12478.2;http://identifiers.org/reactome/REACT_1505.3;http://identifiers.org/reactome/REACT_111045.2;http://identifiers.org/reactome/REACT_116125.6;hsa04921;http://identifiers.org/reactome/REACT_160158.3;http://identifiers.org/reactome/REACT_9470.9;http://identifiers.org/reactome/REACT_206597.3;http://identifiers.org/reactome/REACT_15479.2;http://identifiers.o…	108									-	-	x	-	x	-	-	-	-
O00585	CCL21	hsa04064;hsa04062	2									-	-	x	x	-	-	-	-	-
P42773	CDKN2C	http://identifiers.org/reactome/REACT_115566.4;http://identifiers.org/reactome/REACT_152.7;hsa04110;hsa05202;http://identifiers.org/reactome/REACT_21391.7;http://identifiers.org/reactome/REACT_821.3;http://identifiers.org/reactome/REACT_21267.4;http://identifiers.org/reactome/REACT_383.7;http://identifiers.org/reactome/REACT_1590.2;http://identifiers.org/reactome/REACT_21300.6	10									-	-	-	-	-	-	-	-	x
O95229	ZWINT	http://identifiers.org/reactome/REACT_115566.4;http://identifiers.org/reactome/REACT_150471.3;http://identifiers.org/reactome/REACT_152.7;http://identifiers.org/reactome/REACT_910.6;http://identifiers.org/reactome/REACT_21300.6;http://identifiers.org/reactome/REACT_21391.7;http://identifiers.org/reactome/REACT_150314.3;http://identifiers.org/reactome/REACT_1538.4;http://identifiers.org/reactome/R…	12									-	-	-	-	-	-	-	x	-
Q9UM11	FZR1	http://identifiers.org/reactome/REACT_1156.3;http://identifiers.org/reactome/REACT_169122.3;http://identifiers.org/reactome/REACT_2137.3;http://identifiers.org/reactome/REACT_6871.3;http://identifiers.org/reactome/REACT_734.4;http://identifiers.org/reactome/REACT_169445.3;http://identifiers.org/reactome/REACT_6828.2;http://identifiers.org/reactome/REACT_1574.3;http://identifiers.org/reactome/REAC…	69									-	-	-	-	x	-	-	x	x
Q9UM13	ANAPC10	http://identifiers.org/reactome/REACT_6785.2;http://identifiers.org/reactome/REACT_169122.3;http://identifiers.org/reactome/REACT_2137.3;http://identifiers.org/reactome/REACT_6871.3;http://identifiers.org/reactome/REACT_169445.3;http://identifiers.org/reactome/REACT_6828.2;http://identifiers.org/reactome/REACT_1574.3;http://identifiers.org/reactome/REACT_169107.3;http://identifiers.org/reactome/R…	64									-	-	-	-	x	-	-	x	-
O15131	KPNA5	http://identifiers.org/reactome/REACT_6900.9;http://identifiers.org/reactome/REACT_75790.3;http://identifiers.org/reactome/REACT_25229.2	3									-	-	-	-	-	-	-	-	-
Q7L014	DDX46	hsa03040	1									-	-	-	-	x	-	-	-	-
P35052	GPC1	hsa05205;http://identifiers.org/reactome/REACT_111102.5;http://identifiers.org/reactome/REACT_18266.2;http://identifiers.org/reactome/REACT_111045.2;http://identifiers.org/reactome/REACT_116125.6;http://identifiers.org/reactome/REACT_15518.6	6									-	-	-	-	x	-	-	-	x
Q92914	FGF11	http://identifiers.org/panther.pathway/P00021;hsa05200;hsa04015;hsa04014;hsa04010;hsa04151;hsa04810	7									-	-	-	-	-	-	-	-	-
Q92915	FGF14	http://identifiers.org/panther.pathway/P00021;hsa05200;hsa04015;hsa04014;hsa04010;hsa04151;hsa04810	7									-	-	-	-	-	-	-	-	-
Q92917	GPKOW		0						159+	+		-	-	-	-	x	-	-	-	-
Q6ZV29	PNPLA7	hsa00564	1									-	-	-	-	-	-	-	-	-
Q92911	SLC5A5	hsa04918	1									-	-	-	-	x	-	-	-	-
Q92913	FGF13	http://identifiers.org/panther.pathway/P00021;hsa05200;hsa04015;hsa04014;hsa04010;hsa04151;hsa04810	7									-	-	-	x	x	-	-	-	-
Q92918	MAP4K1	hsa04010	1									-	-	-	-	x	-	-	x	-
P29120	PCSK1	http://identifiers.org/reactome/REACT_71.6;http://identifiers.org/reactome/REACT_717.3;http://identifiers.org/reactome/REACT_1014.5;http://identifiers.org/reactome/REACT_17015.7;http://identifiers.org/reactome/REACT_1788.5;http://identifiers.org/reactome/REACT_111045.2;http://identifiers.org/reactome/REACT_15518.6;http://identifiers.org/reactome/REACT_78.4	8									-	-	-	-	x	-	-	-	-
P29122	PCSK6	http://identifiers.org/reactome/REACT_111045.2;http://identifiers.org/reactome/REACT_11061.8;http://identifiers.org/reactome/REACT_111102.5	3									-	-	-	-	x	-	-	-	-
P21731	TBXA2R	hsa04080;hsa04611	2									-	-	-	-	-	-	-	-	-
P21730	C5AR1	hsa04080	1									-	-	x	x	x	-	-	x	-
Q08462	ADCY2	http://identifiers.org/reactome/REACT_21310.3;http://identifiers.org/reactome/REACT_12478.2;hsa04611;http://identifiers.org/reactome/REACT_9417.8;http://identifiers.org/reactome/REACT_1505.3;http://identifiers.org/reactome/REACT_228134.2;http://identifiers.org/reactome/REACT_11061.8;hsa04727;http://identifiers.org/reactome/REACT_17015.7;http://identifiers.org/reactome/REACT_21264.2;http://identif…	75									-	-	-	-	x	-	-	-	-
Q8N4P3	HDDC3	hsa00230	1									-	-	-	-	x	-	-	-	-
P32780	GTF2H1	http://identifiers.org/reactome/REACT_833.4;http://identifiers.org/reactome/REACT_1470.5;http://identifiers.org/reactome/REACT_1788.5;hsa03022;http://identifiers.org/reactome/REACT_846.5;http://identifiers.org/reactome/REACT_116125.6;http://identifiers.org/reactome/REACT_834.3;http://identifiers.org/reactome/REACT_1851.6;http://identifiers.org/reactome/REACT_22107.3;http://identifiers.org/reactom…	22									-	-	-	-	x	-	-	-	-
P04114	APOB	http://identifiers.org/reactome/REACT_116125.6;http://identifiers.org/reactome/REACT_15518.6;http://identifiers.org/reactome/REACT_111102.5	3									-	-	x	x	x	-	-	-	-
Q96AH8	RAB7B	hsa05132;hsa04145	2									-	-	-	-	-	-	-	-	-
P15927	RPA2	http://identifiers.org/reactome/REACT_1725.5;http://identifiers.org/reactome/REACT_115566.4;http://identifiers.org/reactome/REACT_120956.4;http://identifiers.org/reactome/REACT_683.4;http://identifiers.org/reactome/REACT_152.7;http://identifiers.org/reactome/REACT_1783.3;http://identifiers.org/reactome/REACT_734.4;http://identifiers.org/reactome/REACT_21300.6;hsa03030;http://identifiers.org/react…	17									-	-	-	-	x	-	-	-	-
P15924	DSP	hsa05412	1									-	-	-	x	x	-	-	-	x
P15923	TCF3	http://identifiers.org/reactome/REACT_6900.9;hsa04550;http://identifiers.org/reactome/REACT_6802.6;hsa05202;http://identifiers.org/reactome/REACT_22232.3;http://identifiers.org/reactome/REACT_75790.3;http://identifiers.org/reactome/REACT_111045.2;http://identifiers.org/reactome/REACT_22442.2	8									-	-	x	-	x	-	-	-	x
P36543	ATP6V1E1	hsa04721;hsa05120;hsa04145;hsa05110	4									-	-	-	-	-	-	-	-	-
Q9H598	SLC32A1	hsa04721;http://identifiers.org/reactome/REACT_13477.3;hsa04727	3									-	-	-	-	-	-	-	-	-
Q8WWY3	PRPF31	hsa03040	1									-	-	-	-	x	-	-	-	-
Q8TCC3	MRPL30	hsa03010	1									-	-	-	-	x	-	-	-	-
Q9UHP3	USP25		0						740+;69+	+		-	-	-	-	x	-	-	-	-
Q86XT2	VPS37D	http://identifiers.org/reactome/REACT_6185.9;http://identifiers.org/reactome/REACT_6359.9;http://identifiers.org/reactome/REACT_6256.8;hsa04144;http://identifiers.org/reactome/REACT_6361.8;http://identifiers.org/reactome/REACT_116125.6	6									-	-	-	-	-	-	-	-	-
O43148	RNMT	hsa03015	1									-	-	-	-	x	-	-	-	-
O43639	NCK2	http://identifiers.org/panther.pathway/P00053;hsa05130;hsa04660;http://identifiers.org/reactome/REACT_228170.2;http://identifiers.org/panther.pathway/P00047;http://identifiers.org/panther.pathway/P00005;http://identifiers.org/reactome/REACT_12529.2;http://identifiers.org/reactome/REACT_228226.2;http://identifiers.org/reactome/REACT_18266.2;hsa04012;hsa04360;http://identifiers.org/reactome/REACT_1…	14									-	-	x	x	-	-	-	-	-
Q9Y5K1	SPO11	http://identifiers.org/reactome/REACT_115566.4	1									-	-	-	-	x	-	-	-	-
O43143	DHX15	hsa03040	1									-	-	-	-	x	-	-	-	-
O43633	CHMP2A	http://identifiers.org/reactome/REACT_6185.9;http://identifiers.org/reactome/REACT_6359.9;http://identifiers.org/reactome/REACT_6256.8;http://identifiers.org/reactome/REACT_11123.6;hsa04144;http://identifiers.org/reactome/REACT_6361.8;http://identifiers.org/reactome/REACT_116125.6;http://identifiers.org/reactome/REACT_27258.2	8									-	-	-	-	-	-	-	x	-
Q32MZ4	LRRFIP1	http://identifiers.org/reactome/REACT_120736.4;http://identifiers.org/reactome/REACT_120999.3;http://identifiers.org/reactome/REACT_116125.6;http://identifiers.org/reactome/REACT_121141.3;http://identifiers.org/reactome/REACT_121398.3	5						597+;597+	+		-	-	-	-	x	-	-	-	-
Q96LR5	UBE2E2	hsa04141	1									-	-	-	-	x	-	-	-	-
Q05086	UBE3A	hsa05203	1									-	-	-	-	x	-	-	-	-
P20062	TCN2	http://identifiers.org/reactome/REACT_116125.6	1									-	-	-	-	x	-	-	-	-
P20061	TCN1	http://identifiers.org/reactome/REACT_116125.6	1									-	-	-	-	x	-	-	-	-
Q99928	GABRG3	hsa04080;hsa04727	2									-	-	-	-	-	-	-	-	-
P42261	GRIA1	hsa04080;http://identifiers.org/reactome/REACT_20563.4;http://identifiers.org/reactome/REACT_13477.3;http://identifiers.org/reactome/REACT_18307.2;http://identifiers.org/reactome/REACT_15370.3;hsa04720;hsa05031;http://identifiers.org/reactome/REACT_18347.2;hsa04728;http://identifiers.org/reactome/REACT_18422.2;hsa04730	11									-	-	-	-	x	-	-	-	-
P42262	GRIA2	hsa04080;http://identifiers.org/reactome/REACT_20563.4;http://identifiers.org/reactome/REACT_13477.3;http://identifiers.org/reactome/REACT_18307.2;http://identifiers.org/reactome/REACT_15370.3;hsa04720;hsa05031;http://identifiers.org/reactome/REACT_18347.2;hsa04728;http://identifiers.org/reactome/REACT_18422.2;hsa04730	11									-	-	-	-	-	-	-	-	-
P42263	GRIA3	hsa04080;http://identifiers.org/reactome/REACT_20563.4;http://identifiers.org/reactome/REACT_13477.3;http://identifiers.org/reactome/REACT_18307.2;hsa05202;http://identifiers.org/reactome/REACT_15370.3;hsa05031;http://identifiers.org/reactome/REACT_18347.2;hsa04728;http://identifiers.org/reactome/REACT_18422.2;hsa04730	11									-	-	-	-	-	-	-	-	-
Q9GZT5	WNT10A	hsa04550;hsa05205;hsa04310;hsa05200;http://identifiers.org/reactome/REACT_111102.5;http://identifiers.org/panther.pathway/P00005;hsa04390;http://identifiers.org/reactome/REACT_116125.6	8									-	-	-	-	-	-	-	-	x
Q9GZT9	EGLN1	hsa04066;http://identifiers.org/reactome/REACT_111045.2;hsa05211;hsa05200;http://identifiers.org/reactome/REACT_120956.4	5									-	-	-	-	x	-	-	-	-
Q9H334	FOXP1	hsa05206	1									-	-	x	x	x	-	-	-	x
O60243	HS6ST1	http://identifiers.org/reactome/REACT_116125.6;http://identifiers.org/reactome/REACT_15518.6	2									-	-	-	-	x	-	-	-	-
O60240	PLIN1	http://identifiers.org/reactome/REACT_111045.2	1									-	-	-	-	-	-	-	-	-
O60244	MED14	http://identifiers.org/reactome/REACT_21310.3;http://identifiers.org/reactome/REACT_12478.2;http://identifiers.org/reactome/REACT_19184.4;http://identifiers.org/reactome/REACT_9417.8;http://identifiers.org/reactome/REACT_21340.6;http://identifiers.org/reactome/REACT_1505.3;http://identifiers.org/reactome/REACT_11061.8;http://identifiers.org/reactome/REACT_111102.5;http://identifiers.org/reactome/…	61									-	-	-	-	x	-	-	-	-
O75061	DNAJC6	http://identifiers.org/reactome/REACT_17015.7;http://identifiers.org/reactome/REACT_19187.2;http://identifiers.org/reactome/REACT_19400.3;http://identifiers.org/reactome/REACT_11123.6;hsa04144;http://identifiers.org/reactome/REACT_19287.2;http://identifiers.org/reactome/REACT_11235.4	7									p	-	-	-	x	x	-	-	-
Q13191	CBLB	http://identifiers.org/reactome/REACT_6900.9;http://identifiers.org/reactome/REACT_75774.5;http://identifiers.org/panther.pathway/P00018;hsa05100;hsa05205;hsa05162;hsa05200;hsa04012;hsa04660;hsa04910;http://identifiers.org/reactome/REACT_118700.3;hsa05220;http://identifiers.org/reactome/REACT_118773.5;hsa04144	14									-	-	-	-	x	-	-	-	-
Q13190	STX5	hsa04130	1						265+	+		-	-	-	-	-	-	-	-	-
Q9HCY8	S100A14		0	1.60	+	5.16					x	-	-	x	-	-	-	-	x	-
F1T097	F1T097	hsa04920;hsa04919;hsa05223;hsa05200;hsa05202	5									-	-	-	-	-	-	-	-	-
P26038	MSN	hsa05205;hsa04670;hsa05162;hsa04810	4									-	-	x	x	-	-	-	-	x
Q15669	RHOH	hsa04670;http://identifiers.org/reactome/REACT_111102.5	2									-	-	x	x	-	-	-	-	x
Q99436	PSMB7	http://identifiers.org/reactome/REACT_12478.2;http://identifiers.org/reactome/REACT_6785.2;http://identifiers.org/reactome/REACT_1505.3;http://identifiers.org/reactome/REACT_169445.3;http://identifiers.org/reactome/REACT_1574.3;http://identifiers.org/reactome/REACT_9029.3;http://identifiers.org/reactome/REACT_1590.2;http://identifiers.org/reactome/REACT_111045.2;http://identifiers.org/reactome/RE…	172									-	-	x	-	x	-	-	-	-
Q99437	ATP6V0B	hsa05120;hsa04721;hsa04142;hsa04145;hsa05152;hsa05110	6									-	-	-	-	-	-	-	-	-
P63241	EIF5A	http://identifiers.org/reactome/REACT_17015.7	1									-	-	-	-	x	-	-	x	-
P63244	GNB2L1	hsa05162	1									-	-	-	-	-	-	-	x	x
Q13443	ADAM9	http://identifiers.org/panther.pathway/P00003	1									-	-	x	x	-	-	-	-	x
Q13442	PDAP1		0	2.33	+	2.18			17+	+	x	-	-	-	-	-	-	-	x	-
Q99439	CNN2		0	1.20	+	0.30						-	-	-	-	-	-	-	-	-
Q96GA3	LTV1		0						301+;301+	+		-	-	-	-	x	-	-	-	-
Q96GA7	SDSL	hsa00270	1									-	-	-	-	x	-	-	-	-
Q15596	NCOA2	http://identifiers.org/reactome/REACT_21310.3;http://identifiers.org/reactome/REACT_12478.2;http://identifiers.org/reactome/REACT_19184.4;http://identifiers.org/reactome/REACT_9417.8;http://identifiers.org/reactome/REACT_21340.6;http://identifiers.org/reactome/REACT_1505.3;http://identifiers.org/reactome/REACT_11061.8;http://identifiers.org/reactome/REACT_111102.5;http://identifiers.org/reactome/…	62									-	-	-	-	x	-	-	-	-
Q15599	SLC9A3R2	hsa04960	1									-	-	-	-	-	-	-	-	-
P17181	IFNAR1	http://identifiers.org/reactome/REACT_6900.9;hsa04650;hsa05168;http://identifiers.org/reactome/REACT_25229.2;hsa04380;http://identifiers.org/reactome/REACT_75790.3;hsa05160;hsa05161;hsa05162;hsa04151	10									-	-	x	x	-	-	-	-	-
Q13509	TUBB3	http://identifiers.org/reactome/REACT_16967.2;hsa05130;hsa04540;http://identifiers.org/panther.pathway/P00016;http://identifiers.org/reactome/REACT_17015.7;http://identifiers.org/reactome/REACT_16956.4;http://identifiers.org/panther.pathway/P00029;http://identifiers.org/reactome/REACT_16936.3;http://identifiers.org/reactome/REACT_17029.3;hsa04145;http://identifiers.org/reactome/REACT_16952.3;http…	13						106+?	+		-	-	-	-	-	-	-	-	-
Q13505	MTX1	http://identifiers.org/reactome/REACT_17015.7	1									-	-	-	-	-	-	-	-	-
Q13507	TRPC3	http://identifiers.org/reactome/REACT_15518.6	1									-	-	-	-	-	-	-	-	-
Q13501	SQSTM1	http://identifiers.org/reactome/REACT_6900.9;http://identifiers.org/reactome/REACT_13776.2;http://identifiers.org/reactome/REACT_111102.5;http://identifiers.org/reactome/REACT_22232.3;hsa04380;http://identifiers.org/reactome/REACT_75790.3;http://identifiers.org/reactome/REACT_22442.2;http://identifiers.org/reactome/REACT_11061.8	8			1.51			433+	+		-	-	x	-	x	-	-	x	x
Q13503	MED21	http://identifiers.org/reactome/REACT_21310.3;http://identifiers.org/reactome/REACT_12478.2;http://identifiers.org/reactome/REACT_19184.4;http://identifiers.org/reactome/REACT_9417.8;http://identifiers.org/reactome/REACT_21340.6;http://identifiers.org/reactome/REACT_1505.3;http://identifiers.org/reactome/REACT_11061.8;http://identifiers.org/reactome/REACT_111102.5;http://identifiers.org/reactome/…	60									-	-	-	-	x	-	-	-	-
Q9NWZ8	GEMIN8	hsa03013	1									-	-	-	-	-	-	-	-	-
Q9NWZ3	IRAK4	hsa05133;http://identifiers.org/reactome/REACT_6900.9;http://identifiers.org/reactome/REACT_6802.6;hsa05152;http://identifiers.org/reactome/REACT_22232.3;hsa04722;hsa05145;http://identifiers.org/reactome/REACT_75790.3;hsa04064;http://identifiers.org/reactome/REACT_22442.2;hsa05162	11									-	-	x	x	x	-	-	-	-
Q9NWZ5	UCKL1	hsa00240	1									-	-	-	-	x	-	-	-	-
Q96BI3	APH1A	http://identifiers.org/reactome/REACT_691.5;http://identifiers.org/reactome/REACT_13776.2;http://identifiers.org/reactome/REACT_228170.2;http://identifiers.org/reactome/REACT_116125.6;http://identifiers.org/reactome/REACT_228189.2;http://identifiers.org/reactome/REACT_116022.3;http://identifiers.org/reactome/REACT_111102.5;http://identifiers.org/reactome/REACT_18266.2;http://identifiers.org/react…	12									-	-	-	-	x	-	-	-	-
Q7Z3B4	NUP54	http://identifiers.org/reactome/REACT_78.4;http://identifiers.org/reactome/REACT_833.4;http://identifiers.org/reactome/REACT_1470.5;http://identifiers.org/reactome/REACT_1768.6;http://identifiers.org/reactome/REACT_1788.5;http://identifiers.org/reactome/REACT_765.5;http://identifiers.org/reactome/REACT_2089.5;http://identifiers.org/reactome/REACT_25229.2;http://identifiers.org/reactome/REACT_846.…	46									-	-	-	-	x	-	-	-	-
Q695T7	SLC6A19	hsa04978;hsa04974	2									-	-	-	-	-	-	-	-	-
Q7Z3B1	NEGR1	hsa04514	1									-	-	-	x	-	-	-	-	-
Q7Z3B3	KANSL1	http://identifiers.org/reactome/REACT_172610.3	1									-	-	-	-	x	-	-	-	-
Q7L576	CYFIP1	hsa03013;hsa04810	2									-	-	x	x	-	-	-	-	-
Q15438	CYTH1	hsa04144	1									-	-	-	-	-	-	-	-	-
Q9UQE7	SMC3	http://identifiers.org/reactome/REACT_115566.4;http://identifiers.org/reactome/REACT_150471.3;http://identifiers.org/reactome/REACT_152.7;http://identifiers.org/reactome/REACT_910.6;hsa04110;hsa04114;http://identifiers.org/reactome/REACT_21300.6;http://identifiers.org/reactome/REACT_21391.7;http://identifiers.org/reactome/REACT_150314.3;http://identifiers.org/reactome/REACT_1538.4;http://identifi…	14									-	-	-	-	x	-	-	x	-
P48634	PRRC2A		0						17+	+		-	-	-	-	-	-	-	-	-
P19801	AOC1	hsa00330	1									-	-	-	-	x	-	-	-	-
P15311	EZR	hsa05130;hsa05205;hsa05206;http://identifiers.org/reactome/REACT_18266.2;hsa04670;http://identifiers.org/reactome/REACT_111045.2;hsa04810	7	1.24	+	0.70	0.22		424+	+		-	-	-	x	x	-	-	-	-
Q16625	OCLN	hsa04530;hsa04514;hsa05130;hsa05160;hsa04670	5	1.32	+	2.11	1.68		315-	-	x	-	-	-	x	x	-	-	-	-
Q16623	STX1A	http://identifiers.org/reactome/REACT_21310.3;http://identifiers.org/reactome/REACT_12478.2;http://identifiers.org/reactome/REACT_19184.4;http://identifiers.org/reactome/REACT_78.4;http://identifiers.org/reactome/REACT_9417.8;http://identifiers.org/reactome/REACT_1505.3;http://identifiers.org/reactome/REACT_1788.5;hsa04721;http://identifiers.org/reactome/REACT_111102.5;http://identifiers.org/reac…	70									-	-	-	-	-	-	-	-	-
Q16620	NTRK2	hsa04722;hsa04010;http://identifiers.org/reactome/REACT_12056.6;http://identifiers.org/reactome/REACT_11061.8;http://identifiers.org/reactome/REACT_111102.5	5									k	-	-	x	x	-	x	-	x
Q16629	SRSF7	hsa03040;http://identifiers.org/reactome/REACT_833.4;http://identifiers.org/reactome/REACT_1470.5;http://identifiers.org/reactome/REACT_1788.5;http://identifiers.org/reactome/REACT_467.4;http://identifiers.org/reactome/REACT_846.5;http://identifiers.org/reactome/REACT_387.4;http://identifiers.org/reactome/REACT_78.4;http://identifiers.org/reactome/REACT_894.3;http://identifiers.org/reactome/REACT…	26									-	-	-	-	x	-	-	-	-
P34947	GRK5	hsa04062;hsa04144	2									-	-	-	-	x	-	-	x	x
P21127	CDK11B	http://identifiers.org/reactome/REACT_115566.4;http://identifiers.org/reactome/REACT_15296.3;http://identifiers.org/reactome/REACT_152.7;http://identifiers.org/reactome/REACT_15479.2;http://identifiers.org/reactome/REACT_21300.6;http://identifiers.org/reactome/REACT_21391.7;http://identifiers.org/reactome/REACT_21267.4;http://identifiers.org/reactome/REACT_383.7;http://identifiers.org/reactome/RE…	9									-	-	-	-	x	-	-	x	-
Q6S8J3	POTEE		0						940+?	+		-	-	-	-	-	-	-	-	-
Q12908	SLC10A2	http://identifiers.org/reactome/REACT_15518.6	1									-	-	-	-	-	-	-	-	-
P29353	SHC1	http://identifiers.org/reactome/REACT_12582.3;http://identifiers.org/reactome/REACT_12478.2;http://identifiers.org/reactome/REACT_1505.3;http://identifiers.org/reactome/REACT_115852.3;http://identifiers.org/reactome/REACT_1109.4;http://identifiers.org/reactome/REACT_12579.3;http://identifiers.org/reactome/REACT_116125.6;http://identifiers.org/reactome/REACT_160158.3;http://identifiers.org/reactom…	123	1.13	+	1.23	0.89					-	-	x	x	x	-	-	-	-
P29350	PTPN6	http://identifiers.org/reactome/REACT_12582.3;hsa04650;http://identifiers.org/reactome/REACT_25078.2;http://identifiers.org/reactome/REACT_19344.4;http://identifiers.org/reactome/REACT_25229.2;http://identifiers.org/reactome/REACT_75774.5;http://identifiers.org/reactome/REACT_6900.9;http://identifiers.org/panther.pathway/P00035;http://identifiers.org/reactome/REACT_115697.2;hsa05205;http://identi…	23	1.23	+	2.75	1.90				x	p	-	x	x	x	x	-	x	x
Q12907	LMAN2	hsa04141	1									-	-	-	-	-	-	-	-	-
Q2M1P5	KIF7	http://identifiers.org/reactome/REACT_228134.2;http://identifiers.org/reactome/REACT_111102.5	2									-	-	-	-	-	-	-	-	-
Q9UBG7	RBPJL	http://identifiers.org/panther.pathway/P00005;hsa05169;hsa05203	3									-	-	-	-	x	-	-	-	-
P58753	TIRAP	hsa05133;http://identifiers.org/reactome/REACT_6900.9;http://identifiers.org/reactome/REACT_15518.6;http://identifiers.org/reactome/REACT_6802.6;http://identifiers.org/reactome/REACT_13477.3;hsa04064;hsa05161;hsa05152;http://identifiers.org/reactome/REACT_111045.2;http://identifiers.org/reactome/REACT_116125.6;http://identifiers.org/reactome/REACT_1505.3	11									-	-	x	-	-	-	-	-	x
Q969Q0	RPL36AL	hsa03010	1									-	-	-	-	x	-	-	-	-
P03923	MT-ND6	hsa05012	1									-	-	-	-	x	-	-	-	-
Q969Q6	PPP2R3C	hsa04071;hsa04728;hsa03015;hsa04261;hsa04151	5									-	-	x	-	-	-	-	-	-
P03928	MT-ATP8	hsa05016;hsa05010;hsa05012	3									-	-	-	-	x	-	-	-	-
Q7L7L0	HIST3H2A	http://identifiers.org/reactome/REACT_172610.3	1									-	-	-	-	x	-	-	-	-
P27815	PDE4A	hsa00230	1									-	-	-	-	x	-	-	-	-
A2RTX5	TARSL2	hsa00970	1									-	-	-	-	x	-	-	-	-
Q9BWT6	MND1	http://identifiers.org/reactome/REACT_115566.4	1									-	-	-	-	x	-	-	x	-
P49902	NT5C2	hsa00240;hsa00230	2									-	-	-	-	x	-	-	-	-
Q9UJA2	CRLS1	hsa00564	1									-	-	-	-	x	-	-	-	-
Q9UJA3	MCM8	http://identifiers.org/reactome/REACT_734.4;http://identifiers.org/reactome/REACT_207.4;http://identifiers.org/reactome/REACT_2148.3;http://identifiers.org/reactome/REACT_1538.4;http://identifiers.org/reactome/REACT_1590.2;http://identifiers.org/reactome/REACT_899.7;http://identifiers.org/reactome/REACT_2014.4;http://identifiers.org/reactome/REACT_683.4;http://identifiers.org/reactome/REACT_1783.…	22									-	-	-	-	x	-	-	-	-
Q8WYL5	SSH1	http://identifiers.org/panther.pathway/P00016;hsa04810	2									-	-	-	-	x	-	-	-	-
Q86TM6	SYVN1	hsa04141;http://identifiers.org/reactome/REACT_17015.7;http://identifiers.org/reactome/REACT_228134.2;http://identifiers.org/reactome/REACT_111102.5;http://identifiers.org/reactome/REACT_18356.4;http://identifiers.org/reactome/REACT_116125.6	6									-	-	-	-	x	-	-	-	-
Q53EP0	FNDC3B		0					x	265+;265+	+		-	-	-	-	-	-	-	-	-
Q07812	BAX	hsa04141;http://identifiers.org/panther.pathway/P00006;hsa05200;hsa05203;hsa04071;hsa04722;hsa05020;hsa05152;hsa05016;hsa05161;hsa04932	11									-	-	x	x	x	-	-	x	x
Q6P1K8	GTF2H2C	hsa03022;hsa05203	2									-	-	-	-	x	-	-	-	-
Q07817	BCL2L1	hsa05220;hsa05212;http://identifiers.org/panther.pathway/P00006;hsa05200;hsa05202;hsa04014;hsa05145;hsa04064;hsa04151	9									-	-	-	-	-	-	-	x	-
Q6P1K2	PMF1	http://identifiers.org/reactome/REACT_115566.4;http://identifiers.org/reactome/REACT_150471.3;http://identifiers.org/reactome/REACT_152.7;http://identifiers.org/reactome/REACT_910.6;http://identifiers.org/reactome/REACT_21300.6;http://identifiers.org/reactome/REACT_21391.7;http://identifiers.org/reactome/REACT_150314.3;http://identifiers.org/reactome/REACT_1538.4;http://identifiers.org/reactome/R…	12									-	-	-	-	x	-	-	x	-
P78380	OLR1	hsa04145	1									-	-	x	x	-	-	-	x	-
P14209	CD99	hsa04514;hsa04670	2									-	-	-	x	-	-	-	-	-
P05181	CYP2E1	hsa04932	1									-	-	-	-	x	-	-	-	-
P14207	FOLR2	hsa04144	1									-	-	-	-	-	-	-	-	-
Q9P2K8	EIF2AK4	hsa04141;hsa05168;hsa05160;hsa05169;hsa05162	5									-	-	x	x	x	-	-	-	-
Q05940	SLC18A2	hsa04721;hsa04728;http://identifiers.org/reactome/REACT_13477.3;hsa05031;hsa05012	5									-	-	-	-	-	-	-	-	-
Q96QK1	VPS35		0			0.45			791+	+		-	-	-	-	-	-	-	-	-
P17405	SMPD1	hsa04071;hsa04142	2									-	-	-	-	x	-	-	-	-
P05455	SSB	http://identifiers.org/reactome/REACT_71.6;http://identifiers.org/reactome/REACT_1788.5	2									-	-	-	-	x	-	-	-	-
P01568	IFNA21	http://identifiers.org/reactome/REACT_6900.9;http://identifiers.org/reactome/REACT_6802.6;hsa04650;hsa04140;hsa05168;http://identifiers.org/reactome/REACT_604.6;hsa05152;http://identifiers.org/reactome/REACT_75790.3;hsa04151;hsa05160;hsa05161;hsa05162;http://identifiers.org/reactome/REACT_25229.2	13									-	-	x	x	-	-	-	x	x
P06744	GPI	http://identifiers.org/reactome/REACT_111045.2;http://identifiers.org/reactome/REACT_116125.6;hsa00500;http://identifiers.org/reactome/REACT_15518.6	4									-	-	x	-	x	-	-	-	-
Q9UKP4	ADAMTS7	http://identifiers.org/reactome/REACT_17015.7	1									-	-	-	-	x	-	-	-	-
Q9UKP5	ADAMTS6	http://identifiers.org/reactome/REACT_17015.7	1									-	-	-	-	-	-	-	-	-
Q9UKP6	UTS2R	hsa04080	1									-	-	-	-	-	-	-	-	-
P06241	FYN	hsa04360;hsa05130;hsa04611;http://identifiers.org/reactome/REACT_9417.8;hsa04650;hsa04380;http://identifiers.org/reactome/REACT_19199.2;http://identifiers.org/reactome/REACT_19271.2;http://identifiers.org/reactome/REACT_6900.9;http://identifiers.org/reactome/REACT_16888.5;http://identifiers.org/reactome/REACT_18266.2;http://identifiers.org/reactome/REACT_228063.2;hsa04510;http://identifiers.org/r…	73									k	-	x	x	x	-	x	x	x
P01566	IFNA10	http://identifiers.org/reactome/REACT_6900.9;http://identifiers.org/reactome/REACT_6802.6;hsa04650;hsa04140;hsa05168;http://identifiers.org/reactome/REACT_604.6;hsa05152;http://identifiers.org/reactome/REACT_75790.3;hsa04151;hsa05160;hsa05161;hsa05162;http://identifiers.org/reactome/REACT_25229.2	13									-	-	x	x	-	-	-	x	x
P01567	IFNA7	http://identifiers.org/reactome/REACT_6900.9;http://identifiers.org/reactome/REACT_6802.6;hsa04650;hsa04140;hsa05168;http://identifiers.org/reactome/REACT_604.6;hsa05152;http://identifiers.org/reactome/REACT_75790.3;hsa04151;hsa05160;hsa05161;hsa05162;http://identifiers.org/reactome/REACT_25229.2	13									-	-	x	x	-	-	-	x	x
Q9Y3U8	RPL36	http://identifiers.org/reactome/REACT_2159.6;http://identifiers.org/reactome/REACT_1014.5;http://identifiers.org/reactome/REACT_717.3;http://identifiers.org/reactome/REACT_17015.7;http://identifiers.org/reactome/REACT_1797.2;http://identifiers.org/reactome/REACT_20605.4;http://identifiers.org/reactome/REACT_1788.5;http://identifiers.org/reactome/REACT_75822.2;hsa03010;http://identifiers.org/react…	14									-	-	-	-	x	-	-	-	-
Q13291	SLAMF1	hsa05162	1									-	-	x	x	-	-	-	x	x
P00167	CYB5A	http://identifiers.org/reactome/REACT_116125.6	1									-	-	-	-	x	-	-	-	-
P05538	HLA-DQB2	http://identifiers.org/reactome/REACT_6900.9;http://identifiers.org/reactome/REACT_75774.5;http://identifiers.org/reactome/REACT_19358.5;http://identifiers.org/reactome/REACT_6802.6;http://identifiers.org/reactome/REACT_163769.3;http://identifiers.org/reactome/REACT_163701.3;http://identifiers.org/reactome/REACT_160274.3;http://identifiers.org/reactome/REACT_19344.4;http://identifiers.org/reactom…	15									-	-	x	-	-	-	-	-	-
Q99607	ELF4	http://identifiers.org/panther.pathway/P00047	1									-	-	x	x	x	-	-	x	x
P62753	RPS6	http://identifiers.org/reactome/REACT_125.4;http://identifiers.org/reactome/REACT_762.2;http://identifiers.org/reactome/REACT_78.4;http://identifiers.org/reactome/REACT_21393.2;http://identifiers.org/reactome/REACT_833.4;http://identifiers.org/reactome/REACT_150210.3;http://identifiers.org/reactome/REACT_1470.5;http://identifiers.org/reactome/REACT_1768.6;http://identifiers.org/reactome/REACT_178…	65									-	-	x	x	x	-	-	x	x
P62750	RPL23A	http://identifiers.org/reactome/REACT_2159.6;http://identifiers.org/reactome/REACT_1014.5;http://identifiers.org/reactome/REACT_717.3;http://identifiers.org/reactome/REACT_17015.7;http://identifiers.org/reactome/REACT_1797.2;http://identifiers.org/reactome/REACT_20605.4;http://identifiers.org/reactome/REACT_1788.5;http://identifiers.org/reactome/REACT_75822.2;hsa03010;http://identifiers.org/react…	14									-	-	-	-	x	-	-	x	-
P18031	PTPN1	http://identifiers.org/reactome/REACT_21310.3;http://identifiers.org/reactome/REACT_12478.2;http://identifiers.org/reactome/REACT_19184.4;http://identifiers.org/reactome/REACT_115697.2;http://identifiers.org/reactome/REACT_1505.3;http://identifiers.org/reactome/REACT_798.5;http://identifiers.org/reactome/REACT_6900.9;http://identifiers.org/reactome/REACT_25078.2;http://identifiers.org/reactome/RE…	67									p	-	-	-	x	x	-	-	-
P22392	NME2	hsa00240;hsa00230	2									-	-	-	x	x	-	-	-	-
Q92585	MAML1	http://identifiers.org/reactome/REACT_120850.7;http://identifiers.org/reactome/REACT_691.5;http://identifiers.org/reactome/REACT_169192.3;http://identifiers.org/reactome/REACT_169165.3;http://identifiers.org/reactome/REACT_169122.3;http://identifiers.org/reactome/REACT_169445.3;http://identifiers.org/reactome/REACT_169263.3;http://identifiers.org/reactome/REACT_169311.3;http://identifiers.org/rea…	21									-	-	-	-	x	-	-	-	x
Q92583	CCL17	hsa04062	1									-	-	x	x	-	-	-	-	-
Q8TDP1	RNASEH2C	hsa03030	1									-	-	-	-	x	-	-	-	-
Q8WW38	ZFPM2	hsa05206	1									-	-	-	-	x	-	-	-	x
O43826	SLC37A4	hsa04973	1									-	-	-	-	-	-	-	-	-
Q70Z44	HTR3D	http://identifiers.org/reactome/REACT_15518.6	1									-	-	-	-	-	-	-	-	-
Q96AE4	FUBP1		0					x	58+	+		-	-	-	-	x	-	-	-	-
O43286	B4GALT5	http://identifiers.org/reactome/REACT_17015.7;http://identifiers.org/reactome/REACT_116125.6;http://identifiers.org/reactome/REACT_15518.6	3									-	-	-	-	x	-	-	-	-
O43280	TREH	hsa00500	1									-	-	-	-	x	-	-	-	-
O43283	MAP3K13	hsa04010	1									-	-	-	-	x	-	-	-	-
Q5T8D3	ACBD5		0						145+;145+	+		-	-	-	-	-	-	-	-	-
P53675	CLTCL1	hsa04721;hsa05016;hsa04142;hsa04144;hsa05100	5									-	-	-	-	-	-	-	-	-
P53677	AP3M2	hsa04142	1									-	-	-	-	-	-	-	-	-
P53671	LIMK2	http://identifiers.org/reactome/REACT_19184.4;http://identifiers.org/reactome/REACT_228085.2;http://identifiers.org/reactome/REACT_19271.2;http://identifiers.org/reactome/REACT_18266.2;http://identifiers.org/reactome/REACT_111045.2;http://identifiers.org/reactome/REACT_21384.3;http://identifiers.org/reactome/REACT_19259.2;http://identifiers.org/reactome/REACT_6900.9;http://identifiers.org/reactom…	29									-	-	-	-	x	-	-	-	-
Q29RF7	PDS5A	http://identifiers.org/reactome/REACT_115566.4;http://identifiers.org/reactome/REACT_150471.3;http://identifiers.org/reactome/REACT_152.7;http://identifiers.org/reactome/REACT_910.6;http://identifiers.org/reactome/REACT_21300.6;http://identifiers.org/reactome/REACT_21391.7;http://identifiers.org/reactome/REACT_150314.3;http://identifiers.org/reactome/REACT_1538.4;http://identifiers.org/reactome/R…	12									-	-	-	-	-	-	-	x	-
Q14141	SEPT6	hsa05100	1									-	-	-	-	-	-	-	-	-
Q14416	GRM2	hsa04080	1									-	-	-	-	-	-	-	-	-
P19634	SLC9A1	hsa05205;hsa04919;hsa04261;hsa04810	4									-	-	-	x	-	-	-	x	x
P16112	ACAN	http://identifiers.org/reactome/REACT_116125.6;http://identifiers.org/reactome/REACT_15518.6	2									-	-	-	x	x	-	-	-	-
Q96IV0	NGLY1	hsa04141	1									-	-	-	-	x	-	-	-	-
Q15878	CACNA1E	http://identifiers.org/reactome/REACT_14797.6;http://identifiers.org/reactome/REACT_15518.6;http://identifiers.org/panther.pathway/P04394;http://identifiers.org/reactome/REACT_18325.5;http://identifiers.org/reactome/REACT_21340.6;http://identifiers.org/reactome/REACT_13477.3;http://identifiers.org/reactome/REACT_116125.6;http://identifiers.org/reactome/REACT_111102.5;http://identifiers.org/reacto…	16									-	-	-	-	-	-	-	-	-
P16118	PFKFB1	http://identifiers.org/reactome/REACT_21310.3;http://identifiers.org/reactome/REACT_12478.2;http://identifiers.org/reactome/REACT_19184.4;http://identifiers.org/reactome/REACT_9417.8;http://identifiers.org/reactome/REACT_21340.6;http://identifiers.org/reactome/REACT_1505.3;http://identifiers.org/reactome/REACT_11061.8;http://identifiers.org/reactome/REACT_111102.5;hsa04066;http://identifiers.org/…	62									-	-	-	-	x	-	-	-	-
Q6ZSI9	CAPN12	http://identifiers.org/panther.pathway/P00029	1									-	-	-	-	-	-	-	-	-
O43462	MBTPS2	hsa04141;http://identifiers.org/reactome/REACT_18356.4;http://identifiers.org/reactome/REACT_17015.7	3									-	-	-	-	-	-	-	-	-
O43463	SUV39H1	http://identifiers.org/reactome/REACT_71.6	1									-	-	-	-	x	-	-	x	x
P07357	C8A	hsa05020	1									-	-	x	-	-	-	-	x	-
P07355	ANXA2	http://identifiers.org/reactome/REACT_15518.6;http://identifiers.org/reactome/REACT_604.6	2	1.02		0.27	0.21		238-	-		-	-	-	-	-	-	-	-	-
P19320	VCAM1	hsa04668;hsa04514;hsa04670;hsa04064	4									-	-	x	x	-	-	-	-	x
P07359	GP1BA	hsa04611;http://identifiers.org/reactome/REACT_604.6	2									-	-	-	x	-	-	-	-	-
P07358	C8B	hsa05020	1									-	-	x	-	-	-	-	x	-
P62328	TMSB4X	hsa04810	1									-	-	-	-	-	-	-	-	x
Q16819	MEP1A	hsa04974	1									-	-	-	-	-	-	-	-	-
P46821	MAP1B		0			0.14	0.12	x	876+;2006+;1454+;1689+;1889+;1410+;1830+;1200+;1337+;1940+;1955+;1872+;2059+;1972+;1174+;1938-;1170-	*		-	-	-	x	-	-	-	-	-
Q16363	LAMA4	http://identifiers.org/panther.pathway/P00034;hsa04151;hsa05200;hsa04510;hsa05145	5									-	-	-	x	-	-	-	-	-
Q16816	PHKG1	hsa04910;http://identifiers.org/reactome/REACT_116125.6	2									-	-	-	-	x	-	-	-	-
Q5VTL8	PRPF38B	hsa03040	1									-	-	-	-	x	-	-	-	-
Q9UBF8	PI4KB	hsa04070	1									-	-	-	-	x	-	-	-	-
O43320	FGF16	http://identifiers.org/reactome/REACT_21310.3;http://identifiers.org/reactome/REACT_762.2;http://identifiers.org/reactome/REACT_9417.8;http://identifiers.org/reactome/REACT_147723.3;http://identifiers.org/reactome/REACT_150210.3;http://identifiers.org/reactome/REACT_11061.8;http://identifiers.org/reactome/REACT_332.5;http://identifiers.org/reactome/REACT_115596.6;http://identifiers.org/reactome/R…	50									-	-	-	-	x	-	-	-	-
Q9NSU2	TREX1	http://identifiers.org/reactome/REACT_6802.6;http://identifiers.org/reactome/REACT_6900.9	2									-	-	-	-	-	-	-	-	-
Q9NZC2	TREM2	http://identifiers.org/reactome/REACT_6900.9;http://identifiers.org/reactome/REACT_147694.3;http://identifiers.org/reactome/REACT_6802.6;http://identifiers.org/reactome/REACT_163701.3;hsa04380;http://identifiers.org/reactome/REACT_163936.3;http://identifiers.org/reactome/REACT_147814.3	7									-	-	x	-	-	-	-	-	x
Q9NZC4	EHF	http://identifiers.org/panther.pathway/P00047	1									-	-	-	-	x	-	-	x	x
P04839	CYBB	hsa04066;hsa04670;hsa04145;hsa04380	4									-	-	x	-	x	-	-	-	-
Q99525	HIST1H4G	hsa05203	1									-	-	-	-	-	-	-	-	-
Q96A65	EXOC4	http://identifiers.org/reactome/REACT_976.3;http://identifiers.org/reactome/REACT_498.8;http://identifiers.org/reactome/REACT_762.2;http://identifiers.org/reactome/REACT_1195.6;http://identifiers.org/reactome/REACT_150203.3;http://identifiers.org/reactome/REACT_150210.3;http://identifiers.org/reactome/REACT_11123.6;http://identifiers.org/reactome/REACT_332.5;http://identifiers.org/reactome/REACT_…	12									-	-	-	-	-	-	-	-	-
P36542	ATP5C1	hsa05016;hsa05010;hsa05012	3									-	-	-	-	x	-	-	-	-
Q9Y5K6	CD2AP	hsa05100	1									-	-	-	x	x	-	-	x	-
Q9Y5K3	PCYT1B	hsa05231;hsa00564	2									-	-	-	-	x	-	-	-	-
P36544	CHRNA7	hsa04080;http://identifiers.org/panther.pathway/P00003	2									-	-	-	-	-	-	-	-	-
Q9Y5K8	ATP6V1D	hsa04721;hsa05120;hsa04145;hsa05110	4									-	-	-	x	-	-	-	-	-
P30260	CDC27	http://identifiers.org/reactome/REACT_6785.2;http://identifiers.org/reactome/REACT_169122.3;http://identifiers.org/reactome/REACT_2137.3;http://identifiers.org/reactome/REACT_6871.3;http://identifiers.org/reactome/REACT_169445.3;http://identifiers.org/reactome/REACT_6828.2;http://identifiers.org/reactome/REACT_1574.3;http://identifiers.org/reactome/REACT_169107.3;http://identifiers.org/reactome/R…	64									-	-	-	-	x	-	-	x	-
Q9NR31	SAR1A	hsa04141;hsa05134	2									-	-	-	-	-	-	-	-	-
Q9NR33	POLE4	http://identifiers.org/reactome/REACT_1725.5;http://identifiers.org/reactome/REACT_115566.4;http://identifiers.org/reactome/REACT_2014.4;http://identifiers.org/reactome/REACT_683.4;http://identifiers.org/reactome/REACT_1783.3;http://identifiers.org/reactome/REACT_152.7;http://identifiers.org/reactome/REACT_734.4;http://identifiers.org/reactome/REACT_21300.6;hsa03030;http://identifiers.org/reactom…	19									-	-	-	-	x	-	-	-	-
Q9NR34	MAN1C1	hsa04141	1									-	-	-	-	x	-	-	-	-
P49736	MCM2	http://identifiers.org/reactome/REACT_734.4;http://identifiers.org/reactome/REACT_207.4;http://identifiers.org/reactome/REACT_2148.3;http://identifiers.org/reactome/REACT_1538.4;http://identifiers.org/reactome/REACT_1590.2;http://identifiers.org/reactome/REACT_899.7;http://identifiers.org/reactome/REACT_2014.4;http://identifiers.org/reactome/REACT_683.4;http://identifiers.org/reactome/REACT_1783.…	24						137-	-		-	-	-	-	x	-	-	x	-
P06400	RB1	http://identifiers.org/reactome/REACT_1156.3;hsa05219;hsa05212;http://identifiers.org/reactome/REACT_734.4;http://identifiers.org/reactome/REACT_169445.3;http://identifiers.org/reactome/REACT_829.5;hsa05214;hsa05215;http://identifiers.org/reactome/REACT_765.5;http://identifiers.org/reactome/REACT_1574.3;http://identifiers.org/reactome/REACT_169107.3;http://identifiers.org/reactome/REACT_9003.2;ht…	67									-	-	-	x	x	-	-	x	x
P06401	PGR	hsa04114	1									-	-	-	-	x	-	-	-	-
O95674	CDS2	hsa04070;hsa00564	2									-	-	-	-	x	-	-	-	-
O95670	ATP6V1G2	hsa04721;hsa05120;hsa04145;hsa05110	4									-	-	-	-	-	-	-	-	-
Q96C86	DCPS	hsa03018	1									-	-	-	-	x	-	-	-	-
Q15436	SEC23A	hsa04141	1									-	-	x	-	-	-	-	-	-
Q15437	SEC23B	hsa04141	1									-	-	-	-	-	-	-	-	-
Q8ND04	SMG8	http://identifiers.org/reactome/REACT_75886.3;http://identifiers.org/reactome/REACT_20605.4;http://identifiers.org/reactome/REACT_1788.5;http://identifiers.org/reactome/REACT_75822.2;http://identifiers.org/reactome/REACT_71.6;http://identifiers.org/reactome/REACT_21257.3	6									-	-	-	-	x	-	-	-	-
Q06330	RBPJ	http://identifiers.org/reactome/REACT_169122.3;http://identifiers.org/reactome/REACT_169445.3;http://identifiers.org/reactome/REACT_169107.3;http://identifiers.org/reactome/REACT_118780.3;http://identifiers.org/reactome/REACT_2155.7;http://identifiers.org/reactome/REACT_111045.2;http://identifiers.org/reactome/REACT_116125.6;http://identifiers.org/reactome/REACT_169192.3;hsa05169;http://identifie…	24									-	-	x	-	x	-	-	-	x
P12314	FCGR1A	http://identifiers.org/reactome/REACT_160158.3;http://identifiers.org/reactome/REACT_6900.9;http://identifiers.org/reactome/REACT_6802.6;hsa05152;http://identifiers.org/reactome/REACT_160274.3;hsa05202;hsa04145;hsa04666;hsa04380;http://identifiers.org/reactome/REACT_160123.3;http://identifiers.org/reactome/REACT_160086.3	11									-	-	x	-	-	-	-	-	-
P30085	CMPK1	hsa00240	1									-	-	-	-	x	-	-	-	-
P30084	ECHS1	hsa00062	1									-	-	-	-	x	-	-	-	-
P30086	PEBP1	http://identifiers.org/panther.pathway/P00021;http://identifiers.org/panther.pathway/P00018	2									-	-	-	-	x	-	-	-	-
P12319	FCER1A	hsa04071;hsa04664	2									-	-	-	-	x	-	-	-	-
P12318	FCGR2A	http://identifiers.org/reactome/REACT_160158.3;http://identifiers.org/reactome/REACT_6900.9;hsa04611;http://identifiers.org/reactome/REACT_6802.6;hsa05152;http://identifiers.org/reactome/REACT_160274.3;hsa04145;hsa04666;hsa04380;http://identifiers.org/reactome/REACT_160123.3;http://identifiers.org/reactome/REACT_160086.3	11									-	-	x	-	-	-	-	-	-
P06746	POLB	hsa05203	1									-	-	x	-	x	-	-	x	-
Q9Y3C6	PPIL1	hsa03040	1									-	-	-	-	x	-	-	-	-
P50591	TNFSF10	http://identifiers.org/reactome/REACT_1059.6;http://identifiers.org/reactome/REACT_900.4;hsa04650;http://identifiers.org/reactome/REACT_578.9;hsa04068;http://identifiers.org/reactome/REACT_1503.6;http://identifiers.org/reactome/REACT_832.5;http://identifiers.org/reactome/REACT_1619.5;hsa05162	9									-	-	x	-	-	-	-	x	-
Q685J3	MUC17	http://identifiers.org/reactome/REACT_17015.7	1									-	-	-	-	x	-	-	-	-
Q9UN88	GABRQ	hsa04080;hsa04727	2									-	-	-	-	-	-	-	-	-
P33681	CD80	http://identifiers.org/reactome/REACT_9417.8;http://identifiers.org/reactome/REACT_19344.4;http://identifiers.org/reactome/REACT_19183.4;http://identifiers.org/reactome/REACT_12578.5;http://identifiers.org/reactome/REACT_116125.6;http://identifiers.org/reactome/REACT_118773.5;http://identifiers.org/reactome/REACT_75774.5;http://identifiers.org/panther.pathway/P00053;http://identifiers.org/reactom…	35									-	-	x	x	x	-	-	-	-
Q96EB1	ELP4	http://identifiers.org/reactome/REACT_172610.3	1									-	-	-	-	x	-	-	-	-
Q96EB6	SIRT1	hsa05206;http://identifiers.org/reactome/REACT_1788.5;hsa05031;http://identifiers.org/reactome/REACT_120956.4;hsa04068;http://identifiers.org/reactome/REACT_71.6;http://identifiers.org/reactome/REACT_200780.3;http://identifiers.org/reactome/REACT_200819.3	8									-	-	x	-	x	-	-	x	x
Q9HBX8	LGR6	http://identifiers.org/reactome/REACT_116125.6;http://identifiers.org/reactome/REACT_111102.5	2									-	-	-	-	-	-	-	-	-
Q9HBX9	RXFP1	hsa04080	1									-	-	-	-	-	-	-	-	-
P08962	CD63	hsa05205;hsa04142	2									-	-	-	x	-	-	-	-	x
P52333	JAK3	http://identifiers.org/reactome/REACT_12582.3;hsa04550;http://identifiers.org/reactome/REACT_163769.3;http://identifiers.org/reactome/REACT_19184.4;http://identifiers.org/reactome/REACT_9417.8;http://identifiers.org/reactome/REACT_1505.3;http://identifiers.org/reactome/REACT_19344.4;http://identifiers.org/reactome/REACT_19183.4;http://identifiers.org/reactome/REACT_21272.5;http://identifiers.org/…	78									k	-	x	x	x	-	x	-	x
P57740	NUP107	http://identifiers.org/reactome/REACT_78.4;http://identifiers.org/reactome/REACT_1655.6;http://identifiers.org/reactome/REACT_1470.5;http://identifiers.org/reactome/REACT_1768.6;http://identifiers.org/reactome/REACT_1788.5;http://identifiers.org/reactome/REACT_765.5;http://identifiers.org/reactome/REACT_2089.5;http://identifiers.org/reactome/REACT_1538.4;http://identifiers.org/reactome/REACT_846.…	51									-	-	-	-	x	-	-	-	-
P31689	DNAJA1	hsa04141	1	1.21	+	0.74	0.75					-	-	-	x	-	-	-	-	-
Q15047	SETDB1	hsa04550	1									-	-	-	-	x	-	-	-	-
Q15046	KARS	hsa00970	1									-	-	-	-	x	-	-	-	-
O95208	EPN2	hsa04144	1									-	-	-	-	-	-	-	-	-
O15111	CHUK	http://identifiers.org/reactome/REACT_12582.3;http://identifiers.org/reactome/REACT_12478.2;http://identifiers.org/reactome/REACT_1505.3;http://identifiers.org/reactome/REACT_111045.2;http://identifiers.org/reactome/REACT_116125.6;hsa04920;http://identifiers.org/reactome/REACT_160158.3;http://identifiers.org/panther.pathway/P00053;http://identifiers.org/reactome/REACT_9470.9;http://identifiers.or…	121									-	-	x	-	x	-	-	-	x
O15117	FYB	hsa04015	1									-	-	x	-	x	-	-	-	-
O15116	LSM1	http://identifiers.org/reactome/REACT_20639.3;http://identifiers.org/reactome/REACT_20605.4;http://identifiers.org/reactome/REACT_1788.5;http://identifiers.org/reactome/REACT_71.6;http://identifiers.org/reactome/REACT_21257.3;http://identifiers.org/reactome/REACT_20514.2;hsa03018	7									-	-	-	-	x	-	-	-	-
O15119	TBX3	hsa04550	1									-	-	-	-	x	-	-	x	x
O15118	NPC1	hsa04142	1									-	-	-	-	x	-	-	-	-
Q6ISU1	PTCRA	hsa05202	1									-	-	-	-	-	-	-	-	-
P29728	OAS2	hsa05168;hsa05160;hsa05162	3									-	-	x	-	x	-	-	-	-
Q8TCJ0	FBXO25	hsa04068	1									-	-	-	-	x	-	-	-	-
P31350	RRM2	http://identifiers.org/reactome/REACT_115566.4;http://identifiers.org/reactome/REACT_21267.4;http://identifiers.org/reactome/REACT_683.4;http://identifiers.org/reactome/REACT_1783.3;http://identifiers.org/reactome/REACT_152.7;http://identifiers.org/reactome/REACT_15518.6;http://identifiers.org/reactome/REACT_21300.6;http://identifiers.org/reactome/REACT_21391.7;http://identifiers.org/reactome/REA…	18									-	-	-	-	x	-	-	-	-
P18206	VCL	hsa05131;hsa05100;hsa04670;hsa04510;hsa04520;hsa04810	6									-	-	-	x	-	-	-	-	-
Q9H7B4	SMYD3		0						124+	+		-	-	-	-	x	-	-	-	-
Q8NDV1	ST6GALNAC3	http://identifiers.org/reactome/REACT_17015.7	1									-	-	-	-	x	-	-	-	-
Q9BVA1	TUBB2B	http://identifiers.org/reactome/REACT_16967.2;hsa05130;hsa04540;http://identifiers.org/panther.pathway/P00016;http://identifiers.org/reactome/REACT_17015.7;http://identifiers.org/reactome/REACT_16956.4;http://identifiers.org/panther.pathway/P00029;http://identifiers.org/reactome/REACT_16936.3;http://identifiers.org/reactome/REACT_17029.3;hsa04145;http://identifiers.org/reactome/REACT_16952.3;http…	13						36+;106+?	+		-	-	-	x	-	-	-	-	-
P43088	PTGFR	hsa04080	1									-	-	-	-	-	-	-	-	-
Q9H2X9	SLC12A5	http://identifiers.org/reactome/REACT_15518.6;hsa04727	2									-	-	-	-	-	-	-	-	-
Q9H2X6	HIPK2	http://identifiers.org/reactome/REACT_71.6;http://identifiers.org/reactome/REACT_111102.5	2									-	-	-	-	x	-	-	-	x
P43080	GUCA1A	http://identifiers.org/reactome/REACT_116125.6;http://identifiers.org/reactome/REACT_111102.5	2									-	-	-	-	-	-	-	-	-
Q9H2X3	CLEC4M	hsa04145;hsa05162;hsa05152	3									-	-	x	x	-	-	-	-	-
P07437	TUBB	http://identifiers.org/reactome/REACT_115566.4;http://identifiers.org/panther.pathway/P00029;hsa05130;hsa04540;http://identifiers.org/reactome/REACT_152.7;http://identifiers.org/panther.pathway/P00016;http://identifiers.org/reactome/REACT_15479.2;http://identifiers.org/reactome/REACT_160315.5;http://identifiers.org/reactome/REACT_21300.6;http://identifiers.org/reactome/REACT_21391.7;hsa04145;http…	15	1.05		0.65	0.73	x	106+?;36+;50+	+		-	-	x	-	-	-	-	x	-
Q9Y490	TLN1	http://identifiers.org/reactome/REACT_21310.3;http://identifiers.org/reactome/REACT_12478.2;hsa04611;http://identifiers.org/reactome/REACT_9417.8;http://identifiers.org/reactome/REACT_21340.6;http://identifiers.org/reactome/REACT_1505.3;http://identifiers.org/reactome/REACT_18356.4;hsa04510;http://identifiers.org/reactome/REACT_21264.2;http://identifiers.org/reactome/REACT_160123.3;http://identif…	61						127+	+		-	-	-	x	-	-	-	-	-
Q9Y366	IFT52	http://identifiers.org/reactome/REACT_228134.2;http://identifiers.org/reactome/REACT_111102.5	2									-	-	-	x	-	-	-	-	-
P07438	MT1B	hsa04978	1									-	-	-	-	-	-	-	-	-
Q01433	AMPD2	http://identifiers.org/reactome/REACT_1698.13;hsa00230	2						145+;197+	+		-	-	-	-	x	-	-	-	-
Q01432	AMPD3	http://identifiers.org/reactome/REACT_1698.13;hsa00230	2									-	-	x	-	x	-	-	-	-
P01178	OXT	hsa04921	1									-	-	-	-	-	-	-	-	-
Q9UGI9	PRKAG3	http://identifiers.org/reactome/REACT_762.2;http://identifiers.org/reactome/REACT_21393.2;http://identifiers.org/reactome/REACT_150210.3;http://identifiers.org/reactome/REACT_21387.2;http://identifiers.org/reactome/REACT_1109.4;hsa04068;hsa04921;hsa04920;http://identifiers.org/reactome/REACT_498.8;http://identifiers.org/reactome/REACT_6838.2;http://identifiers.org/reactome/REACT_6964.3;http://ide…	22									-	-	-	-	x	-	-	-	-
P15498	VAV1	http://identifiers.org/reactome/REACT_160086.3;http://identifiers.org/reactome/REACT_18407.6;http://identifiers.org/reactome/REACT_19184.4;http://identifiers.org/reactome/REACT_9417.8;hsa04650;http://identifiers.org/reactome/REACT_116125.6;http://identifiers.org/reactome/REACT_11061.8;http://identifiers.org/reactome/REACT_19344.4;hsa04670;hsa04510;http://identifiers.org/reactome/REACT_19183.4;htt…	67									-	-	x	x	x	-	-	-	x
P15941	MUC1	http://identifiers.org/reactome/REACT_17015.7	1	1.21	+	3.99					x	-	-	-	-	x	-	-	-	-
P09769	FGR	http://identifiers.org/reactome/REACT_6900.9;http://identifiers.org/reactome/REACT_23876.3;http://identifiers.org/reactome/REACT_6802.6;http://identifiers.org/reactome/REACT_160274.3;hsa05169;http://identifiers.org/reactome/REACT_160123.3;hsa04062;http://identifiers.org/reactome/REACT_604.6	8									k	-	x	x	x	-	x	-	x
Q9BXT5	TEX15	http://identifiers.org/reactome/REACT_115566.4	1									-	-	-	-	x	-	-	-	x
Q9BXT2	CACNG6	hsa05412;hsa04261;hsa04921;hsa04010	4									-	-	-	-	-	-	-	-	-
P00374	DHFR	http://identifiers.org/reactome/REACT_115566.4;http://identifiers.org/reactome/REACT_683.4;http://identifiers.org/reactome/REACT_1783.3;http://identifiers.org/reactome/REACT_152.7;http://identifiers.org/reactome/REACT_21300.6;http://identifiers.org/reactome/REACT_21391.7;http://identifiers.org/reactome/REACT_821.3;http://identifiers.org/reactome/REACT_21267.4;http://identifiers.org/reactome/REACT…	11									-	-	-	x	x	-	-	-	-
Q7Z6B7	SRGAP1	hsa04360;http://identifiers.org/reactome/REACT_18266.2;http://identifiers.org/reactome/REACT_111045.2;http://identifiers.org/panther.pathway/P00047;http://identifiers.org/reactome/REACT_111102.5	5									-	-	-	-	-	-	-	-	-
P16949	STMN1	http://identifiers.org/panther.pathway/P00016;hsa05206;hsa04010	3									-	-	-	x	-	-	-	-	-
Q86XR8	CEP57	http://identifiers.org/reactome/REACT_115566.4;http://identifiers.org/reactome/REACT_15296.3;http://identifiers.org/reactome/REACT_152.7;http://identifiers.org/reactome/REACT_15479.2;http://identifiers.org/reactome/REACT_160315.5;http://identifiers.org/reactome/REACT_21300.6;http://identifiers.org/reactome/REACT_21391.7;http://identifiers.org/reactome/REACT_21267.4;http://identifiers.org/reactome…	10									-	-	-	-	-	-	-	-	-
P08588	ADRB1	hsa04540;hsa04080;hsa04261;hsa04144	4									-	-	-	-	-	-	-	-	x
P08581	MET	hsa05120;hsa05211;hsa05100;hsa05205;hsa05206;hsa05200;hsa05202;http://identifiers.org/reactome/REACT_18266.2;hsa04014;hsa04015;hsa04144;hsa04510;hsa04360;hsa05230;hsa04520;hsa04151;http://identifiers.org/reactome/REACT_19271.2;http://identifiers.org/reactome/REACT_111045.2;http://identifiers.org/reactome/REACT_19259.2	19									k	-	-	-	x	-	x	x	-
Q86XR7	TICAM2	hsa05133;http://identifiers.org/reactome/REACT_6900.9;http://identifiers.org/reactome/REACT_6802.6;http://identifiers.org/reactome/REACT_6809.9;http://identifiers.org/reactome/REACT_6783.9;http://identifiers.org/reactome/REACT_25281.5;hsa04064;hsa05161	8									-	-	x	-	-	-	-	x	-
P52198	RND2	http://identifiers.org/panther.pathway/P00034	1									-	-	-	-	-	-	-	-	-
Q92643	PIGK	http://identifiers.org/reactome/REACT_17015.7	1									-	-	-	-	x	-	-	-	-
P49137	MAPKAPK2	http://identifiers.org/reactome/REACT_12478.2;http://identifiers.org/reactome/REACT_1505.3;http://identifiers.org/reactome/REACT_1109.4;http://identifiers.org/reactome/REACT_111045.2;http://identifiers.org/reactome/REACT_116125.6;http://identifiers.org/reactome/REACT_160158.3;http://identifiers.org/panther.pathway/P00056;http://identifiers.org/reactome/REACT_9470.9;http://identifiers.org/reactome…	99									-	-	x	-	x	-	-	-	-
Q03181	PPARD	hsa04310;hsa05200;hsa05221	3									-	-	-	x	x	-	-	x	x
O75593	FOXH1	http://identifiers.org/reactome/REACT_120850.7;http://identifiers.org/reactome/REACT_169192.3;http://identifiers.org/reactome/REACT_169165.3;http://identifiers.org/reactome/REACT_169122.3;http://identifiers.org/reactome/REACT_169445.3;http://identifiers.org/reactome/REACT_169263.3;http://identifiers.org/reactome/REACT_169311.3;http://identifiers.org/reactome/REACT_169219.3;http://identifiers.org/…	18									-	-	-	-	x	-	-	-	-
Q96KS0	EGLN2	hsa04066;http://identifiers.org/reactome/REACT_111045.2;hsa05211;hsa05200;http://identifiers.org/reactome/REACT_120956.4	5									-	-	-	-	x	-	-	-	-
P20042	EIF2S2	http://identifiers.org/reactome/REACT_78.4;http://identifiers.org/reactome/REACT_1655.6;http://identifiers.org/reactome/REACT_1470.5;http://identifiers.org/reactome/REACT_1768.6;http://identifiers.org/reactome/REACT_1788.5;http://identifiers.org/reactome/REACT_467.4;http://identifiers.org/reactome/REACT_846.5;http://identifiers.org/reactome/REACT_1835.4;http://identifiers.org/reactome/REACT_2159.…	40									-	-	-	-	x	-	-	x	-
Q9GZZ6	CHRNA10	hsa04080;http://identifiers.org/panther.pathway/P00044	2									-	-	-	-	-	-	-	-	-
Q9H313	TTYH1	http://identifiers.org/reactome/REACT_15518.6	1									-	-	-	x	-	-	-	-	-
Q8IZP0	ABI1	http://identifiers.org/reactome/REACT_160086.3;http://identifiers.org/reactome/REACT_19184.4;http://identifiers.org/reactome/REACT_18266.2;http://identifiers.org/reactome/REACT_111102.5;http://identifiers.org/reactome/REACT_111045.2;http://identifiers.org/reactome/REACT_160123.3;http://identifiers.org/reactome/REACT_21384.3;http://identifiers.org/reactome/REACT_6900.9;http://identifiers.org/react…	29	1.18	+	0.79	0.90		213-	-		-	-	x	x	x	-	-	-	-
O75044	SRGAP2	hsa04360;http://identifiers.org/reactome/REACT_18266.2;http://identifiers.org/reactome/REACT_111045.2;http://identifiers.org/reactome/REACT_111102.5	4									-	-	-	x	-	-	-	-	-
Q05209	PTPN12	http://identifiers.org/panther.pathway/P00034	1						301+	+		p	-	-	-	x	x	-	-	-
Q9NS73	MBIP	http://identifiers.org/reactome/REACT_172610.3	1									-	-	-	-	x	-	-	-	-
P25705	ATP5A1	hsa05016;hsa05010;http://identifiers.org/reactome/REACT_17015.7;hsa05012	4									-	-	-	-	x	-	-	-	-
Q86TP1	PRUNE	hsa00230	1									-	-	-	-	-	-	-	-	-
O43615	TIMM44	http://identifiers.org/reactome/REACT_17015.7	1									-	-	-	-	-	-	-	-	-
O43614	HCRTR2	hsa04080	1									-	-	-	-	-	-	-	-	-
O43613	HCRTR1	hsa04080	1									-	-	-	-	-	-	-	-	-
O43610	SPRY3	http://identifiers.org/panther.pathway/P00021;http://identifiers.org/panther.pathway/P00018	2									-	-	-	x	-	-	-	-	-
P61313	RPL15	http://identifiers.org/reactome/REACT_2159.6;http://identifiers.org/reactome/REACT_1014.5;http://identifiers.org/reactome/REACT_717.3;http://identifiers.org/reactome/REACT_17015.7;http://identifiers.org/reactome/REACT_1797.2;http://identifiers.org/reactome/REACT_20605.4;http://identifiers.org/reactome/REACT_1788.5;http://identifiers.org/reactome/REACT_75822.2;hsa03010;http://identifiers.org/react…	14									-	-	-	-	x	-	-	-	-
Q13467	FZD5	http://identifiers.org/reactome/REACT_172581.3;hsa04550;http://identifiers.org/reactome/REACT_172638.3;hsa05205;hsa04310;hsa05200;http://identifiers.org/reactome/REACT_111102.5;http://identifiers.org/panther.pathway/P00005;hsa04390;http://identifiers.org/reactome/REACT_116125.6	10									-	-	x	x	-	-	-	x	x
Q13465	MECOM	hsa04010;hsa05200;hsa05220	3									-	-	-	-	-	-	-	-	-
Q13464	ROCK1	hsa05132;hsa05131;hsa05130;hsa04611;http://identifiers.org/reactome/REACT_228085.2;http://identifiers.org/reactome/REACT_19271.2;http://identifiers.org/reactome/REACT_18266.2;hsa04670;hsa04510;http://identifiers.org/reactome/REACT_19184.4;http://identifiers.org/reactome/REACT_111045.2;hsa04062;hsa04921;http://identifiers.org/reactome/REACT_19259.2;http://identifiers.org/reactome/REACT_6900.9;http…	46									-	-	x	x	x	-	-	-	-
Q13469	NFATC2	http://identifiers.org/reactome/REACT_21310.3;http://identifiers.org/reactome/REACT_6802.6;http://identifiers.org/reactome/REACT_12478.2;http://identifiers.org/reactome/REACT_19184.4;http://identifiers.org/reactome/REACT_9417.8;hsa04650;http://identifiers.org/reactome/REACT_1505.3;http://identifiers.org/reactome/REACT_11061.8;http://identifiers.org/reactome/REACT_111102.5;hsa04380;http://identifi…	69									-	-	x	x	x	-	-	-	-
Q9BQS7	HEPH	hsa04978;http://identifiers.org/reactome/REACT_15518.6	2									-	-	-	-	-	-	-	-	-
P11498	PC	http://identifiers.org/reactome/REACT_116125.6	1									-	-	-	-	x	-	-	-	-
Q99417	MYCBP	http://identifiers.org/panther.pathway/P00047	1									-	-	-	-	x	-	-	-	-
Q99418	CYTH2	hsa04144	1									-	-	-	-	-	-	-	-	-
P50748	KNTC1	http://identifiers.org/reactome/REACT_115566.4;http://identifiers.org/reactome/REACT_150471.3;http://identifiers.org/reactome/REACT_152.7;http://identifiers.org/reactome/REACT_910.6;http://identifiers.org/reactome/REACT_21300.6;http://identifiers.org/reactome/REACT_21391.7;http://identifiers.org/reactome/REACT_150314.3;http://identifiers.org/reactome/REACT_1538.4;http://identifiers.org/reactome/R…	12									-	-	-	-	-	-	-	x	-
Q96GC9	VMP1		0						224+	+		-	-	-	x	-	-	-	-	-
Q96GC6	ZNF274	hsa04722	1									-	-	-	-	x	-	-	-	-
Q6ZNC8	MBOAT1	http://identifiers.org/reactome/REACT_111045.2;http://identifiers.org/reactome/REACT_116125.6;http://identifiers.org/reactome/REACT_15518.6;http://identifiers.org/reactome/REACT_1505.3;hsa00564	5									-	-	-	-	x	-	-	-	-
P50747	HLCS	http://identifiers.org/reactome/REACT_116125.6	1									-	-	-	-	x	-	-	x	-
P36959	GMPR	http://identifiers.org/reactome/REACT_1698.13;hsa00230	2									-	-	-	-	x	-	-	-	-
Q01780	EXOSC10	hsa03018	1									-	-	-	-	x	-	-	-	-
P36954	POLR2I	http://identifiers.org/reactome/REACT_6256.8;http://identifiers.org/reactome/REACT_833.4;http://identifiers.org/reactome/REACT_1470.5;http://identifiers.org/reactome/REACT_1788.5;hsa03020;http://identifiers.org/reactome/REACT_846.5;http://identifiers.org/reactome/REACT_116125.6;http://identifiers.org/reactome/REACT_6346.6;http://identifiers.org/reactome/REACT_22201.4;http://identifiers.org/reacto…	29	1.44	+	0.70						-	-	-	-	x	-	-	-	-
P36956	SREBF1	http://identifiers.org/reactome/REACT_21310.3;http://identifiers.org/reactome/REACT_12478.2;http://identifiers.org/reactome/REACT_19184.4;http://identifiers.org/reactome/REACT_9417.8;http://identifiers.org/reactome/REACT_1505.3;http://identifiers.org/reactome/REACT_11061.8;http://identifiers.org/reactome/REACT_111102.5;http://identifiers.org/reactome/REACT_21264.2;http://identifiers.org/reactome/…	63									-	-	-	-	x	-	-	-	x
P36952	SERPINB5	hsa05206	1									-	-	-	-	-	-	-	-	-
P19793	RXRA	http://identifiers.org/reactome/REACT_21310.3;http://identifiers.org/reactome/REACT_12478.2;http://identifiers.org/reactome/REACT_19184.4;http://identifiers.org/reactome/REACT_9417.8;http://identifiers.org/reactome/REACT_21340.6;http://identifiers.org/reactome/REACT_1505.3;http://identifiers.org/reactome/REACT_11061.8;http://identifiers.org/reactome/REACT_111102.5;http://identifiers.org/reactome/…	61									-	-	-	x	x	-	-	x	x
Q9NY37	ASIC5	hsa04750	1									-	-	-	-	-	-	-	-	-
Q9NY30	BTG4	hsa03018	1									-	-	-	-	-	-	-	-	x
Q9BY84	DUSP16	hsa04010	1									p	-	-	-	x	x	-	-	-
Q68EM7	ARHGAP17	http://identifiers.org/reactome/REACT_111102.5	1									-	-	-	-	-	-	-	-	-
Q9UHW9	SLC12A6	http://identifiers.org/reactome/REACT_15518.6	1									-	-	-	-	-	-	-	-	-
Q96PV0	SYNGAP1	hsa04014	1									-	-	-	x	x	-	-	-	-
Q06830	PRDX1	http://identifiers.org/reactome/REACT_120956.4;http://identifiers.org/reactome/REACT_1698.13	2									-	-	x	-	x	-	-	x	-
Q06787	FMR1	hsa03013	1									-	-	-	-	-	-	-	-	-
Q9BT04	FUZ	http://identifiers.org/reactome/REACT_228134.2;http://identifiers.org/reactome/REACT_111102.5	2									-	-	-	x	-	-	-	-	-
Q9BVA0	KATNB1		0						382+	+		-	-	-	-	-	-	-	x	-
Q9BQ87	TBL1Y	hsa04310	1									-	-	-	-	x	-	-	-	-
Q14957	GRIN2C	http://identifiers.org/panther.pathway/P00029;http://identifiers.org/panther.pathway/P00042;hsa05010;http://identifiers.org/reactome/REACT_20546.2;http://identifiers.org/reactome/REACT_13477.3;http://identifiers.org/reactome/REACT_20593.3;http://identifiers.org/reactome/REACT_15370.3;hsa04720;hsa05031;http://identifiers.org/reactome/REACT_20563.4;hsa04080;http://identifiers.org/reactome/REACT_205…	12									-	-	-	-	x	-	-	-	-
Q14954	KIR2DS1	hsa04650	1									-	-	x	-	-	-	-	-	-
Q14952	KIR2DS3	hsa04650	1									-	-	-	-	-	-	-	-	-
Q14953	KIR2DS5	hsa04650	1									-	-	x	-	-	-	-	-	-
Q16602	CALCRL	hsa04080;hsa04270	2									-	-	-	-	x	-	-	-	-
Q2Y0W8	SLC4A8	http://identifiers.org/reactome/REACT_15518.6	1									-	-	-	-	-	-	-	-	-
Q9H0G5	NSRP1		0						73+	+		-	-	-	-	x	-	-	-	-
Q7Z406	MYH14	hsa05132;http://identifiers.org/reactome/REACT_19184.4;http://identifiers.org/reactome/REACT_19271.2;hsa04530;http://identifiers.org/reactome/REACT_18266.2;http://identifiers.org/reactome/REACT_111045.2;http://identifiers.org/reactome/REACT_21384.3;http://identifiers.org/reactome/REACT_19259.2;http://identifiers.org/reactome/REACT_6900.9;http://identifiers.org/reactome/REACT_19277.3;http://identi…	30									-	-	-	-	-	-	-	-	-
P13232	IL7	http://identifiers.org/reactome/REACT_6900.9;http://identifiers.org/reactome/REACT_27283.3;http://identifiers.org/reactome/REACT_22232.3;http://identifiers.org/reactome/REACT_115529.2;http://identifiers.org/reactome/REACT_75790.3;hsa04151	6									-	-	x	-	-	-	-	-	-
P13236	CCL4	hsa05132;hsa04064;hsa04062	3									-	-	x	x	-	-	-	-	-
P47992	XCL1	hsa04062	1									-	-	x	x	-	-	-	-	-
Q9UBY5	LPAR3	hsa04015;hsa04080;hsa05200;hsa04151	4									-	-	-	x	-	-	-	-	-
Q9NQV7	PRDM9	http://identifiers.org/reactome/REACT_115566.4	1									-	-	-	-	x	-	-	-	-
P07602	PSAP	hsa04142	1									-	-	-	-	x	-	-	-	x
Q96D46	NMD3	hsa03008;hsa03013	2									-	-	-	-	-	-	-	-	-
P50120	RBP2	http://identifiers.org/reactome/REACT_116125.6;http://identifiers.org/reactome/REACT_111102.5	2									-	-	-	-	x	-	-	-	-
O00287	RFXAP	hsa05152	1									-	-	-	-	-	-	-	-	-
A4D161	FAM221A		0						38+	+		-	-	-	-	-	-	-	-	-
P51654	GPC3	hsa05205;http://identifiers.org/reactome/REACT_116125.6;http://identifiers.org/reactome/REACT_15518.6;http://identifiers.org/reactome/REACT_111102.5	4									-	-	-	-	x	-	-	x	x
Q01955	COL4A3	http://identifiers.org/panther.pathway/P00034;hsa04974;hsa05200;hsa04510;hsa04151	5									-	-	-	x	-	-	-	x	-
Q13586	STIM1	http://identifiers.org/reactome/REACT_21310.3;http://identifiers.org/reactome/REACT_12478.2;hsa04611;http://identifiers.org/reactome/REACT_9417.8;http://identifiers.org/reactome/REACT_21340.6;http://identifiers.org/reactome/REACT_1505.3;http://identifiers.org/reactome/REACT_11061.8;http://identifiers.org/reactome/REACT_111102.5;http://identifiers.org/reactome/REACT_21264.2;http://identifiers.org/…	61									-	-	-	-	-	-	-	-	-
O60422	ONECUT3	http://identifiers.org/reactome/REACT_111045.2	1									-	-	-	-	x	-	-	-	x
O60427	FADS1	http://identifiers.org/reactome/REACT_21310.3;http://identifiers.org/reactome/REACT_12478.2;http://identifiers.org/reactome/REACT_19184.4;http://identifiers.org/reactome/REACT_9417.8;http://identifiers.org/reactome/REACT_21340.6;http://identifiers.org/reactome/REACT_1505.3;http://identifiers.org/reactome/REACT_11061.8;http://identifiers.org/reactome/REACT_111102.5;http://identifiers.org/reactome/…	60									-	-	-	-	x	-	-	-	-
Q9Y6Q9	NCOA3	http://identifiers.org/reactome/REACT_21310.3;http://identifiers.org/reactome/REACT_12478.2;http://identifiers.org/reactome/REACT_19184.4;http://identifiers.org/reactome/REACT_9417.8;http://identifiers.org/reactome/REACT_21340.6;http://identifiers.org/reactome/REACT_1505.3;http://identifiers.org/reactome/REACT_11061.8;http://identifiers.org/reactome/REACT_111102.5;http://identifiers.org/reactome/…	60									-	-	-	-	x	-	-	-	-
Q9Y6Q6	TNFRSF11A	hsa04064;hsa04917;hsa04380	3									-	-	x	x	-	-	-	-	x
Q9Y6Q5	AP1M2	http://identifiers.org/reactome/REACT_17015.7;http://identifiers.org/reactome/REACT_19187.2;http://identifiers.org/reactome/REACT_19400.3;http://identifiers.org/reactome/REACT_11123.6;hsa04142;http://identifiers.org/reactome/REACT_19287.2;http://identifiers.org/reactome/REACT_11235.4	7									-	-	x	-	-	-	-	-	-
Q9Y6Q1	CAPN6	http://identifiers.org/panther.pathway/P00029	1									-	-	-	-	-	-	-	-	-
P12956	XRCC6	http://identifiers.org/reactome/REACT_6802.6;http://identifiers.org/reactome/REACT_6900.9	2									-	-	-	-	x	-	-	-	-
Q5ZPR3	CD276	hsa04514	1									-	-	x	x	-	-	-	x	-
Q9Y496	KIF3A	http://identifiers.org/reactome/REACT_6900.9;http://identifiers.org/reactome/REACT_75774.5;http://identifiers.org/reactome/REACT_228134.2;http://identifiers.org/reactome/REACT_111102.5	4									-	-	x	x	-	-	-	-	x
P25089	FPR3	hsa04080	1									-	-	-	-	-	-	-	-	-
P23526	AHCY	hsa00270	1									-	-	x	-	x	-	-	-	-
P49961	ENTPD1	hsa05169;hsa00240;hsa00230	3									-	-	-	x	-	-	-	-	-
Q6UVK1	CSPG4	http://identifiers.org/reactome/REACT_116125.6;http://identifiers.org/reactome/REACT_15518.6	2									-	-	-	x	x	-	-	x	-
Q8WYN0	ATG4A	hsa04140	1									-	-	-	-	x	-	-	-	-
P35680	HNF1B	http://identifiers.org/reactome/REACT_111045.2	1									-	-	-	-	x	-	-	x	x
Q8IZ52	CHPF	http://identifiers.org/reactome/REACT_116125.6	1									-	-	-	-	x	-	-	-	-
P52294	KPNA1	http://identifiers.org/reactome/REACT_6900.9;http://identifiers.org/reactome/REACT_6185.9;http://identifiers.org/reactome/REACT_6288.5;http://identifiers.org/reactome/REACT_6256.8;http://identifiers.org/reactome/REACT_25229.2;http://identifiers.org/reactome/REACT_75790.3;http://identifiers.org/reactome/REACT_116125.6	7									-	-	-	-	x	-	-	-	-
P14222	PRF1	hsa04650	1									-	-	x	-	-	-	-	x	-
P20674	COX5A	hsa05010;http://identifiers.org/reactome/REACT_15518.6;hsa04932;http://identifiers.org/reactome/REACT_111045.2;http://identifiers.org/reactome/REACT_116125.6;hsa05016;hsa05012	7									-	-	-	-	x	-	-	-	-
P20671	HIST1H2AD	http://identifiers.org/reactome/REACT_172610.3;http://identifiers.org/reactome/REACT_1788.5;http://identifiers.org/reactome/REACT_765.5;http://identifiers.org/reactome/REACT_6783.9;http://identifiers.org/reactome/REACT_1538.4;http://identifiers.org/reactome/REACT_6782.5;http://identifiers.org/reactome/REACT_2203.7;http://identifiers.org/reactome/REACT_116125.6;http://identifiers.org/reactome/REAC…	25									-	-	-	-	-	-	-	-	-
P52298	NCBP2	http://identifiers.org/reactome/REACT_125.4;hsa03040;http://identifiers.org/reactome/REACT_833.4;http://identifiers.org/reactome/REACT_1470.5;http://identifiers.org/reactome/REACT_1768.6;http://identifiers.org/reactome/REACT_1788.5;http://identifiers.org/reactome/REACT_467.4;http://identifiers.org/reactome/REACT_75822.2;http://identifiers.org/reactome/REACT_846.5;http://identifiers.org/reactome/R…	45									-	-	-	-	x	-	-	-	-
P55957	BID	http://identifiers.org/reactome/REACT_701.5;hsa05010;http://identifiers.org/reactome/REACT_900.4;hsa04650;hsa05200;hsa04071;http://identifiers.org/reactome/REACT_1059.6;http://identifiers.org/reactome/REACT_578.9;hsa05152;http://identifiers.org/reactome/REACT_1503.6;http://identifiers.org/reactome/REACT_964.4;http://identifiers.org/reactome/REACT_832.5;http://identifiers.org/reactome/REACT_1619.5…	14									-	-	-	-	-	-	-	x	-
Q15382	RHEB	http://identifiers.org/reactome/REACT_976.3;http://identifiers.org/reactome/REACT_498.8;http://identifiers.org/reactome/REACT_762.2;http://identifiers.org/reactome/REACT_6838.2;http://identifiers.org/reactome/REACT_1195.6;http://identifiers.org/reactome/REACT_150203.3;http://identifiers.org/reactome/REACT_21285.2;http://identifiers.org/reactome/REACT_21393.2;http://identifiers.org/reactome/REACT_…	20									-	-	-	-	-	-	-	-	-
O00422	SAP18	http://identifiers.org/reactome/REACT_71.6;hsa03015;hsa03013;http://identifiers.org/reactome/REACT_1788.5	4									-	-	-	-	x	-	-	-	-
Q10471	GALNT2	http://identifiers.org/reactome/REACT_17015.7	1									-	-	-	-	x	-	-	-	-
Q10472	GALNT1	http://identifiers.org/reactome/REACT_17015.7	1									-	-	-	-	x	-	-	-	-
O00429	DNM1L	hsa04668	1									-	-	-	-	-	-	-	x	-
Q15389	ANGPT1	http://identifiers.org/panther.pathway/P00005;http://identifiers.org/reactome/REACT_12621.5;hsa04015;hsa04014;http://identifiers.org/reactome/REACT_604.6;hsa04066;http://identifiers.org/reactome/REACT_12051.3;hsa04151	8									-	-	x	x	x	-	-	-	x
Q9P2M7	CGN	hsa04530	1	1.35	+							-	-	-	-	-	-	-	-	-
P08172	CHRM2	hsa04151;hsa04080;http://identifiers.org/panther.pathway/P00003;hsa04810	4									-	-	-	-	-	-	-	-	-
P08173	CHRM4	hsa04080;http://identifiers.org/panther.pathway/P00003;hsa04810	3									-	-	-	-	-	-	-	x	-
O75916	RGS9	http://identifiers.org/reactome/REACT_6900.9;http://identifiers.org/reactome/REACT_21264.2;http://identifiers.org/reactome/REACT_19231.4;http://identifiers.org/reactome/REACT_6802.6;http://identifiers.org/reactome/REACT_20524.3;http://identifiers.org/reactome/REACT_111102.5;http://identifiers.org/reactome/REACT_798.5;http://identifiers.org/reactome/REACT_21340.6;http://identifiers.org/reactome/RE…	14									-	-	-	-	-	-	-	-	-
P23396	RPS3	http://identifiers.org/reactome/REACT_78.4;http://identifiers.org/reactome/REACT_833.4;http://identifiers.org/reactome/REACT_1470.5;http://identifiers.org/reactome/REACT_1768.6;http://identifiers.org/reactome/REACT_1788.5;http://identifiers.org/reactome/REACT_467.4;http://identifiers.org/reactome/REACT_75822.2;http://identifiers.org/reactome/REACT_846.5;http://identifiers.org/reactome/REACT_1835.…	44									-	-	-	-	x	-	-	x	-
P00491	PNP	hsa00240;hsa00230	2									-	-	x	-	x	-	-	-	-
Q05923	DUSP2	hsa04010	1									p	-	-	-	x	x	-	-	-
P00492	HPRT1	hsa00230	1									-	-	x	x	x	-	-	x	x
O75925	PIAS1	http://identifiers.org/panther.pathway/P00035;hsa05160	2									-	-	-	-	x	-	-	-	x
P27482	CALML3	hsa05133;hsa04720;hsa04015;hsa04114;hsa04912;hsa04070;hsa04910;hsa04014;hsa04750;hsa05214;hsa05152;hsa04722;hsa04728;hsa05031;hsa05010;hsa04261;hsa04921;hsa04270	18									-	-	-	-	-	-	-	-	-
P27487	DPP4	http://identifiers.org/reactome/REACT_17015.7;hsa04974	2									-	-	x	x	-	-	-	-	-
Q10713	PMPCA	http://identifiers.org/reactome/REACT_17015.7	1									-	-	-	-	x	-	-	-	-
Q9UKN5	PRDM4	hsa04722	1									-	-	-	-	x	-	-	x	-
Q96QI5	HS3ST6	http://identifiers.org/reactome/REACT_116125.6;http://identifiers.org/reactome/REACT_15518.6	2									-	-	-	-	-	-	-	-	-
Q9UKN1	MUC12	http://identifiers.org/reactome/REACT_17015.7	1									-	-	-	-	x	-	-	-	-
O15303	GRM6	hsa04080	1									-	-	-	-	-	-	-	-	-
Q99627	COPS8		0	1.90	+	1.00						-	-	-	-	x	-	-	-	-
Q99626	CDX2	http://identifiers.org/reactome/REACT_17015.7	1									-	-	-	-	x	-	-	-	x
Q99624	SLC38A3	hsa04727	1									-	-	-	-	-	-	-	-	-
Q99622	C12orf57		0	1.13	+	1.40					x	-	-	-	-	-	-	-	-	-
P54920	NAPA	hsa04721	1			1.01			151+	+		-	-	-	-	-	-	-	-	x
P28288	ABCD3	http://identifiers.org/reactome/REACT_15518.6	1									-	-	-	-	x	-	-	-	-
P29474	NOS3	hsa04611;hsa00330;hsa04370;http://identifiers.org/panther.pathway/P00005;http://identifiers.org/panther.pathway/P00048;hsa04071;http://identifiers.org/reactome/REACT_604.6;hsa04066;http://identifiers.org/reactome/REACT_23876.3;hsa04151;http://identifiers.org/reactome/REACT_116125.6;hsa04931;hsa04921;http://identifiers.org/panther.pathway/P00056	14									-	-	-	x	x	-	-	-	-
Q10586	DBP	http://identifiers.org/reactome/REACT_21310.3;http://identifiers.org/reactome/REACT_12478.2;http://identifiers.org/reactome/REACT_19184.4;http://identifiers.org/reactome/REACT_9417.8;http://identifiers.org/reactome/REACT_21340.6;http://identifiers.org/reactome/REACT_1505.3;http://identifiers.org/reactome/REACT_11061.8;http://identifiers.org/reactome/REACT_111102.5;http://identifiers.org/reactome/…	60									-	-	-	-	x	-	-	-	-
P43694	GATA4	http://identifiers.org/reactome/REACT_17015.7;hsa04919;http://identifiers.org/reactome/REACT_71.6;http://identifiers.org/reactome/REACT_111102.5	4									-	-	-	-	x	-	-	-	x
Q96RI1	NR1H4	http://identifiers.org/reactome/REACT_21310.3;http://identifiers.org/reactome/REACT_12478.2;http://identifiers.org/reactome/REACT_19184.4;http://identifiers.org/reactome/REACT_9417.8;http://identifiers.org/reactome/REACT_21340.6;http://identifiers.org/reactome/REACT_1505.3;http://identifiers.org/reactome/REACT_11061.8;http://identifiers.org/reactome/REACT_111102.5;http://identifiers.org/reactome/…	60									-	-	x	-	x	-	-	-	-
Q96RI0	F2RL3	hsa04611;hsa05200;http://identifiers.org/reactome/REACT_798.5;hsa04015;http://identifiers.org/reactome/REACT_604.6;hsa04080;http://identifiers.org/reactome/REACT_21384.3	7									-	-	-	-	-	-	-	-	-
Q9NYA1	SPHK1	http://identifiers.org/reactome/REACT_21310.3;http://identifiers.org/reactome/REACT_12478.2;http://identifiers.org/reactome/REACT_160158.3;http://identifiers.org/reactome/REACT_1505.3;http://identifiers.org/reactome/REACT_111102.5;http://identifiers.org/reactome/REACT_160123.3;http://identifiers.org/reactome/REACT_116125.6;http://identifiers.org/reactome/REACT_111045.2;http://identifiers.org/reac…	38									-	-	-	-	x	-	-	-	-
Q96RI9	TAAR9	hsa04080	1									-	-	-	-	-	-	-	-	-
Q96RI8	TAAR6	hsa04080	1									-	-	-	-	-	-	-	-	-
Q9NYA4	MTMR4	http://identifiers.org/reactome/REACT_120850.7;http://identifiers.org/reactome/REACT_169192.3;http://identifiers.org/reactome/REACT_169165.3;http://identifiers.org/reactome/REACT_169122.3;http://identifiers.org/reactome/REACT_169445.3;http://identifiers.org/reactome/REACT_169263.3;http://identifiers.org/reactome/REACT_169311.3;http://identifiers.org/reactome/REACT_169219.3;http://identifiers.org/…	16									-	-	-	-	x	-	-	-	-
Q14165	MLEC	http://identifiers.org/reactome/REACT_17015.7	1									-	-	-	-	-	-	-	-	-
Q14164	IKBKE	http://identifiers.org/reactome/REACT_6900.9;http://identifiers.org/reactome/REACT_6802.6;http://identifiers.org/reactome/REACT_6809.9;http://identifiers.org/reactome/REACT_6783.9;hsa05168;http://identifiers.org/reactome/REACT_25281.5;hsa05160;hsa05161;hsa05162	9									-	-	x	-	x	-	-	-	-
Q14161	GIT2	hsa04144	1			0.86	0.52		492+	+		-	-	-	-	-	-	-	-	-
Q14160	SCRIB	hsa04390;hsa05203	2	1.36	+	1.39	0.86		834+	+	x	-	-	-	x	-	-	-	x	-
A6NMZ7	COL6A6	hsa04974;hsa04510;hsa04151	3									-	-	-	x	-	-	-	-	-
P15144	ANPEP	hsa04614;http://identifiers.org/reactome/REACT_12478.2;http://identifiers.org/reactome/REACT_19184.4;http://identifiers.org/reactome/REACT_21310.3;http://identifiers.org/reactome/REACT_21340.6;http://identifiers.org/reactome/REACT_1505.3;http://identifiers.org/reactome/REACT_11061.8;http://identifiers.org/reactome/REACT_111102.5;http://identifiers.org/reactome/REACT_21264.2;http://identifiers.org…	61									-	-	-	-	x	-	-	-	x
Q16831	UPP1	hsa00240	1									-	-	-	-	x	-	-	-	-
Q16572	SLC18A3	http://identifiers.org/panther.pathway/P00042;http://identifiers.org/panther.pathway/P00044;http://identifiers.org/reactome/REACT_1505.3;http://identifiers.org/reactome/REACT_15518.6;hsa04721;http://identifiers.org/reactome/REACT_111045.2;http://identifiers.org/reactome/REACT_116125.6;http://identifiers.org/reactome/REACT_13477.3	8									-	-	-	-	-	-	-	-	-
P49366	DHPS	http://identifiers.org/reactome/REACT_17015.7	1									-	-	-	-	x	-	-	-	-
Q8N5S9	CAMKK1	hsa04921;hsa04920	2									-	-	-	-	x	-	-	-	-
P41162	ETV3	http://identifiers.org/panther.pathway/P00047	1									-	-	-	-	x	-	-	-	x
P41161	ETV5	hsa05202	1									-	-	-	-	x	-	-	x	x
Q9Y4L1	HYOU1	hsa04141;http://identifiers.org/reactome/REACT_18356.4;http://identifiers.org/reactome/REACT_17015.7	3									-	-	-	-	-	-	-	-	-
Q9H2K2	TNKS2	http://identifiers.org/reactome/REACT_200766.3;http://identifiers.org/reactome/REACT_116125.6;http://identifiers.org/reactome/REACT_111102.5	3									-	-	-	-	x	-	-	-	-
Q96A49	SYAP1		0	1.73	+							-	-	-	-	-	-	-	-	-
Q8IUQ4	SIAH1	hsa04310	1									-	-	-	-	x	-	-	x	-
P63167	DYNLL1	http://identifiers.org/reactome/REACT_6900.9;http://identifiers.org/reactome/REACT_115566.4;http://identifiers.org/reactome/REACT_15296.3;http://identifiers.org/reactome/REACT_152.7;http://identifiers.org/reactome/REACT_578.9;http://identifiers.org/reactome/REACT_15479.2;http://identifiers.org/reactome/REACT_160315.5;http://identifiers.org/reactome/REACT_21300.6;http://identifiers.org/reactome/RE…	14									-	-	x	x	x	-	-	x	-
P63165	SUMO1	http://identifiers.org/reactome/REACT_17015.7;hsa03013	2									-	-	-	-	x	-	-	-	-
Q86YW9	MED12L	hsa04919	1									-	-	-	-	x	-	-	-	-
Q9Y5M8	SRPRB	http://identifiers.org/reactome/REACT_18356.4;http://identifiers.org/reactome/REACT_17015.7;hsa03060	3									-	-	-	-	-	-	-	-	-
Q86YW0	PLCZ1	http://identifiers.org/panther.pathway/P04394;http://identifiers.org/reactome/REACT_1505.3;http://identifiers.org/reactome/REACT_150154.3;hsa04114;http://identifiers.org/reactome/REACT_15518.6;hsa04070;http://identifiers.org/reactome/REACT_111045.2;hsa04919;http://identifiers.org/reactome/REACT_116125.6;http://identifiers.org/reactome/REACT_13477.3	10									-	-	-	-	x	-	-	-	-
P12081	HARS	hsa00970	1						270+	+		-	-	-	-	x	-	-	-	-
P30531	SLC6A1	http://identifiers.org/reactome/REACT_13477.3;hsa04727	2									-	-	-	-	-	-	-	-	-
P30530	AXL	http://identifiers.org/reactome/REACT_12529.2;http://identifiers.org/reactome/REACT_111102.5;http://identifiers.org/reactome/REACT_228166.2	3									k	-	x	x	x	-	x	-	x
P30532	CHRNA5	hsa04080;http://identifiers.org/panther.pathway/P00044	2									-	-	-	-	-	-	-	-	-
P49753	ACOT2	hsa00062	1									-	-	-	-	x	-	-	-	-
Q9ULL4	PLXNB3	hsa04360	1									-	-	-	x	-	-	-	-	-
P49757	NUMB	http://identifiers.org/reactome/REACT_267605.1;http://identifiers.org/reactome/REACT_228134.2;http://identifiers.org/reactome/REACT_111102.5	3									-	-	-	x	-	-	-	x	x
Q15413	RYR3	hsa05010;http://identifiers.org/reactome/REACT_15518.6;hsa04921	3									-	-	-	-	-	-	-	-	-
P49759	CLK1	hsa05134	1									k	-	-	-	x	-	x	x	-
P49758	RGS6	http://identifiers.org/reactome/REACT_6900.9;http://identifiers.org/reactome/REACT_21264.2;http://identifiers.org/reactome/REACT_19231.4;http://identifiers.org/reactome/REACT_6802.6;http://identifiers.org/reactome/REACT_20524.3;http://identifiers.org/reactome/REACT_111102.5;http://identifiers.org/reactome/REACT_798.5;http://identifiers.org/reactome/REACT_21340.6;http://identifiers.org/reactome/RE…	13									-	-	-	-	-	-	-	-	-
Q15418	RPS6KA1	http://identifiers.org/reactome/REACT_12478.2;http://identifiers.org/reactome/REACT_762.2;http://identifiers.org/reactome/REACT_1505.3;http://identifiers.org/reactome/REACT_12599.2;http://identifiers.org/reactome/REACT_1109.4;http://identifiers.org/reactome/REACT_12579.3;http://identifiers.org/reactome/REACT_116125.6;http://identifiers.org/reactome/REACT_160158.3;http://identifiers.org/reactome/R…	133									-	-	-	-	x	-	-	x	-
Q96KW2	POM121L2	hsa03013	1									-	-	-	-	-	-	-	-	-
Q9ULL8	SHROOM4	hsa04530	1									-	-	-	-	-	-	-	-	-
Q9HCB6	SPON1	http://identifiers.org/reactome/REACT_17015.7	1									-	-	-	x	x	-	-	-	-
Q96NT5	SLC46A1	hsa04978	1									-	-	-	-	x	-	-	-	-
P06727	APOA4	http://identifiers.org/reactome/REACT_116125.6;http://identifiers.org/reactome/REACT_111102.5	2									-	-	x	x	x	-	-	-	-
P06729	CD2	hsa04514	1									-	-	x	x	-	-	-	x	-
O00634	NTN3	hsa04360	1									-	-	-	-	-	-	-	-	-
P13688	CEACAM1	http://identifiers.org/reactome/REACT_12051.3;http://identifiers.org/reactome/REACT_604.6	2									-	-	x	x	x	-	-	x	-
Q86SE9	PCGF5	hsa04550	1									-	-	-	-	x	-	-	-	-
P13686	ACP5	hsa04142;hsa04380	2									-	-	-	-	x	-	-	-	x
Q9HBZ2	ARNT2	hsa05211;hsa05200;hsa05202	3									-	-	-	-	x	-	-	-	-
P55895	RAG2	hsa04068	1									-	-	x	x	x	-	-	x	x
Q8NC56	LEMD2	http://identifiers.org/reactome/REACT_115566.4;http://identifiers.org/reactome/REACT_12529.2;http://identifiers.org/reactome/REACT_160251.3;http://identifiers.org/reactome/REACT_15518.6;http://identifiers.org/reactome/REACT_152.7;http://identifiers.org/reactome/REACT_200828.3;http://identifiers.org/reactome/REACT_228024.2;http://identifiers.org/reactome/REACT_13477.3;http://identifiers.org/reacto…	20									-	-	-	-	-	-	-	-	x
O95263	PDE8B	hsa00230	1									-	-	-	-	x	-	-	-	-
O95264	HTR3B	http://identifiers.org/reactome/REACT_15518.6	1									-	-	-	-	-	-	-	-	-
O95267	RASGRP1	http://identifiers.org/reactome/REACT_21310.3;http://identifiers.org/reactome/REACT_12478.2;hsa04611;http://identifiers.org/reactome/REACT_9417.8;http://identifiers.org/reactome/REACT_1505.3;hsa05200;http://identifiers.org/reactome/REACT_111102.5;http://identifiers.org/reactome/REACT_21264.2;http://identifiers.org/reactome/REACT_160123.3;http://identifiers.org/reactome/REACT_75774.5;http://identi…	67									-	-	x	-	x	-	-	-	x
Q9BW92	TARS2	hsa00970	1									-	-	-	-	x	-	-	-	-
Q9BW91	NUDT9	hsa00230	1									-	-	-	-	x	-	-	-	-
Q8NHG7	SVIP	hsa04141	1									-	-	-	-	-	-	-	-	-
Q9Y2X0	MED16	http://identifiers.org/reactome/REACT_21310.3;http://identifiers.org/reactome/REACT_12478.2;http://identifiers.org/reactome/REACT_19184.4;http://identifiers.org/reactome/REACT_9417.8;http://identifiers.org/reactome/REACT_21340.6;http://identifiers.org/reactome/REACT_1505.3;http://identifiers.org/reactome/REACT_11061.8;http://identifiers.org/reactome/REACT_111102.5;http://identifiers.org/reactome/…	61									-	-	-	-	x	-	-	-	-
Q9Y2X3	NOP58	hsa03008	1									-	-	-	-	x	-	-	-	-
Q9Y2X7	GIT1	hsa05120;http://identifiers.org/reactome/REACT_228170.2;http://identifiers.org/reactome/REACT_228226.2;http://identifiers.org/reactome/REACT_18266.2;hsa04144;http://identifiers.org/reactome/REACT_111045.2;hsa04810	7	1.07		0.95	0.95		598+;545+	+		-	-	-	-	-	-	-	-	-
P84243	H3F3A	http://identifiers.org/reactome/REACT_1788.5;http://identifiers.org/reactome/REACT_765.5;http://identifiers.org/reactome/REACT_6783.9;http://identifiers.org/reactome/REACT_1538.4;http://identifiers.org/reactome/REACT_6782.5;http://identifiers.org/reactome/REACT_2203.7;http://identifiers.org/reactome/REACT_116125.6;http://identifiers.org/reactome/REACT_6900.9;http://identifiers.org/reactome/REACT_…	26									-	-	-	-	x	-	-	-	-
Q9Y2X8	UBE2D4	hsa04141	1									-	-	-	-	x	-	-	-	-
P62906	RPL10A	http://identifiers.org/reactome/REACT_2159.6;http://identifiers.org/reactome/REACT_1014.5;http://identifiers.org/reactome/REACT_717.3;http://identifiers.org/reactome/REACT_17015.7;http://identifiers.org/reactome/REACT_1797.2;http://identifiers.org/reactome/REACT_20605.4;http://identifiers.org/reactome/REACT_1788.5;http://identifiers.org/reactome/REACT_75822.2;hsa03010;http://identifiers.org/react…	14									-	-	-	-	x	-	-	-	-
P83731	RPL24	http://identifiers.org/reactome/REACT_2159.6;http://identifiers.org/reactome/REACT_1014.5;http://identifiers.org/reactome/REACT_717.3;http://identifiers.org/reactome/REACT_17015.7;http://identifiers.org/reactome/REACT_1797.2;http://identifiers.org/reactome/REACT_20605.4;http://identifiers.org/reactome/REACT_1788.5;http://identifiers.org/reactome/REACT_75822.2;hsa03010;http://identifiers.org/react…	14									-	-	-	-	x	-	-	-	-
P31371	FGF9	http://identifiers.org/reactome/REACT_21310.3;http://identifiers.org/reactome/REACT_762.2;http://identifiers.org/reactome/REACT_9417.8;http://identifiers.org/reactome/REACT_147723.3;http://identifiers.org/reactome/REACT_150210.3;http://identifiers.org/reactome/REACT_11061.8;http://identifiers.org/reactome/REACT_332.5;http://identifiers.org/reactome/REACT_115596.6;http://identifiers.org/reactome/R…	52									-	-	-	-	x	-	-	-	x
P28074	PSMB5	http://identifiers.org/reactome/REACT_12478.2;http://identifiers.org/reactome/REACT_6785.2;http://identifiers.org/reactome/REACT_1505.3;http://identifiers.org/reactome/REACT_169445.3;http://identifiers.org/reactome/REACT_1574.3;http://identifiers.org/reactome/REACT_9029.3;http://identifiers.org/reactome/REACT_1590.2;http://identifiers.org/reactome/REACT_111045.2;http://identifiers.org/reactome/RE…	172									-	-	x	-	x	-	-	-	-
Q93063	EXT2	http://identifiers.org/reactome/REACT_116125.6;http://identifiers.org/reactome/REACT_15518.6	2									-	-	-	-	x	-	-	-	x
P28070	PSMB4	http://identifiers.org/reactome/REACT_12478.2;http://identifiers.org/reactome/REACT_6785.2;http://identifiers.org/reactome/REACT_1505.3;http://identifiers.org/reactome/REACT_169445.3;http://identifiers.org/reactome/REACT_1574.3;http://identifiers.org/reactome/REACT_9029.3;http://identifiers.org/reactome/REACT_1590.2;http://identifiers.org/reactome/REACT_111045.2;http://identifiers.org/reactome/RE…	172									-	-	x	-	x	-	-	-	-
P28072	PSMB6	http://identifiers.org/reactome/REACT_12478.2;http://identifiers.org/reactome/REACT_6785.2;http://identifiers.org/reactome/REACT_1505.3;http://identifiers.org/reactome/REACT_169445.3;http://identifiers.org/reactome/REACT_1574.3;http://identifiers.org/reactome/REACT_9029.3;http://identifiers.org/reactome/REACT_1590.2;http://identifiers.org/reactome/REACT_111045.2;http://identifiers.org/reactome/RE…	172									-	-	x	-	x	-	-	-	-
P10242	MYB	hsa04151	1									-	-	-	-	x	-	-	-	-
Q9Y2W2	WBP11	hsa03040	1						236+	+		-	-	-	-	x	-	-	-	-
P23258	TUBG1	http://identifiers.org/reactome/REACT_115566.4;http://identifiers.org/reactome/REACT_15296.3;http://identifiers.org/reactome/REACT_152.7;http://identifiers.org/reactome/REACT_15479.2;http://identifiers.org/reactome/REACT_160315.5;http://identifiers.org/reactome/REACT_21300.6;http://identifiers.org/reactome/REACT_21391.7;http://identifiers.org/reactome/REACT_21267.4;http://identifiers.org/reactome…	10									-	-	-	-	-	-	-	-	-
Q9BV79	MECR	hsa00062;http://identifiers.org/reactome/REACT_18356.4;http://identifiers.org/reactome/REACT_17015.7	3									-	-	-	-	x	-	-	-	-
P60228	EIF3E	http://identifiers.org/reactome/REACT_78.4;http://identifiers.org/reactome/REACT_1655.6;http://identifiers.org/reactome/REACT_1470.5;http://identifiers.org/reactome/REACT_1768.6;http://identifiers.org/reactome/REACT_1788.5;http://identifiers.org/reactome/REACT_467.4;http://identifiers.org/reactome/REACT_846.5;http://identifiers.org/reactome/REACT_1835.4;http://identifiers.org/reactome/REACT_1096.…	41	1.45	+	0.58						-	-	-	-	x	-	-	-	-
Q86UP3	ZFHX4		0						2684 2687+	+		-	-	-	-	x	-	-	-	-
P0DML3	CSH2	hsa04080;hsa04151	2									-	-	-	-	-	-	-	-	-
P0DML2	CSH2	http://identifiers.org/reactome/REACT_6900.9;http://identifiers.org/reactome/REACT_115697.2;http://identifiers.org/reactome/REACT_116022.3;http://identifiers.org/reactome/REACT_115596.6;http://identifiers.org/reactome/REACT_111133.2;http://identifiers.org/reactome/REACT_75790.3;http://identifiers.org/reactome/REACT_111102.5	7									-	-	-	-	-	-	-	-	-
P10301	RRAS	http://identifiers.org/panther.pathway/P00034;hsa04530;hsa04810;http://identifiers.org/panther.pathway/P00018;hsa05205;http://identifiers.org/reactome/REACT_20563.4;http://identifiers.org/reactome/REACT_13477.3;http://identifiers.org/reactome/REACT_19271.2;http://identifiers.org/reactome/REACT_20593.3;http://identifiers.org/reactome/REACT_15370.3;http://identifiers.org/reactome/REACT_18266.2;hsa0…	17									-	-	-	-	-	-	-	-	x
Q86XP3	DDX42	hsa03040	1						160+	+		-	-	-	-	x	-	-	-	-
Q86XP1	DGKH	hsa04070;hsa05231;hsa00564	3									-	-	-	-	x	-	-	-	-
Q86XP0	PLA2G4D	hsa04611;hsa04370;hsa00564;http://identifiers.org/panther.pathway/P00005;hsa04921;hsa04912;hsa04014;hsa04750;hsa05231;hsa04666;hsa04010;hsa04664;hsa04730;hsa04270	14									-	-	-	-	x	-	-	-	-
Q76LX8	ADAMTS13	http://identifiers.org/reactome/REACT_17015.7	1									-	-	-	x	x	-	-	-	-
Q9UIQ6	LNPEP	hsa04614;http://identifiers.org/reactome/REACT_498.8;http://identifiers.org/reactome/REACT_762.2;http://identifiers.org/reactome/REACT_1195.6;http://identifiers.org/reactome/REACT_150203.3;http://identifiers.org/reactome/REACT_150210.3;http://identifiers.org/reactome/REACT_11123.6;http://identifiers.org/reactome/REACT_976.3;http://identifiers.org/reactome/REACT_1109.4;http://identifiers.org/react…	13			0.93			46+	+		-	-	x	-	x	-	-	-	-
Q92629	SGCD	hsa05412	1									-	-	-	-	-	-	-	-	-
P35475	IDUA	hsa04142	1									-	-	-	-	x	-	-	-	-
Q92620	DHX38	hsa03040;http://identifiers.org/reactome/REACT_833.4;http://identifiers.org/reactome/REACT_1470.5;http://identifiers.org/reactome/REACT_1788.5;http://identifiers.org/reactome/REACT_467.4;http://identifiers.org/reactome/REACT_846.5;http://identifiers.org/reactome/REACT_387.4;http://identifiers.org/reactome/REACT_78.4;http://identifiers.org/reactome/REACT_894.3;http://identifiers.org/reactome/REACT…	25									-	-	-	-	x	-	-	-	-
Q92621	NUP205	http://identifiers.org/reactome/REACT_78.4;http://identifiers.org/reactome/REACT_833.4;http://identifiers.org/reactome/REACT_1470.5;http://identifiers.org/reactome/REACT_1768.6;http://identifiers.org/reactome/REACT_1788.5;http://identifiers.org/reactome/REACT_765.5;http://identifiers.org/reactome/REACT_2089.5;http://identifiers.org/reactome/REACT_25229.2;http://identifiers.org/reactome/REACT_846.…	46									-	-	-	-	x	-	-	-	-
Q92625	ANKS1A		0	1.24	+	1.51	1.02		455-	-	x	-	-	-	x	-	-	-	-	-
Q9BSH4	TACO1	http://identifiers.org/reactome/REACT_111045.2;http://identifiers.org/reactome/REACT_116125.6;http://identifiers.org/reactome/REACT_15518.6	3									-	-	-	-	-	-	-	-	-
O60755	GALR3	hsa04080	1									-	-	-	-	-	-	-	-	-
P20023	CR2	hsa04662;hsa05169	2									-	-	x	-	-	-	-	x	x
P20020	ATP2B1	hsa04978;hsa04261;http://identifiers.org/reactome/REACT_604.6	3									-	-	-	-	-	-	-	-	-
P27037	ACVR2A	hsa04550;http://identifiers.org/reactome/REACT_111045.2;http://identifiers.org/reactome/REACT_111102.5	3									-	-	-	-	x	-	-	x	-
Q96FA3	PELI1	http://identifiers.org/reactome/REACT_6802.6;http://identifiers.org/reactome/REACT_6900.9;http://identifiers.org/reactome/REACT_22442.2;http://identifiers.org/reactome/REACT_75790.3;http://identifiers.org/reactome/REACT_22232.3	5									-	-	-	-	x	-	-	-	-
Q02224	CENPE	http://identifiers.org/reactome/REACT_6900.9;http://identifiers.org/reactome/REACT_115566.4;http://identifiers.org/reactome/REACT_150471.3;http://identifiers.org/reactome/REACT_152.7;http://identifiers.org/reactome/REACT_910.6;http://identifiers.org/reactome/REACT_21300.6;http://identifiers.org/reactome/REACT_21391.7;http://identifiers.org/reactome/REACT_150314.3;http://identifiers.org/reactome/R…	14									-	-	x	-	-	-	-	x	-
O60282	KIF5C	hsa04728	1									-	-	-	-	-	-	-	-	-
O75715	GPX5	hsa04918	1									-	-	-	-	-	-	-	-	-
P32297	CHRNA3	hsa04080;http://identifiers.org/panther.pathway/P00044	2									-	-	-	-	-	-	-	-	-
P11309	PIM1	hsa05206;hsa05221	2									-	-	-	-	x	-	-	x	-
P11308	ERG	http://identifiers.org/panther.pathway/P00047;hsa05202	2									-	-	-	x	x	-	-	x	x
Q12982	BNIP2	http://identifiers.org/reactome/REACT_6900.9;http://identifiers.org/reactome/REACT_6802.6;http://identifiers.org/reactome/REACT_22232.3;http://identifiers.org/reactome/REACT_75790.3;http://identifiers.org/reactome/REACT_111045.2;http://identifiers.org/reactome/REACT_22442.2	6									-	-	-	-	-	-	-	x	-
P14151	SELL	hsa04514	1									-	-	x	x	-	-	-	-	-
P32298	GRK4	hsa04062;hsa04144	2									-	-	-	-	x	-	-	-	-
O43674	NDUFB5	hsa05016;hsa05010;hsa05012;hsa04932	4									-	-	-	-	x	-	-	-	-
O43677	NDUFC1	hsa05016;hsa05010;hsa05012;hsa04932	4									-	-	-	-	x	-	-	-	-
O43676	NDUFB3	hsa05016;hsa05010;hsa05012;hsa04932	4									-	-	-	-	x	-	-	-	-
O43678	NDUFA2	hsa05016;hsa05010;hsa05012;hsa04932	4									-	-	-	-	x	-	-	-	-
Q15629	TRAM1	http://identifiers.org/reactome/REACT_78.4;http://identifiers.org/reactome/REACT_1014.5;http://identifiers.org/reactome/REACT_17015.7;http://identifiers.org/reactome/REACT_1788.5;hsa04141;http://identifiers.org/reactome/REACT_71.6;http://identifiers.org/reactome/REACT_717.3	7									-	-	-	-	-	-	-	-	-
Q15628	TRADD	http://identifiers.org/reactome/REACT_578.9;http://identifiers.org/panther.pathway/P00006;hsa05203;hsa04071;http://identifiers.org/reactome/REACT_1059.6;hsa05169;hsa05152;hsa04668;http://identifiers.org/reactome/REACT_1503.6;hsa04064;http://identifiers.org/reactome/REACT_832.5;hsa05160;hsa04920	13									-	-	-	-	-	-	-	x	-
Q8WXS5	CACNG8	http://identifiers.org/reactome/REACT_13477.3;http://identifiers.org/reactome/REACT_18307.2;http://identifiers.org/reactome/REACT_15370.3;hsa04010;http://identifiers.org/reactome/REACT_18347.2;hsa05412;hsa04261;hsa04921	8									-	-	-	-	-	-	-	-	-
Q8WXS8	ADAMTS14	http://identifiers.org/reactome/REACT_17015.7	1									-	-	-	-	-	-	-	-	-
Q9UNY4	TTF2	hsa04918	1						285+	+		-	-	-	-	x	-	-	-	-
Q13489	BIRC3	http://identifiers.org/reactome/REACT_6900.9;http://identifiers.org/reactome/REACT_6802.6;http://identifiers.org/panther.pathway/P00006;hsa05200;hsa05202;http://identifiers.org/reactome/REACT_6809.9;http://identifiers.org/reactome/REACT_6783.9;hsa04621;hsa04668;hsa04510;hsa05145;http://identifiers.org/reactome/REACT_25281.5;hsa04064	13									-	-	x	-	x	-	-	-	-
Q13488	TCIRG1	hsa05120;hsa04721;hsa04142;hsa04145;hsa05152;hsa05110	6									-	-	-	-	x	-	-	-	-
Q13485	SMAD4	hsa04550;hsa05212;http://identifiers.org/reactome/REACT_169445.3;http://identifiers.org/reactome/REACT_169107.3;hsa04068;http://identifiers.org/reactome/REACT_111045.2;http://identifiers.org/reactome/REACT_116125.6;http://identifiers.org/reactome/REACT_169192.3;http://identifiers.org/reactome/REACT_169122.3;http://identifiers.org/reactome/REACT_169398.3;hsa05200;hsa04310;http://identifiers.org/re…	28									-	-	-	-	x	-	-	x	x
Q9H4A6	GOLPH3	hsa05202	1									-	-	-	x	x	-	-	x	-
Q9H4A5	GOLPH3L	hsa05202	1									-	-	-	-	-	-	-	-	-
Q9H4A3	WNK1	http://identifiers.org/reactome/REACT_15518.6	1									-	-	-	-	x	-	-	-	-
Q13480	GAB1	http://identifiers.org/reactome/REACT_762.2;http://identifiers.org/reactome/REACT_9417.8;hsa05211;http://identifiers.org/reactome/REACT_150210.3;http://identifiers.org/reactome/REACT_332.5;hsa04722;http://identifiers.org/reactome/REACT_1109.4;http://identifiers.org/reactome/REACT_12578.5;http://identifiers.org/reactome/REACT_116125.6;http://identifiers.org/reactome/REACT_118773.5;http://identifie…	47	1.49	+				627-;659-	-		-	-	-	-	x	-	-	x	-
P54710	FXYD2	hsa04960;hsa04974;hsa04978;hsa04973;hsa04918;hsa04919;hsa04261	7									-	-	-	-	-	-	-	-	-
P32121	ARRB2	hsa04728;hsa04062;hsa04144;hsa04010	4									-	-	-	x	x	-	-	-	-
Q70CQ2	USP34	http://identifiers.org/reactome/REACT_200766.3;http://identifiers.org/reactome/REACT_116125.6;http://identifiers.org/reactome/REACT_111102.5	3									-	-	-	-	x	-	-	-	-
Q9H9G7	AGO3	http://identifiers.org/reactome/REACT_6900.9;http://identifiers.org/reactome/REACT_6782.5;http://identifiers.org/reactome/REACT_6802.6;http://identifiers.org/reactome/REACT_111102.5;http://identifiers.org/reactome/REACT_6809.9;http://identifiers.org/reactome/REACT_6783.9;http://identifiers.org/reactome/REACT_21308.3;http://identifiers.org/reactome/REACT_120956.4;http://identifiers.org/reactome/RE…	10									-	-	-	-	x	-	-	-	-
Q9GZX3	CHST6	http://identifiers.org/reactome/REACT_116125.6;http://identifiers.org/reactome/REACT_15518.6	2									-	-	-	-	x	-	-	-	-
Q96FC9	DDX11	http://identifiers.org/reactome/REACT_18356.4;http://identifiers.org/reactome/REACT_17015.7	2									-	-	-	-	x	-	-	-	-
P85298	ARHGAP8	http://identifiers.org/panther.pathway/P00005;http://identifiers.org/panther.pathway/P00016;http://identifiers.org/panther.pathway/P00047;http://identifiers.org/reactome/REACT_111102.5	4									-	-	-	-	-	-	-	-	-
Q5T4F7	SFRP5	hsa04310	1									-	-	-	-	-	-	-	x	x
P21860	ERBB3	http://identifiers.org/reactome/REACT_9417.8;hsa04144;http://identifiers.org/reactome/REACT_12578.5;http://identifiers.org/reactome/REACT_116125.6;http://identifiers.org/reactome/REACT_118773.5;http://identifiers.org/reactome/REACT_75774.5;http://identifiers.org/reactome/REACT_120736.4;http://identifiers.org/panther.pathway/P00018;http://identifiers.org/reactome/REACT_115755.5;http://identifiers.…	36									-	-	-	-	x	-	-	x	x
A0A024R203	A0A024R203	hsa03050;hsa05160	2									-	-	-	-	-	-	-	-	-
Q5MJ70	SPDYA	hsa04114	1									-	-	-	-	-	-	-	-	-
Q9NY12	GAR1	hsa03008	1									-	-	-	-	x	-	-	-	-
Q16445	GABRA6	hsa04080;hsa04727	2									-	-	-	-	-	-	-	-	-
P62487	POLR2G	http://identifiers.org/reactome/REACT_6256.8;http://identifiers.org/reactome/REACT_833.4;http://identifiers.org/reactome/REACT_1470.5;http://identifiers.org/reactome/REACT_1788.5;hsa03020;http://identifiers.org/reactome/REACT_846.5;http://identifiers.org/reactome/REACT_116125.6;http://identifiers.org/reactome/REACT_6346.6;http://identifiers.org/reactome/REACT_22201.4;http://identifiers.org/reacto…	29									-	-	-	-	x	-	-	x	-
P33981	TTK	hsa04110	1						374+;462+	+		k	-	-	-	x	-	x	-	-
Q6ZN44	UNC5A	http://identifiers.org/reactome/REACT_578.9;hsa04360	2									-	-	-	x	-	-	-	x	-
O15123	ANGPT2	hsa04066;http://identifiers.org/panther.pathway/P00005;hsa04015;hsa04014;hsa04151	5									-	-	x	x	-	-	-	-	-
P12004	PCNA	http://identifiers.org/reactome/REACT_1725.5;http://identifiers.org/reactome/REACT_115566.4;http://identifiers.org/reactome/REACT_2014.4;http://identifiers.org/reactome/REACT_683.4;http://identifiers.org/reactome/REACT_1783.3;http://identifiers.org/reactome/REACT_152.7;hsa04110;http://identifiers.org/reactome/REACT_734.4;http://identifiers.org/reactome/REACT_21300.6;hsa03030;http://identifiers.or…	18									-	-	-	-	x	-	-	x	x
Q14973	SLC10A1	http://identifiers.org/reactome/REACT_15518.6	1									-	-	-	-	-	-	-	-	-
Q14974	KPNB1	http://identifiers.org/reactome/REACT_6900.9;http://identifiers.org/reactome/REACT_75790.3;http://identifiers.org/reactome/REACT_116125.6;hsa03013;http://identifiers.org/reactome/REACT_25229.2	5			0.87	0.78		752+;529+	+		-	-	-	-	x	-	-	-	-
P62158	CALM2	http://identifiers.org/reactome/REACT_12478.2;http://identifiers.org/reactome/REACT_762.2;http://identifiers.org/reactome/REACT_1505.3;http://identifiers.org/reactome/REACT_1109.4;http://identifiers.org/reactome/REACT_111045.2;http://identifiers.org/reactome/REACT_116125.6;hsa04921;http://identifiers.org/reactome/REACT_160158.3;http://identifiers.org/panther.pathway/P00053;http://identifiers.org/…	97	1.05		0.71	0.89		139+	+		-	-	-	-	x	-	-	-	-
Q96M32	AK7	hsa00230	1									-	-	-	x	x	-	-	-	-
Q96HR3	MED30	http://identifiers.org/reactome/REACT_21310.3;http://identifiers.org/reactome/REACT_12478.2;http://identifiers.org/reactome/REACT_19184.4;http://identifiers.org/reactome/REACT_9417.8;http://identifiers.org/reactome/REACT_21340.6;http://identifiers.org/reactome/REACT_1505.3;http://identifiers.org/reactome/REACT_11061.8;http://identifiers.org/reactome/REACT_111102.5;http://identifiers.org/reactome/…	61									-	-	-	-	x	-	-	-	-
P09958	FURIN	http://identifiers.org/reactome/REACT_21310.3;http://identifiers.org/reactome/REACT_12478.2;http://identifiers.org/reactome/REACT_19184.4;http://identifiers.org/reactome/REACT_9417.8;http://identifiers.org/reactome/REACT_169122.3;http://identifiers.org/reactome/REACT_1505.3;http://identifiers.org/reactome/REACT_169445.3;http://identifiers.org/reactome/REACT_120850.7;http://identifiers.org/reactom…	75									-	-	-	-	x	-	-	x	-
Q16663	CCL15	hsa04062	1									-	-	x	x	-	-	-	-	-
Q16666	IFI16	http://identifiers.org/reactome/REACT_6802.6;http://identifiers.org/reactome/REACT_6900.9	2									-	-	x	-	x	-	-	x	x
Q16665	HIF1A	http://identifiers.org/panther.pathway/P00056;hsa05205;hsa05211;hsa05200;http://identifiers.org/panther.pathway/P00005;hsa05230;hsa05231;hsa04066;http://identifiers.org/reactome/REACT_111045.2;hsa04919;hsa04150;http://identifiers.org/reactome/REACT_120956.4	12									-	-	x	x	x	-	-	-	x
Q6ZVD8	PHLPP2	http://identifiers.org/reactome/REACT_6900.9;http://identifiers.org/reactome/REACT_12578.5;http://identifiers.org/reactome/REACT_116125.6;http://identifiers.org/reactome/REACT_118773.5;http://identifiers.org/reactome/REACT_75774.5;http://identifiers.org/reactome/REACT_120736.4;http://identifiers.org/reactome/REACT_115755.5;http://identifiers.org/reactome/REACT_21270.6;http://identifiers.org/react…	31									-	-	-	-	x	-	-	-	-
Q9H0E9	BRD8	http://identifiers.org/reactome/REACT_172610.3	1									-	-	-	-	x	-	-	-	-
Q7Z460	CLASP1	http://identifiers.org/reactome/REACT_115566.4;http://identifiers.org/reactome/REACT_21267.4;http://identifiers.org/reactome/REACT_150471.3;http://identifiers.org/reactome/REACT_152.7;http://identifiers.org/reactome/REACT_910.6;http://identifiers.org/reactome/REACT_15479.2;http://identifiers.org/reactome/REACT_160315.5;http://identifiers.org/reactome/REACT_21300.6;http://identifiers.org/reactome/…	16									-	-	-	-	-	-	-	x	-
Q9H0E3	SAP130	http://identifiers.org/reactome/REACT_71.6;http://identifiers.org/reactome/REACT_172610.3;http://identifiers.org/reactome/REACT_1788.5	3									-	-	-	-	x	-	-	-	-
Q9H0E2	TOLLIP	http://identifiers.org/reactome/REACT_6802.6;http://identifiers.org/reactome/REACT_6900.9;http://identifiers.org/reactome/REACT_22442.2;http://identifiers.org/reactome/REACT_75790.3;http://identifiers.org/reactome/REACT_22232.3	5									-	-	x	-	x	-	-	-	x
Q9NQT5	EXOSC3	http://identifiers.org/reactome/REACT_18356.4;http://identifiers.org/reactome/REACT_17015.7;hsa03018	3									-	-	x	-	x	-	-	-	-
Q9NQT4	EXOSC5	http://identifiers.org/reactome/REACT_18356.4;http://identifiers.org/reactome/REACT_17015.7;hsa03018	3									-	-	x	-	x	-	-	-	-
Q5UBZ2	Q5UBZ2	hsa04370	1									-	-	-	-	-	-	-	-	-
Q86Y07	VRK2	http://identifiers.org/reactome/REACT_115566.4;http://identifiers.org/reactome/REACT_21391.7;http://identifiers.org/reactome/REACT_160251.3;http://identifiers.org/reactome/REACT_152.7;http://identifiers.org/reactome/REACT_21300.6;http://identifiers.org/reactome/REACT_765.5;http://identifiers.org/reactome/REACT_910.6;http://identifiers.org/reactome/REACT_21267.4;http://identifiers.org/reactome/REA…	9									-	-	-	-	x	-	-	-	-
P61916	NPC2	hsa04142	1									-	-	-	-	-	-	-	-	-
Q96J84	KIRREL		0			0.16	0.06		572-	-		-	-	-	x	-	-	-	-	-
Q9BZQ6	EDEM3	hsa04141	1									-	-	-	-	x	-	-	-	-
P51679	CCR4	hsa04062;hsa05203	2									-	-	x	x	-	-	-	-	-
P56373	P2RX3	hsa04080	1									-	-	-	-	-	-	-	-	-
P56377	AP1S2	http://identifiers.org/reactome/REACT_17015.7;http://identifiers.org/reactome/REACT_19187.2;http://identifiers.org/reactome/REACT_19400.3;http://identifiers.org/reactome/REACT_11123.6;hsa04142;http://identifiers.org/reactome/REACT_19287.2;http://identifiers.org/reactome/REACT_11235.4	7									-	-	x	-	-	-	-	-	-
B7Z2R3	B7Z2R3	hsa04530;hsa05110	2									-	-	-	-	-	-	-	-	-
Q9NSC5	HOMER3	hsa04068	1									-	-	-	-	-	-	-	-	-
Q9NZZ3	CHMP5	http://identifiers.org/reactome/REACT_6185.9;http://identifiers.org/reactome/REACT_6359.9;http://identifiers.org/reactome/REACT_6256.8;http://identifiers.org/reactome/REACT_11123.6;hsa04144;http://identifiers.org/reactome/REACT_6361.8;http://identifiers.org/reactome/REACT_116125.6;http://identifiers.org/reactome/REACT_27258.2	8	1.09		0.85			94+	+		-	-	-	-	-	-	-	x	-
Q8NAA4	ATG16L2	hsa04140	1									-	-	-	-	x	-	-	-	-
P17050	NAGA	hsa04142	1									-	-	-	-	x	-	-	-	-
P13747	HLA-E	http://identifiers.org/reactome/REACT_6900.9;http://identifiers.org/reactome/REACT_147694.3;http://identifiers.org/reactome/REACT_6802.6;hsa04650;http://identifiers.org/reactome/REACT_163701.3;hsa05203;hsa04514;hsa04145;hsa05169;hsa05168;http://identifiers.org/reactome/REACT_163936.3;http://identifiers.org/reactome/REACT_147814.3;hsa04144	13									-	-	x	x	-	-	-	-	-
Q6DN90	IQSEC1	hsa04144	1									-	-	-	-	-	-	-	-	-
Q53ET0	CRTC2	hsa04931;hsa04151	2									-	-	-	-	x	-	-	-	-
Q9NRZ7	AGPAT3	hsa00564;http://identifiers.org/reactome/REACT_1505.3;http://identifiers.org/reactome/REACT_13477.3;http://identifiers.org/reactome/REACT_111045.2;http://identifiers.org/reactome/REACT_116125.6;http://identifiers.org/reactome/REACT_15518.6	6									-	-	-	-	x	-	-	-	-
P78348	ASIC1	hsa04750	1									-	-	-	-	-	-	-	-	-
Q9NRZ5	AGPAT4	hsa00564;http://identifiers.org/reactome/REACT_1505.3;http://identifiers.org/reactome/REACT_13477.3;http://identifiers.org/reactome/REACT_111045.2;http://identifiers.org/reactome/REACT_116125.6;http://identifiers.org/reactome/REACT_15518.6	6									-	-	-	-	x	-	-	-	-
P78346	RPP30	hsa03008;hsa03013	2									-	-	-	-	x	-	-	-	-
P78347	GTF2I	hsa03022;hsa05168	2	1.15	+							-	-	-	-	x	-	-	-	-
P78344	EIF4G2	hsa03013	1									-	-	-	-	x	-	-	x	-
P78345	RPP38	hsa03008;hsa03013	2									-	-	-	-	x	-	-	-	-
P27930	IL1R2	hsa04010;hsa05202	2									-	-	x	-	-	-	-	-	-
P20618	PSMB1	http://identifiers.org/reactome/REACT_12478.2;http://identifiers.org/reactome/REACT_6785.2;http://identifiers.org/reactome/REACT_1505.3;http://identifiers.org/reactome/REACT_169445.3;http://identifiers.org/reactome/REACT_1574.3;http://identifiers.org/reactome/REACT_9029.3;http://identifiers.org/reactome/REACT_1590.2;http://identifiers.org/reactome/REACT_111045.2;http://identifiers.org/reactome/RE…	172									-	-	x	-	x	-	-	-	-
O76024	WFS1	hsa04141;http://identifiers.org/reactome/REACT_18356.4;http://identifiers.org/reactome/REACT_17015.7	3									-	-	-	-	x	-	-	-	-
Q96CA5	BIRC7	hsa05200;hsa05145	2									-	-	-	-	x	-	-	-	-
Q15369	TCEB1	http://identifiers.org/reactome/REACT_6185.9;http://identifiers.org/reactome/REACT_9453.3;http://identifiers.org/reactome/REACT_6288.5;hsa05211;hsa05200;hsa04066;http://identifiers.org/reactome/REACT_116125.6	7	1.34	+	1.01	0.84					-	-	-	-	x	-	-	-	-
P39877	PLA2G5	hsa00564;hsa04014;hsa04270	3									-	-	-	-	x	-	-	-	-
Q15365	PCBP1	hsa03040	1	1.18	+	1.07	1.63		222+	+	x	-	-	-	-	x	-	-	-	-
Q15363	TMED2	http://identifiers.org/reactome/REACT_111102.5	1									-	-	-	-	-	-	-	-	-
O00401	WASL	http://identifiers.org/reactome/REACT_6900.9;hsa05132;hsa05131;hsa05130;hsa05100;http://identifiers.org/reactome/REACT_6802.6;http://identifiers.org/reactome/REACT_111045.2;http://identifiers.org/panther.pathway/P00029;http://identifiers.org/panther.pathway/P00016;hsa04520;hsa05231;hsa04666;http://identifiers.org/reactome/REACT_12623.3;http://identifiers.org/reactome/REACT_12526.3;http://identifi…	19									-	-	x	-	x	-	-	x	-
Q15361	TTF1	hsa04918;http://identifiers.org/reactome/REACT_71.6;http://identifiers.org/reactome/REACT_1788.5	3									-	-	-	-	x	-	-	-	-
Q13901	C1D	hsa03018	1									-	-	-	-	x	-	-	x	-
Q13905	RAPGEF1	http://identifiers.org/panther.pathway/P00034;http://identifiers.org/reactome/REACT_12058.3;http://identifiers.org/reactome/REACT_12005.3;http://identifiers.org/reactome/REACT_12056.6;http://identifiers.org/reactome/REACT_12076.5;hsa05211;hsa04015;http://identifiers.org/reactome/REACT_111102.5;hsa04910;hsa04722;hsa04510;http://identifiers.org/reactome/REACT_11061.8	12									-	-	-	x	-	-	-	-	-
P02747	C1QC	hsa05133;http://identifiers.org/reactome/REACT_6802.6;hsa05020;http://identifiers.org/reactome/REACT_6900.9	4									-	-	x	-	-	-	-	-	-
P07510	CHRNG	hsa04080;http://identifiers.org/panther.pathway/P00044	2									-	-	-	-	-	-	-	-	-
O43916	CHST1	http://identifiers.org/reactome/REACT_116125.6;http://identifiers.org/reactome/REACT_15518.6	2									-	-	-	-	x	-	-	-	-
P08151	GLI1	http://identifiers.org/reactome/REACT_111102.5;http://identifiers.org/reactome/REACT_267605.1;hsa05200;http://identifiers.org/reactome/REACT_228134.2;http://identifiers.org/reactome/REACT_231645.2	5									-	-	-	-	x	-	-	-	x
P08620	FGF4	http://identifiers.org/reactome/REACT_21310.3;http://identifiers.org/reactome/REACT_762.2;http://identifiers.org/reactome/REACT_9417.8;http://identifiers.org/reactome/REACT_147723.3;http://identifiers.org/reactome/REACT_150210.3;http://identifiers.org/reactome/REACT_11061.8;http://identifiers.org/reactome/REACT_332.5;http://identifiers.org/reactome/REACT_115596.6;http://identifiers.org/reactome/R…	52									-	-	-	-	x	-	-	x	x
P08621	SNRNP70	hsa03040	1									-	-	-	-	x	-	-	-	-
Q8N264	ARHGAP24	http://identifiers.org/reactome/REACT_111102.5	1									-	-	-	-	-	-	-	-	x
O95299	NDUFA10	hsa05016;hsa05010;hsa05012;hsa04932	4									-	-	-	-	x	-	-	-	-
P05496	ATP5G1	hsa05016;hsa05010;http://identifiers.org/reactome/REACT_17015.7;hsa05012	4									-	-	-	-	x	-	-	-	-
Q9UKL0	RCOR1	hsa05016	1									-	-	-	-	x	-	-	-	-
O00763	ACACB	http://identifiers.org/reactome/REACT_762.2;http://identifiers.org/reactome/REACT_21393.2;http://identifiers.org/reactome/REACT_1505.3;http://identifiers.org/reactome/REACT_150210.3;http://identifiers.org/reactome/REACT_21387.2;http://identifiers.org/reactome/REACT_1109.4;http://identifiers.org/reactome/REACT_111045.2;http://identifiers.org/reactome/REACT_116125.6;hsa04920;http://identifiers.org/…	22									-	-	-	-	x	-	-	-	-
Q9UKL4	GJD2	hsa04540	1									-	-	-	-	-	-	-	-	-
P06280	GLA	hsa04142	1									-	-	-	-	x	-	-	-	-
Q31604	Q31604	hsa05168;hsa04514;hsa05145;hsa04145;hsa05152	5									-	-	-	-	-	-	-	-	-
P21695	GPD1	hsa00564	1									-	-	-	-	x	-	-	-	-
O15327	INPP4B	hsa04070	1									-	-	-	-	x	-	-	-	-
Q9H1A7	POLR2J3	http://identifiers.org/reactome/REACT_71.6;http://identifiers.org/reactome/REACT_1788.5	2									-	-	-	-	x	-	-	-	-
Q9H1A4	ANAPC1	http://identifiers.org/reactome/REACT_6785.2;http://identifiers.org/reactome/REACT_169122.3;http://identifiers.org/reactome/REACT_2137.3;http://identifiers.org/reactome/REACT_6871.3;http://identifiers.org/reactome/REACT_169445.3;http://identifiers.org/reactome/REACT_6828.2;http://identifiers.org/reactome/REACT_1574.3;http://identifiers.org/reactome/REACT_169107.3;http://identifiers.org/reactome/R…	64									-	-	-	-	x	-	-	x	-
Q99640	PKMYT1	http://identifiers.org/reactome/REACT_115566.4;http://identifiers.org/reactome/REACT_152.7;http://identifiers.org/reactome/REACT_1857.7;hsa04110;http://identifiers.org/reactome/REACT_828.3;hsa04114;http://identifiers.org/reactome/REACT_1783.3;http://identifiers.org/reactome/REACT_21391.7;http://identifiers.org/reactome/REACT_1574.3;http://identifiers.org/reactome/REACT_1538.4;http://identifiers.o…	14									-	-	-	-	x	-	-	-	-
Q99643	SDHC	hsa05016;hsa05010;hsa05012;hsa04932	4									-	-	-	-	x	-	-	-	-
Q8NEM7	SUPT20H	http://identifiers.org/reactome/REACT_172610.3	1									-	-	-	-	-	-	-	-	-
Q8N9L9	ACOT4	hsa00062	1									-	-	-	-	x	-	-	-	-
Q96P50	ACAP3	hsa04144	1									-	-	-	-	-	-	-	-	-
Q9UKX7	NUP50	http://identifiers.org/reactome/REACT_78.4;http://identifiers.org/reactome/REACT_833.4;http://identifiers.org/reactome/REACT_1470.5;http://identifiers.org/reactome/REACT_1768.6;http://identifiers.org/reactome/REACT_1788.5;http://identifiers.org/reactome/REACT_765.5;http://identifiers.org/reactome/REACT_2089.5;http://identifiers.org/reactome/REACT_25229.2;http://identifiers.org/reactome/REACT_846.…	46									-	-	-	-	x	-	-	-	-
Q9UH03	SEPT3	hsa05100	1									-	-	-	-	-	-	-	x	-
P22352	GPX3	hsa04918	1									-	-	-	-	x	-	-	-	-
P18077	RPL35A	http://identifiers.org/reactome/REACT_2159.6;http://identifiers.org/reactome/REACT_1014.5;http://identifiers.org/reactome/REACT_717.3;http://identifiers.org/reactome/REACT_17015.7;http://identifiers.org/reactome/REACT_1797.2;http://identifiers.org/reactome/REACT_20605.4;http://identifiers.org/reactome/REACT_1788.5;http://identifiers.org/reactome/REACT_75822.2;hsa03010;http://identifiers.org/react…	14									-	-	-	-	x	-	-	-	-
P18074	ERCC2	http://identifiers.org/reactome/REACT_160176.3;http://identifiers.org/reactome/REACT_833.4;http://identifiers.org/reactome/REACT_1470.5;http://identifiers.org/reactome/REACT_1788.5;hsa03022;http://identifiers.org/reactome/REACT_846.5;http://identifiers.org/reactome/REACT_116125.6;http://identifiers.org/reactome/REACT_834.3;http://identifiers.org/reactome/REACT_1851.6;http://identifiers.org/reacto…	22									-	-	-	-	x	-	-	x	x
P18075	BMP7	hsa04390	1									-	-	-	x	-	-	-	x	x
Q05901	CHRNB3	hsa04080;http://identifiers.org/panther.pathway/P00044	2									-	-	-	-	-	-	-	-	-
O75947	ATP5H	hsa05016;hsa05010;hsa05012	3									-	-	-	-	x	-	-	-	-
Q7Z5K2	WAPAL	http://identifiers.org/reactome/REACT_115566.4;http://identifiers.org/reactome/REACT_150471.3;http://identifiers.org/reactome/REACT_152.7;http://identifiers.org/reactome/REACT_910.6;http://identifiers.org/reactome/REACT_21300.6;http://identifiers.org/reactome/REACT_21391.7;http://identifiers.org/reactome/REACT_150314.3;http://identifiers.org/reactome/REACT_1538.4;http://identifiers.org/reactome/R…	12									-	-	-	-	-	-	-	x	-
Q9NYG5	ANAPC11	http://identifiers.org/reactome/REACT_6785.2;http://identifiers.org/reactome/REACT_169122.3;http://identifiers.org/reactome/REACT_2137.3;http://identifiers.org/reactome/REACT_6871.3;http://identifiers.org/reactome/REACT_169445.3;http://identifiers.org/reactome/REACT_6828.2;http://identifiers.org/reactome/REACT_1574.3;http://identifiers.org/reactome/REACT_169107.3;http://identifiers.org/reactome/R…	64									-	-	-	-	x	-	-	x	-
Q8IV50	LYSMD2		0	1.16	+	1.00						-	-	-	-	-	-	-	-	-
P49356	FNTB	http://identifiers.org/reactome/REACT_116125.6;http://identifiers.org/reactome/REACT_111102.5	2									-	-	-	-	x	-	-	-	-
O43242	PSMD3	http://identifiers.org/reactome/REACT_12478.2;http://identifiers.org/reactome/REACT_6785.2;http://identifiers.org/reactome/REACT_1505.3;http://identifiers.org/reactome/REACT_169445.3;http://identifiers.org/reactome/REACT_1574.3;http://identifiers.org/reactome/REACT_9029.3;http://identifiers.org/reactome/REACT_1590.2;http://identifiers.org/reactome/REACT_111045.2;http://identifiers.org/reactome/RE…	173									-	-	x	-	x	-	-	-	-
Q9UPN6	SCAF8		0						1237+	+		-	-	-	-	x	-	-	-	-
P53634	CTSC	http://identifiers.org/reactome/REACT_6900.9;http://identifiers.org/reactome/REACT_75774.5;hsa04142	3									-	-	x	-	-	-	-	x	-
Q14108	SCARB2	hsa04142	1									-	-	-	-	-	-	-	-	-
Q9Y3Y4	PYGO1	http://identifiers.org/reactome/REACT_116125.6;http://identifiers.org/reactome/REACT_111102.5	2									-	-	-	-	-	-	-	-	x
Q14103	HNRNPD	http://identifiers.org/reactome/REACT_25325.2;http://identifiers.org/reactome/REACT_20605.4;http://identifiers.org/reactome/REACT_1788.5;http://identifiers.org/reactome/REACT_71.6;http://identifiers.org/reactome/REACT_21257.3;http://identifiers.org/reactome/REACT_24994.3	6									-	-	-	-	x	-	-	-	-
Q14106	TOB2	hsa03018	1									-	-	-	-	-	-	-	-	-
O43424	GRID2	hsa04080;hsa04730	2									-	-	-	x	-	-	-	-	x
Q4LDG9	DNAL1	hsa05016	1									-	-	-	-	-	-	-	-	-
O43426	SYNJ1	hsa04070;http://identifiers.org/panther.pathway/P00029;http://identifiers.org/reactome/REACT_111102.5	3									-	-	-	-	x	-	-	-	-
P16150	SPN	hsa04514;hsa05169	2									-	-	x	x	-	-	-	-	-
P16157	ANK1	hsa05205	1									-	-	-	-	-	-	-	-	-
Q16851	UGP2	hsa00500	1									-	-	-	-	x	-	-	-	-
A6NMX2	EIF4E1B	hsa04066;hsa04910;hsa03013;hsa04150;hsa04151	5									-	-	-	-	x	-	-	-	-
Q3B726	TWISTNB	hsa03020;hsa00240;hsa00230	3									-	-	-	-	x	-	-	-	-
P04626	ERBB2	hsa05219;http://identifiers.org/reactome/REACT_9417.8;hsa05212;hsa05213;http://identifiers.org/reactome/REACT_19271.2;hsa05215;http://identifiers.org/reactome/REACT_18266.2;hsa05230;hsa04510;hsa04066;http://identifiers.org/reactome/REACT_12578.5;http://identifiers.org/reactome/REACT_111045.2;http://identifiers.org/reactome/REACT_116125.6;http://identifiers.org/reactome/REACT_118773.5;http://ident…	52						877-	-		k	-	-	-	x	-	x	x	x
Q16854	DGUOK	hsa00230	1									-	-	-	-	x	-	-	-	-
Q9UGP8	SEC63	hsa04141;hsa03060	2									-	-	-	-	-	-	-	-	-
P04628	WNT1	hsa04550;hsa05205;hsa04310;hsa05200;http://identifiers.org/reactome/REACT_111102.5;http://identifiers.org/panther.pathway/P00005;hsa04390;http://identifiers.org/reactome/REACT_111045.2;http://identifiers.org/reactome/REACT_116125.6	9									-	-	x	x	x	-	-	x	x
P04629	NTRK1	http://identifiers.org/reactome/REACT_12058.3;http://identifiers.org/reactome/REACT_12005.3;http://identifiers.org/reactome/REACT_12056.6;http://identifiers.org/reactome/REACT_12076.5;hsa04010;hsa05200;hsa05202;http://identifiers.org/reactome/REACT_12464.6;hsa04722;hsa04750;hsa04144;http://identifiers.org/reactome/REACT_12002.5;hsa05230;http://identifiers.org/reactome/REACT_111102.5;http://identi…	16									k	-	x	x	x	-	x	x	x
A5YKK6	CNOT1	hsa03018	1									-	-	-	-	x	-	-	-	-
P56817	BACE1	http://identifiers.org/panther.pathway/P00003	1									-	-	-	-	x	-	-	-	-
O75369	FLNB	hsa05205;hsa05132;hsa04510;hsa04010	4	1.57	+	0.48			2276+;2260+	+		-	-	-	-	-	-	-	-	-
Q8TCT1	PHOSPHO1	hsa00564	1									-	-	-	-	x	-	-	-	-
P41145	OPRK1	hsa04080	1									-	-	x	-	-	-	-	-	-
P41146	OPRL1	hsa04080	1									-	-	-	-	-	-	-	-	-
O14782	KIF3C	http://identifiers.org/reactome/REACT_6900.9;http://identifiers.org/reactome/REACT_75774.5	2									-	-	x	-	-	-	-	-	-
P20851	C4BPB	hsa05133	1									-	-	x	-	-	-	-	-	-
O14786	NRP1	http://identifiers.org/panther.pathway/P00007;http://identifiers.org/reactome/REACT_19199.2;http://identifiers.org/reactome/REACT_19271.2;http://identifiers.org/reactome/REACT_18266.2;hsa04360;http://identifiers.org/reactome/REACT_111045.2;http://identifiers.org/reactome/REACT_19236.2	7						899+	+		-	-	-	x	-	-	-	-	-
O14788	TNFSF11	hsa04064;hsa04917;hsa04380	3									-	-	x	x	x	-	-	x	x
Q6NWY9	PRPF40B	hsa03040	1									-	-	-	-	x	-	-	-	-
Q96F10	SAT2	hsa00330	1									-	-	-	-	x	-	-	-	-
P67870	CSNK2B	http://identifiers.org/reactome/REACT_115566.4;hsa03008;http://identifiers.org/reactome/REACT_22205.2;http://identifiers.org/reactome/REACT_152.7;hsa04310;hsa04530;http://identifiers.org/reactome/REACT_111102.5;http://identifiers.org/reactome/REACT_21391.7;http://identifiers.org/reactome/REACT_910.6;http://identifiers.org/reactome/REACT_18266.2;hsa04520;hsa05168;hsa05169;http://identifiers.org/re…	20									-	-	-	-	x	-	-	-	-
Q13347	EIF3I	http://identifiers.org/reactome/REACT_78.4;http://identifiers.org/reactome/REACT_1655.6;http://identifiers.org/reactome/REACT_1470.5;http://identifiers.org/reactome/REACT_1768.6;http://identifiers.org/reactome/REACT_1788.5;http://identifiers.org/reactome/REACT_467.4;http://identifiers.org/reactome/REACT_846.5;http://identifiers.org/reactome/REACT_1835.4;http://identifiers.org/reactome/REACT_2159.…	40	1.58	+	0.56						-	-	-	-	x	-	-	-	-
P23588	EIF4B	http://identifiers.org/reactome/REACT_125.4;http://identifiers.org/reactome/REACT_762.2;http://identifiers.org/reactome/REACT_78.4;http://identifiers.org/reactome/REACT_21393.2;http://identifiers.org/reactome/REACT_833.4;http://identifiers.org/reactome/REACT_150210.3;http://identifiers.org/reactome/REACT_1470.5;http://identifiers.org/reactome/REACT_1768.6;http://identifiers.org/reactome/REACT_178…	63	1.52	+	1.23	0.73		211+;609+	+		-	-	-	-	x	-	-	-	-
Q9UL01	DSE	http://identifiers.org/reactome/REACT_116125.6;http://identifiers.org/reactome/REACT_15518.6	2									-	-	-	-	x	-	-	-	-
P54368	OAZ1	http://identifiers.org/reactome/REACT_13565.3	1									-	-	-	-	x	-	-	-	-
Q13349	ITGAD	http://identifiers.org/panther.pathway/P00034;hsa04810	2									-	-	x	x	-	-	-	-	-
P21980	TGM2	hsa05016	1									-	-	-	-	x	-	-	-	-
O95153	BZRAP1	http://identifiers.org/reactome/REACT_111045.2;http://identifiers.org/reactome/REACT_116125.6;http://identifiers.org/reactome/REACT_13477.3;http://identifiers.org/reactome/REACT_1505.3;http://identifiers.org/reactome/REACT_15518.6	5									-	-	-	-	-	-	-	-	-
P20585	MSH3	hsa05200	1									-	-	-	-	x	-	-	-	-
Q16270	IGFBP7	http://identifiers.org/reactome/REACT_120956.4	1									-	-	-	x	-	-	-	-	-
Q96FZ7	CHMP6	http://identifiers.org/reactome/REACT_6185.9;http://identifiers.org/reactome/REACT_6359.9;http://identifiers.org/reactome/REACT_6256.8;http://identifiers.org/reactome/REACT_11123.6;hsa04144;http://identifiers.org/reactome/REACT_6361.8;http://identifiers.org/reactome/REACT_116125.6;http://identifiers.org/reactome/REACT_27258.2	8									-	-	-	-	-	-	-	x	-
Q9ULJ7	ANKRD50		0						1299+	+		-	-	-	-	-	-	-	-	-
P49771	FLT3LG	hsa05200	1									-	-	x	-	-	-	-	-	x
P49770	EIF2B2	hsa03013	1									-	-	-	-	x	-	-	-	-
Q9P2F6	ARHGAP20	http://identifiers.org/reactome/REACT_111102.5	1									-	-	-	-	-	-	-	-	-
O15524	SOCS1	http://identifiers.org/reactome/REACT_6900.9;http://identifiers.org/reactome/REACT_6802.6;hsa05206;http://identifiers.org/reactome/REACT_25078.2;hsa04910;hsa04917;hsa04380;http://identifiers.org/reactome/REACT_75790.3;hsa04930;hsa05145;http://identifiers.org/reactome/REACT_25229.2	11									-	-	-	-	x	-	-	-	x
O95639	CPSF4	hsa03015	1									-	-	-	-	x	-	-	-	-
O15520	FGF10	http://identifiers.org/reactome/REACT_21310.3;http://identifiers.org/reactome/REACT_762.2;http://identifiers.org/reactome/REACT_9417.8;http://identifiers.org/reactome/REACT_147723.3;http://identifiers.org/reactome/REACT_150210.3;http://identifiers.org/reactome/REACT_11061.8;http://identifiers.org/reactome/REACT_332.5;http://identifiers.org/reactome/REACT_115596.6;http://identifiers.org/reactome/R…	51									-	-	-	x	x	-	-	x	x
O95630	STAMBP	hsa04144	1									-	-	-	-	x	-	-	-	-
O95631	NTN1	hsa04360;http://identifiers.org/reactome/REACT_18266.2;http://identifiers.org/reactome/REACT_111045.2	3									-	-	-	x	-	-	-	x	-
O15528	CYP27B1	hsa05152	1									-	-	-	-	x	-	-	-	-
A0MZ66	KIAA1598		0						24+	+		-	-	-	x	-	-	-	-	-
Q13733	ATP1A4	hsa04960;hsa04974;hsa04978;hsa04973;hsa04918;hsa04919;hsa04261	7									-	-	-	x	-	-	-	-	-
Q9UN42	ATP1B4	hsa04960;hsa04974;hsa04978;hsa04973;hsa04918;hsa04919;hsa04261	7									-	-	-	-	x	-	-	-	-
Q9BUE0	MED18	http://identifiers.org/reactome/REACT_21310.3;http://identifiers.org/reactome/REACT_12478.2;http://identifiers.org/reactome/REACT_19184.4;http://identifiers.org/reactome/REACT_9417.8;http://identifiers.org/reactome/REACT_21340.6;http://identifiers.org/reactome/REACT_1505.3;http://identifiers.org/reactome/REACT_11061.8;http://identifiers.org/reactome/REACT_111102.5;http://identifiers.org/reactome/…	60									-	-	-	-	x	-	-	-	-
P30511	HLA-F	hsa05203;hsa04514;hsa05168;hsa05169;hsa04145;hsa04144	6									-	-	x	-	-	-	-	-	-
Q9NW64	RBM22	hsa03040	1									-	-	-	-	x	-	-	-	-
P30519	HMOX2	hsa04978	1									-	-	-	-	x	-	-	-	-
P30518	AVPR2	hsa04080	1									-	-	-	-	-	-	-	-	-
Q96GX9	APIP	hsa00270	1									-	-	-	-	x	-	-	x	-
O95249	GOSR1	hsa04130	1									-	-	-	-	-	-	-	-	-
O95248	SBF1		0						1751-	-		-	-	-	-	x	-	-	-	-
Q96GX5	MASTL	http://identifiers.org/reactome/REACT_115566.4;http://identifiers.org/reactome/REACT_21391.7;http://identifiers.org/reactome/REACT_152.7;http://identifiers.org/reactome/REACT_1857.7;http://identifiers.org/reactome/REACT_828.3;http://identifiers.org/reactome/REACT_150182.3;http://identifiers.org/reactome/REACT_21300.6;http://identifiers.org/reactome/REACT_765.5;http://identifiers.org/reactome/REAC…	13									-	-	-	-	x	-	-	x	-
Q08999	RBL2	http://identifiers.org/reactome/REACT_115566.4;hsa04068;http://identifiers.org/reactome/REACT_152.7;hsa04110;hsa05203;http://identifiers.org/reactome/REACT_21300.6;http://identifiers.org/reactome/REACT_21391.7;http://identifiers.org/reactome/REACT_821.3;http://identifiers.org/reactome/REACT_21267.4;http://identifiers.org/reactome/REACT_383.7;http://identifiers.org/reactome/REACT_1590.2;hsa04151	12									-	-	-	-	x	-	-	-	-
Q8NHE4	ATP6V0E2	hsa04721;hsa05120;hsa04145;hsa05110	4									-	-	-	-	-	-	-	-	-
P48426	PIP4K2A	http://identifiers.org/reactome/REACT_1505.3;http://identifiers.org/reactome/REACT_15518.6;hsa04070;http://identifiers.org/reactome/REACT_111045.2;http://identifiers.org/reactome/REACT_116125.6;http://identifiers.org/reactome/REACT_13477.3;hsa04810	7									-	-	-	-	x	-	-	-	-
P29279	CTGF	http://identifiers.org/reactome/REACT_21310.3;http://identifiers.org/reactome/REACT_12478.2;http://identifiers.org/reactome/REACT_19184.4;http://identifiers.org/reactome/REACT_9417.8;http://identifiers.org/reactome/REACT_21340.6;http://identifiers.org/reactome/REACT_1505.3;http://identifiers.org/reactome/REACT_11061.8;http://identifiers.org/reactome/REACT_111102.5;http://identifiers.org/reactome/…	62									-	-	-	x	x	-	-	x	x
Q01813	PFKP	hsa04919;hsa05230;hsa03018	3									-	-	-	-	x	-	-	-	-
Q9Y2Z0	SUGT1	hsa04621	1						317+	+		-	-	-	-	-	-	-	-	-
P29274	ADORA2A	http://identifiers.org/reactome/REACT_12056.6;http://identifiers.org/reactome/REACT_111102.5;hsa04015;hsa05012;hsa04080;http://identifiers.org/reactome/REACT_11061.8;hsa04270	7									-	-	-	-	x	-	-	x	-
P29275	ADORA2B	hsa04015;hsa04080;hsa04270	3									-	-	-	-	x	-	-	-	-
Q07352	ZFP36L1	http://identifiers.org/reactome/REACT_71.6;http://identifiers.org/reactome/REACT_1788.5;http://identifiers.org/reactome/REACT_24994.3;http://identifiers.org/reactome/REACT_20605.4;http://identifiers.org/reactome/REACT_21257.3	5									-	-	x	x	x	-	-	x	x
Q9Y2Z4	YARS2	hsa00970	1									-	-	-	-	x	-	-	-	-
P31391	SSTR4	hsa04080	1									-	-	-	x	x	-	-	-	-
P09493	TPM1	hsa05206;hsa04261	2									-	-	-	x	-	-	-	-	-
P09496	CLTA	http://identifiers.org/reactome/REACT_6900.9;http://identifiers.org/reactome/REACT_172581.3;http://identifiers.org/reactome/REACT_22205.2;http://identifiers.org/reactome/REACT_12056.6;http://identifiers.org/reactome/REACT_75774.5;hsa05100;http://identifiers.org/reactome/REACT_17015.7;http://identifiers.org/reactome/REACT_19187.2;http://identifiers.org/reactome/REACT_19400.3;http://identifiers.org…	20	1.15	+	0.71						-	-	x	-	-	-	-	-	-
P09497	CLTB	http://identifiers.org/reactome/REACT_172581.3;hsa05100;http://identifiers.org/reactome/REACT_111102.5;hsa04721;hsa04142;hsa04144;hsa05016	7									-	-	-	-	-	-	-	-	-
Q9NVC6	MED17	http://identifiers.org/reactome/REACT_21310.3;http://identifiers.org/reactome/REACT_12478.2;http://identifiers.org/reactome/REACT_19184.4;http://identifiers.org/reactome/REACT_9417.8;http://identifiers.org/reactome/REACT_21340.6;http://identifiers.org/reactome/REACT_1505.3;http://identifiers.org/reactome/REACT_11061.8;http://identifiers.org/reactome/REACT_111102.5;http://identifiers.org/reactome/…	61									-	-	-	-	x	-	-	-	-
Q9BT43	POLR3GL	http://identifiers.org/reactome/REACT_1788.5;hsa03020;hsa05169;hsa00230;http://identifiers.org/reactome/REACT_71.6;hsa00240	6									-	-	-	-	x	-	-	-	-
Q9BT40	INPP5K	hsa04070;hsa04910;http://identifiers.org/reactome/REACT_111045.2	3									-	-	-	x	x	-	-	-	-
P07478	PRSS2	http://identifiers.org/reactome/REACT_6802.6;hsa04080;hsa04974;http://identifiers.org/reactome/REACT_6900.9	4									-	-	-	-	-	-	-	-	-
P07477	PRSS1	hsa04080;hsa04974	2									-	-	-	-	x	-	-	-	-
P01138	NGF	http://identifiers.org/reactome/REACT_12058.3;http://identifiers.org/reactome/REACT_12005.3;http://identifiers.org/reactome/REACT_12056.6;http://identifiers.org/reactome/REACT_13776.2;http://identifiers.org/reactome/REACT_12076.5;hsa04010;http://identifiers.org/reactome/REACT_111102.5;http://identifiers.org/reactome/REACT_12464.6;hsa04015;hsa04014;hsa04750;http://identifiers.org/reactome/REACT_12…	17									-	-	-	x	x	-	-	-	-
P01130	LDLR	hsa05160;hsa05145;http://identifiers.org/reactome/REACT_116125.6;hsa04144;http://identifiers.org/reactome/REACT_111102.5	5						828-	-		-	-	-	-	-	-	-	-	-
P01133	EGF	hsa05219;hsa04068;http://identifiers.org/reactome/REACT_9417.8;hsa05212;hsa05213;http://identifiers.org/reactome/REACT_115852.3;hsa05214;hsa05215;http://identifiers.org/reactome/REACT_12478.2;hsa05231;hsa04510;hsa04066;http://identifiers.org/reactome/REACT_12578.5;http://identifiers.org/reactome/REACT_12579.3;http://identifiers.org/reactome/REACT_116125.6;http://identifiers.org/reactome/REACT_118…	59									-	-	-	-	x	-	-	-	-
Q96T52	IMMP2L	hsa03060	1									-	-	-	-	x	-	-	-	-
P01135	TGFA	http://identifiers.org/panther.pathway/P00018;hsa05212;hsa05211;hsa05200;hsa05214;hsa05215;hsa05223;hsa04012	8									-	-	-	-	-	-	-	x	-
Q9UGM6	WARS2	hsa00970	1									-	-	-	-	x	-	-	-	x
P01137	TGFB1	hsa05212;hsa05211;http://identifiers.org/reactome/REACT_169445.3;http://identifiers.org/reactome/REACT_169107.3;hsa04144;hsa04068;hsa04380;http://identifiers.org/reactome/REACT_111045.2;http://identifiers.org/reactome/REACT_116125.6;http://identifiers.org/reactome/REACT_169103.3;http://identifiers.org/reactome/REACT_169192.3;http://identifiers.org/reactome/REACT_169122.3;hsa05145;http://identifie…	33									-	-	x	x	x	-	-	x	x
P00846	MT-ATP6	hsa05016;hsa05010;hsa05012	3									-	-	-	-	x	-	-	-	-
Q86UR5	RIMS1	http://identifiers.org/reactome/REACT_1505.3;http://identifiers.org/reactome/REACT_15518.6;hsa04721;http://identifiers.org/reactome/REACT_111045.2;http://identifiers.org/reactome/REACT_116125.6;http://identifiers.org/reactome/REACT_13477.3	6									-	-	-	-	-	-	-	-	-
Q5SSG8	MUC21	http://identifiers.org/reactome/REACT_17015.7	1									-	-	-	-	x	-	-	-	-
P16989	YBX3	hsa04530	1									-	-	-	-	x	-	-	-	-
Q9C0E4	GRIP2	http://identifiers.org/reactome/REACT_18347.2;http://identifiers.org/reactome/REACT_15370.3;http://identifiers.org/reactome/REACT_13477.3;http://identifiers.org/reactome/REACT_18422.2;http://identifiers.org/reactome/REACT_18307.2	5									-	-	-	-	-	-	-	-	-
Q9Y4P1	ATG4B	hsa04140	1									-	-	-	-	x	-	-	-	-
Q9BXP5	SRRT		0						864+	+		-	-	-	-	x	-	-	x	-
P32856	STX2	hsa04721;hsa04130	2									-	-	-	x	-	-	-	-	x
Q92604	LPGAT1	hsa00564	1									-	-	-	-	x	-	-	-	-
P62837	UBE2D2	http://identifiers.org/reactome/REACT_6900.9;hsa04141;hsa05131;http://identifiers.org/reactome/REACT_6802.6;http://identifiers.org/reactome/REACT_6809.9;http://identifiers.org/reactome/REACT_6783.9;http://identifiers.org/reactome/REACT_25281.5	7									-	-	x	-	x	-	-	-	-
Q92600	RQCD1	http://identifiers.org/reactome/REACT_20639.3;http://identifiers.org/reactome/REACT_20605.4;http://identifiers.org/reactome/REACT_1788.5;http://identifiers.org/reactome/REACT_71.6;http://identifiers.org/reactome/REACT_21257.3;http://identifiers.org/reactome/REACT_20514.2;hsa03018	7									-	-	-	-	x	-	-	-	-
Q86YV6	MYLK4	hsa04270;hsa04611;hsa04921;hsa04510;hsa04810	5									-	-	-	-	x	-	-	-	-
Q92608	DOCK2	hsa04062;hsa04666	2									-	-	x	x	-	-	-	x	-
O75558	STX11	hsa04130;http://identifiers.org/panther.pathway/P00044	2									-	-	-	-	-	-	-	-	-
Q9BZJ0	CRNKL1	hsa03040	1									-	-	-	-	x	-	-	-	-
O75886	STAM2	http://identifiers.org/reactome/REACT_9417.8;http://identifiers.org/reactome/REACT_111102.5;http://identifiers.org/reactome/REACT_115871.5;hsa04144;http://identifiers.org/reactome/REACT_12484.2;http://identifiers.org/reactome/REACT_116125.6	6	1.38	+	0.74			371-	-		-	-	-	-	-	-	-	-	-
P23219	PTGS1	hsa04611	1									-	-	-	-	x	-	-	-	-
O75880	SCO1	http://identifiers.org/reactome/REACT_111045.2;http://identifiers.org/reactome/REACT_116125.6;http://identifiers.org/reactome/REACT_15518.6	3									-	-	-	-	x	-	-	-	-
Q99983	OMD	http://identifiers.org/reactome/REACT_116125.6;http://identifiers.org/reactome/REACT_15518.6	2									-	-	-	x	x	-	-	-	-
Q99986	VRK1	http://identifiers.org/reactome/REACT_115566.4;http://identifiers.org/reactome/REACT_21391.7;http://identifiers.org/reactome/REACT_160251.3;http://identifiers.org/reactome/REACT_152.7;http://identifiers.org/reactome/REACT_21300.6;http://identifiers.org/reactome/REACT_765.5;http://identifiers.org/reactome/REACT_910.6;http://identifiers.org/reactome/REACT_21267.4;http://identifiers.org/reactome/REA…	9									-	-	-	-	x	-	-	x	-
Q99985	SEMA3C	hsa04360	1									-	-	x	x	-	-	-	-	-
P17858	PFKL	hsa04066;hsa05230;hsa03018	3									-	-	-	-	x	-	-	-	-
O75084	FZD7	http://identifiers.org/reactome/REACT_172581.3;hsa04550;http://identifiers.org/reactome/REACT_172638.3;hsa05205;hsa05200;http://identifiers.org/reactome/REACT_111102.5;hsa04390;hsa04310	8									-	-	x	x	-	-	-	x	x
P54886	ALDH18A1	hsa00330	1									-	-	-	-	x	-	-	-	-
Q13136	PPFIA1	http://identifiers.org/reactome/REACT_111045.2;http://identifiers.org/reactome/REACT_116125.6;http://identifiers.org/reactome/REACT_13477.3;http://identifiers.org/reactome/REACT_1505.3;http://identifiers.org/reactome/REACT_15518.6	5									-	-	-	x	-	-	-	-	-
Q13131	PRKAA1	http://identifiers.org/reactome/REACT_762.2;http://identifiers.org/reactome/REACT_21393.2;http://identifiers.org/reactome/REACT_150210.3;http://identifiers.org/reactome/REACT_21387.2;hsa04140;http://identifiers.org/reactome/REACT_1109.4;hsa04068;hsa04921;hsa04920;http://identifiers.org/reactome/REACT_498.8;http://identifiers.org/reactome/REACT_6838.2;http://identifiers.org/reactome/REACT_6964.3;h…	24						294+;294+	+		-	-	-	-	x	-	-	-	-
Q13133	NR1H3	hsa05160;hsa04931;hsa04932	3									-	-	-	-	x	-	-	-	-
P52735	VAV2	http://identifiers.org/reactome/REACT_160086.3;http://identifiers.org/reactome/REACT_19184.4;hsa04650;http://identifiers.org/reactome/REACT_11061.8;http://identifiers.org/reactome/REACT_18266.2;hsa04670;hsa04510;http://identifiers.org/reactome/REACT_160123.3;hsa04062;http://identifiers.org/reactome/REACT_111045.2;http://identifiers.org/reactome/REACT_21384.3;http://identifiers.org/reactome/REACT_…	48									-	-	x	x	-	-	-	-	-
P52732	KIF11	http://identifiers.org/reactome/REACT_6900.9;http://identifiers.org/reactome/REACT_75774.5	2						125+	+		-	-	x	-	-	-	-	x	-
P29965	CD40LG	hsa04660;hsa04514;hsa04064;hsa05145	4									-	-	x	x	x	-	-	x	x
P61952	GNG11	http://identifiers.org/reactome/REACT_19184.4;http://identifiers.org/reactome/REACT_21340.6;http://identifiers.org/reactome/REACT_1505.3;hsa04727;hsa04728;hsa04062;http://identifiers.org/reactome/REACT_21384.3;http://identifiers.org/reactome/REACT_6900.9;http://identifiers.org/reactome/REACT_278.7;http://identifiers.org/reactome/REACT_18274.2;http://identifiers.org/reactome/REACT_14828.6;http://i…	33									-	-	-	-	-	-	-	-	-
Q9UD71	PPP1R1B	hsa04728;http://identifiers.org/reactome/REACT_14797.6;hsa05031;http://identifiers.org/reactome/REACT_15334.2;http://identifiers.org/reactome/REACT_111102.5	5									-	-	-	-	x	-	-	-	-
O94806	PRKD3	http://identifiers.org/panther.pathway/P00005;hsa04015;http://identifiers.org/panther.pathway/P00056;http://identifiers.org/panther.pathway/P00018	4									-	-	-	-	x	-	-	-	-
O95402	MED26	http://identifiers.org/reactome/REACT_21310.3;http://identifiers.org/reactome/REACT_12478.2;http://identifiers.org/reactome/REACT_19184.4;http://identifiers.org/reactome/REACT_9417.8;http://identifiers.org/reactome/REACT_21340.6;http://identifiers.org/reactome/REACT_1505.3;http://identifiers.org/reactome/REACT_11061.8;http://identifiers.org/reactome/REACT_111102.5;http://identifiers.org/reactome/…	60									-	-	-	-	x	-	-	-	-
O95405	ZFYVE9	http://identifiers.org/reactome/REACT_120850.7;http://identifiers.org/reactome/REACT_169192.3;http://identifiers.org/reactome/REACT_169165.3;http://identifiers.org/reactome/REACT_169122.3;http://identifiers.org/reactome/REACT_169445.3;http://identifiers.org/reactome/REACT_169263.3;http://identifiers.org/reactome/REACT_169311.3;http://identifiers.org/reactome/REACT_169219.3;http://identifiers.org/…	19									-	-	-	-	-	-	-	-	-
P27469	G0S2	http://identifiers.org/reactome/REACT_21310.3;http://identifiers.org/reactome/REACT_12478.2;http://identifiers.org/reactome/REACT_19184.4;http://identifiers.org/reactome/REACT_9417.8;http://identifiers.org/reactome/REACT_21340.6;http://identifiers.org/reactome/REACT_1505.3;http://identifiers.org/reactome/REACT_11061.8;http://identifiers.org/reactome/REACT_111102.5;http://identifiers.org/reactome/…	60									-	-	-	-	-	-	-	-	-
Q14642	INPP5A	hsa04070;http://identifiers.org/reactome/REACT_111045.2	2									-	-	-	-	x	-	-	-	-
Q14643	ITPR1	http://identifiers.org/reactome/REACT_21310.3;http://identifiers.org/reactome/REACT_12478.2;hsa04611;http://identifiers.org/reactome/REACT_9417.8;http://identifiers.org/reactome/REACT_1505.3;http://identifiers.org/reactome/REACT_11061.8;hsa04720;http://identifiers.org/reactome/REACT_21264.2;http://identifiers.org/reactome/REACT_111102.5;http://identifiers.org/reactome/REACT_21272.5;hsa04728;http:…	79									-	-	-	-	-	-	-	-	-
Q14644	RASA3	hsa04014	1									-	-	-	-	x	-	-	-	-
Q8TD16	BICD2		0	1.38	+	0.51	0.76		425+	+		-	-	-	-	-	-	-	-	-
Q9H4G0	EPB41L1	hsa04530;http://identifiers.org/reactome/REACT_18347.2;http://identifiers.org/reactome/REACT_13477.3;http://identifiers.org/reactome/REACT_18307.2;http://identifiers.org/reactome/REACT_15370.3	5									-	-	-	-	-	-	-	-	-
Q99459	CDC5L	hsa03040	1						459+;511+;232+;232+;459+	+		-	-	-	-	x	-	-	x	-
Q8TD19	NEK9	http://identifiers.org/reactome/REACT_115566.4;http://identifiers.org/reactome/REACT_21391.7;http://identifiers.org/reactome/REACT_152.7;http://identifiers.org/reactome/REACT_21300.6;http://identifiers.org/reactome/REACT_765.5;http://identifiers.org/reactome/REACT_910.6;http://identifiers.org/reactome/REACT_21267.4;http://identifiers.org/reactome/REACT_383.7	8						520+;520+	+		-	-	-	-	x	-	-	x	-
Q969V1	MCHR2	hsa04080	1									-	-	-	-	-	-	-	-	-
Q6ZS82	RGS9BP	http://identifiers.org/reactome/REACT_116125.6;http://identifiers.org/reactome/REACT_111102.5	2									-	-	-	-	-	-	-	-	-
Q9UF12	PRODH2	hsa00330	1									-	-	-	-	x	-	-	-	-
P40938	RFC3	hsa03030	1									-	-	-	-	x	-	-	-	-
P40939	HADHA	hsa00062	1									-	-	-	-	x	-	-	-	-
P40933	IL15	hsa04668;hsa05168	2									-	-	x	x	x	-	-	x	x
P40937	RFC5	hsa03030	1									-	-	-	-	x	-	-	-	-
Q02045	MYL5	hsa04530;hsa04670;hsa04510;hsa04810	4									-	-	-	-	-	-	-	-	-
P31942	HNRNPH3		0	1.17	+	0.86	0.53					-	-	-	-	x	-	-	-	x
P31947	SFN	http://identifiers.org/reactome/REACT_12582.3;http://identifiers.org/reactome/REACT_163769.3;http://identifiers.org/reactome/REACT_19184.4;http://identifiers.org/reactome/REACT_9417.8;http://identifiers.org/reactome/REACT_21340.6;http://identifiers.org/reactome/REACT_1505.3;http://identifiers.org/reactome/REACT_11061.8;http://identifiers.org/reactome/REACT_9470.9;http://identifiers.org/reactome/R…	74									-	-	-	-	-	-	-	-	-
P31946	YWHAB	http://identifiers.org/reactome/REACT_12582.3;http://identifiers.org/reactome/REACT_12478.2;http://identifiers.org/reactome/REACT_762.2;http://identifiers.org/reactome/REACT_1505.3;http://identifiers.org/reactome/REACT_1109.4;http://identifiers.org/reactome/REACT_12579.3;http://identifiers.org/reactome/REACT_116125.6;http://identifiers.org/reactome/REACT_160158.3;http://identifiers.org/reactome/R…	135									-	-	-	-	x	-	-	-	-
Q8N1F7	NUP93	http://identifiers.org/reactome/REACT_78.4;http://identifiers.org/reactome/REACT_833.4;http://identifiers.org/reactome/REACT_1470.5;http://identifiers.org/reactome/REACT_1768.6;http://identifiers.org/reactome/REACT_1788.5;http://identifiers.org/reactome/REACT_765.5;http://identifiers.org/reactome/REACT_2089.5;http://identifiers.org/reactome/REACT_25229.2;http://identifiers.org/reactome/REACT_846.…	46									-	-	-	-	x	-	-	-	-
P31948	STIP1	hsa05020	1	1.16	+		0.61		354+	+		-	-	-	-	-	-	-	-	-
P60604	UBE2G2	hsa04141;hsa05012	2									-	-	-	-	x	-	-	-	-
Q14919	DRAP1	http://identifiers.org/reactome/REACT_120850.7;http://identifiers.org/reactome/REACT_169192.3;http://identifiers.org/reactome/REACT_169165.3;http://identifiers.org/reactome/REACT_169122.3;http://identifiers.org/reactome/REACT_169445.3;http://identifiers.org/reactome/REACT_169263.3;http://identifiers.org/reactome/REACT_169311.3;http://identifiers.org/reactome/REACT_169219.3;http://identifiers.org/…	18									-	-	-	-	x	-	-	-	-
P60953	CDC42	http://identifiers.org/reactome/REACT_160086.3;hsa05132;hsa05131;hsa05130;http://identifiers.org/reactome/REACT_19184.4;hsa05212;hsa05211;http://identifiers.org/reactome/REACT_19271.2;hsa04530;http://identifiers.org/reactome/REACT_18266.2;hsa04670;hsa04144;hsa04510;http://identifiers.org/reactome/REACT_19183.4;hsa04722;http://identifiers.org/reactome/REACT_160123.3;hsa04062;http://identifiers.org…	64									-	-	x	x	x	-	-	-	x
Q9BQ48	MRPL34	hsa03010	1									-	-	-	-	x	-	-	-	-
Q12774	ARHGEF5		0	1.55	+							-	-	x	x	-	-	-	-	-
P78333	GPC5	http://identifiers.org/reactome/REACT_116125.6;http://identifiers.org/reactome/REACT_15518.6;http://identifiers.org/reactome/REACT_228134.2;http://identifiers.org/reactome/REACT_111102.5	4									-	-	-	-	x	-	-	-	-
P19532	TFE3	hsa05202	1									-	-	x	-	x	-	-	-	-
Q12772	SREBF2	http://identifiers.org/reactome/REACT_111045.2	1									-	-	-	-	x	-	-	-	-
O94759	TRPM2	http://identifiers.org/reactome/REACT_15518.6;hsa04921	2									-	-	-	-	-	-	-	-	-
Q12778	FOXO1	http://identifiers.org/reactome/REACT_9417.8;hsa05215;hsa04068;http://identifiers.org/reactome/REACT_12578.5;http://identifiers.org/reactome/REACT_111045.2;http://identifiers.org/reactome/REACT_116125.6;http://identifiers.org/reactome/REACT_118773.5;http://identifiers.org/reactome/REACT_75774.5;http://identifiers.org/reactome/REACT_120736.4;http://identifiers.org/reactome/REACT_115596.6;http://id…	40									-	-	-	-	x	-	-	x	x
Q16644	MAPKAPK3	http://identifiers.org/reactome/REACT_12478.2;http://identifiers.org/reactome/REACT_1505.3;http://identifiers.org/reactome/REACT_1109.4;http://identifiers.org/reactome/REACT_111045.2;http://identifiers.org/reactome/REACT_116125.6;http://identifiers.org/reactome/REACT_160158.3;http://identifiers.org/panther.pathway/P00056;http://identifiers.org/reactome/REACT_9470.9;http://identifiers.org/reactome…	87									-	-	x	-	x	-	-	-	-
Q5FWF5	ESCO1	http://identifiers.org/reactome/REACT_115566.4;http://identifiers.org/reactome/REACT_152.7;http://identifiers.org/reactome/REACT_21300.6;http://identifiers.org/reactome/REACT_21391.7;http://identifiers.org/reactome/REACT_910.6;http://identifiers.org/reactome/REACT_21267.4;http://identifiers.org/reactome/REACT_383.7;http://identifiers.org/reactome/REACT_899.7	8									-	-	-	-	x	-	-	-	-
P07864	LDHC	hsa00270	1									-	-	-	x	x	-	-	-	-
Q9UPQ3	AGAP1	hsa04144	1									-	-	-	-	-	-	-	-	-
Q9UPQ9	TNRC6B	http://identifiers.org/reactome/REACT_6900.9;http://identifiers.org/reactome/REACT_6782.5;http://identifiers.org/reactome/REACT_6802.6;http://identifiers.org/reactome/REACT_111102.5;http://identifiers.org/reactome/REACT_6809.9;http://identifiers.org/reactome/REACT_6783.9;http://identifiers.org/reactome/REACT_21308.3;http://identifiers.org/reactome/REACT_120956.4;http://identifiers.org/reactome/RE…	10									-	-	-	-	-	-	-	-	-
P09936	UCHL1	hsa05012	1									-	-	-	-	x	-	-	x	-
Q9Y520	PRRC2C		0						164+;2190+;1971+;847+	+		-	-	-	-	-	-	-	-	x
Q9BPX3	NCAPG	http://identifiers.org/reactome/REACT_115566.4;http://identifiers.org/reactome/REACT_152.7;http://identifiers.org/reactome/REACT_21300.6;http://identifiers.org/reactome/REACT_21391.7;http://identifiers.org/reactome/REACT_910.6;http://identifiers.org/reactome/REACT_21267.4;http://identifiers.org/reactome/REACT_383.7	7									-	-	-	-	-	-	-	x	-
Q9H0C2	SLC25A31	hsa05016;hsa05012	2									-	-	-	-	x	-	-	-	-
Q9NS98	SEMA3G	hsa04360	1									-	-	-	x	-	-	-	-	-
Q9BPX5	ARPC5L	hsa05132;hsa05131;hsa05130;hsa05100;http://identifiers.org/panther.pathway/P00029;hsa04666;hsa04810	7									-	-	-	-	-	-	-	-	-
Q9NXB9	ELOVL2	hsa00062	1									-	-	-	-	x	-	-	-	-
Q15427	SF3B4	hsa03040	1	1.18	+							-	-	-	-	x	-	-	-	-
Q9NXB0	MKS1	http://identifiers.org/reactome/REACT_228134.2;http://identifiers.org/reactome/REACT_111102.5	2									-	-	-	x	-	-	-	-	-
Q9UQK1	PPP1R3C	http://identifiers.org/reactome/REACT_111045.2;http://identifiers.org/reactome/REACT_15518.6;http://identifiers.org/reactome/REACT_116125.6;hsa04910;hsa04931	5									-	-	-	-	x	-	-	-	-
Q9Y6U3	SCIN	hsa05203;hsa04666;hsa04810	3									-	-	-	-	-	-	-	-	-
Q8IWL3	HSCB	http://identifiers.org/reactome/REACT_17015.7	1									-	-	-	-	-	-	-	-	-
P38159	RBMX	hsa03040	1									-	-	-	-	x	-	-	-	x
P51610	HCFC1	hsa05168;http://identifiers.org/reactome/REACT_172610.3	2									-	-	-	-	x	-	-	x	-
Q8IWL2	SFTPA1	hsa05133;hsa04145	2									-	-	-	-	x	-	-	-	-
P51617	IRAK1	hsa05133;http://identifiers.org/reactome/REACT_6900.9;http://identifiers.org/reactome/REACT_22442.2;http://identifiers.org/reactome/REACT_13776.2;http://identifiers.org/reactome/REACT_22232.3;http://identifiers.org/reactome/REACT_6802.6;hsa05152;hsa05162;http://identifiers.org/reactome/REACT_111102.5;http://identifiers.org/reactome/REACT_6809.9;http://identifiers.org/reactome/REACT_25281.5;http:/…	21									-	-	x	-	x	-	-	-	-
O75822	EIF3J	http://identifiers.org/reactome/REACT_78.4;http://identifiers.org/reactome/REACT_1655.6;http://identifiers.org/reactome/REACT_1470.5;http://identifiers.org/reactome/REACT_1768.6;http://identifiers.org/reactome/REACT_1788.5;http://identifiers.org/reactome/REACT_467.4;http://identifiers.org/reactome/REACT_846.5;http://identifiers.org/reactome/REACT_1835.4;http://identifiers.org/reactome/REACT_2159.…	40	1.55	+	0.97	0.26		254+	+		-	-	-	-	x	-	-	-	-
Q99683	MAP3K5	hsa04141;http://identifiers.org/panther.pathway/P00018;http://identifiers.org/panther.pathway/P00021;http://identifiers.org/panther.pathway/P00006;hsa04071;hsa04722;http://identifiers.org/reactome/REACT_120956.4;hsa04010;hsa04668;hsa04932	10									-	-	x	-	x	-	-	x	-
Q08AE8	SPIRE1	hsa04320	1									-	-	-	-	-	-	-	-	-
Q96IZ0	PAWR		0	1.78	+				177+;177+	+		-	-	-	-	x	-	-	x	-
Q06124	PTPN11	http://identifiers.org/reactome/REACT_12582.3;http://identifiers.org/reactome/REACT_12478.2;http://identifiers.org/reactome/REACT_762.2;http://identifiers.org/reactome/REACT_1505.3;http://identifiers.org/reactome/REACT_25078.2;hsa04670;http://identifiers.org/reactome/REACT_1109.4;http://identifiers.org/reactome/REACT_12579.3;http://identifiers.org/reactome/REACT_116125.6;hsa04920;http://identifie…	146	1.27	+	0.61	0.57		584-	-		p	-	x	x	x	x	-	x	x
Q13698	CACNA1S	http://identifiers.org/panther.pathway/P00003;hsa04912;hsa04727;hsa04010;hsa05412;hsa05010;hsa04261;hsa04921;hsa04270	9									-	-	-	-	-	-	-	-	-
P13765	HLA-DOB	hsa05168;hsa04514;hsa05145;hsa04145;hsa05152	5									-	-	x	-	-	-	-	-	-
P13762	HLA-DRB4	http://identifiers.org/reactome/REACT_6900.9;http://identifiers.org/reactome/REACT_12582.3;http://identifiers.org/reactome/REACT_19358.5;http://identifiers.org/reactome/REACT_163936.3;http://identifiers.org/reactome/REACT_6802.6;http://identifiers.org/reactome/REACT_163769.3;http://identifiers.org/reactome/REACT_160274.3;hsa04514;http://identifiers.org/reactome/REACT_163701.3;http://identifiers.o…	21									-	-	x	-	-	-	-	-	-
P78368	CSNK1G2	http://identifiers.org/reactome/REACT_115810.2;http://identifiers.org/reactome/REACT_116125.6;http://identifiers.org/reactome/REACT_111102.5	3									-	-	-	-	x	-	-	-	-
P78369	CLDN10	hsa04530;hsa04514;hsa04670;hsa05160	4									-	-	-	x	-	-	-	-	-
Q6Y1H2	HACD2	hsa00062	1									-	-	-	-	x	-	-	-	-
Q9NRX4	PHPT1		0						116+	+		-	-	-	-	x	-	-	-	-
P78362	SRPK2		0						319+	+		-	-	x	-	x	-	-	-	x
P78363	ABCA4	http://identifiers.org/reactome/REACT_116125.6;http://identifiers.org/reactome/REACT_111102.5	2									-	-	-	-	x	-	-	-	-
P78364	PHC1	http://identifiers.org/reactome/REACT_6900.9;http://identifiers.org/reactome/REACT_6782.5;http://identifiers.org/reactome/REACT_6802.6;http://identifiers.org/reactome/REACT_6809.9;http://identifiers.org/reactome/REACT_6783.9;http://identifiers.org/reactome/REACT_21308.3;http://identifiers.org/reactome/REACT_120956.4;http://identifiers.org/reactome/REACT_25281.5	8									-	-	-	-	x	-	-	-	-
Q9NRX2	MRPL17	hsa03010	1									-	-	-	-	x	-	-	-	-
Q9NRX3	NDUFA4L2	hsa05016;hsa05010;hsa05012;hsa04932	4									-	-	-	-	-	-	-	-	-
P27918	CFP	http://identifiers.org/reactome/REACT_17015.7;hsa05168	2									-	-	x	-	x	-	-	-	-
P05129	PRKCG	http://identifiers.org/reactome/REACT_12478.2;http://identifiers.org/reactome/REACT_1505.3;http://identifiers.org/reactome/REACT_18307.2;hsa04670;http://identifiers.org/reactome/REACT_111045.2;http://identifiers.org/reactome/REACT_116125.6;hsa04921;http://identifiers.org/reactome/REACT_160158.3;http://identifiers.org/panther.pathway/P00056;http://identifiers.org/reactome/REACT_9470.9;http://ident…	113						521+?	+		-	-	-	-	x	-	-	-	-
P05120	SERPINB2	http://identifiers.org/reactome/REACT_604.6	1									-	-	-	-	-	-	-	-	-
P05121	SERPINE1	http://identifiers.org/reactome/REACT_21310.3;http://identifiers.org/reactome/REACT_12478.2;http://identifiers.org/reactome/REACT_19184.4;http://identifiers.org/reactome/REACT_9417.8;http://identifiers.org/reactome/REACT_169122.3;http://identifiers.org/reactome/REACT_1505.3;http://identifiers.org/reactome/REACT_169445.3;http://identifiers.org/reactome/REACT_120850.7;http://identifiers.org/reactom…	77									-	-	-	-	-	-	-	x	-
O95185	UNC5C	hsa04360	1									-	-	-	-	-	-	-	x	-
Q9UL54	TAOK2	hsa04010	1									-	-	-	x	x	-	-	x	-
O95182	NDUFA7	hsa05016;hsa05010;hsa05012;hsa04932	4									-	-	-	-	x	-	-	-	-
O95183	VAMP5	hsa04130	1									-	-	-	-	-	-	-	-	x
O00463	TRAF5	hsa05200;hsa05203;hsa05168;hsa05169;hsa04668;hsa04064	6									-	-	-	-	x	-	-	x	-
O00462	MANBA	hsa04142	1									-	-	-	-	x	-	-	-	-
Q9BRR6	ADPGK	http://identifiers.org/reactome/REACT_111045.2;http://identifiers.org/reactome/REACT_116125.6;http://identifiers.org/reactome/REACT_15518.6	3									-	-	-	-	x	-	-	-	-
P45880	VDAC2	hsa05016;hsa05012	2									-	-	-	-	-	-	-	-	-
Q9BRR9	ARHGAP9	http://identifiers.org/panther.pathway/P00047;http://identifiers.org/reactome/REACT_111102.5	2									-	-	-	-	-	-	-	-	-
Q7Z5P9	MUC19	http://identifiers.org/reactome/REACT_17015.7	1									-	-	-	-	x	-	-	-	-
P08603	CFH	http://identifiers.org/reactome/REACT_6802.6;http://identifiers.org/reactome/REACT_6900.9	2									-	-	x	-	-	-	-	-	-
Q96SL4	GPX7	hsa04918;http://identifiers.org/reactome/REACT_120956.4	2									-	-	-	-	-	-	-	-	-
P01588	EPO	hsa04066;http://identifiers.org/reactome/REACT_111045.2;http://identifiers.org/reactome/REACT_120956.4;hsa04151	4									-	-	-	-	x	-	-	x	x
P01589	IL2RA	http://identifiers.org/reactome/REACT_12582.3;http://identifiers.org/reactome/REACT_163769.3;http://identifiers.org/reactome/REACT_19184.4;http://identifiers.org/reactome/REACT_9417.8;http://identifiers.org/reactome/REACT_21340.6;http://identifiers.org/reactome/REACT_1505.3;http://identifiers.org/reactome/REACT_9470.9;http://identifiers.org/reactome/REACT_19344.4;hsa04144;http://identifiers.org/r…	74									-	-	x	-	x	-	-	x	-
O95988	TCL1B	hsa04151	1									-	-	-	-	-	-	-	-	-
P01583	IL1A	hsa05133;hsa05132;http://identifiers.org/reactome/REACT_6802.6;hsa04010;hsa05162;http://identifiers.org/reactome/REACT_6900.9;http://identifiers.org/reactome/REACT_22232.3;hsa05152;hsa05020;hsa04380;http://identifiers.org/reactome/REACT_75790.3;http://identifiers.org/reactome/REACT_22442.2;hsa04932;http://identifiers.org/reactome/REACT_120956.4	14									-	-	x	-	-	-	-	x	-
O95980	RECK	hsa05206	1									-	-	-	-	-	-	-	-	-
O95983	MBD3	http://identifiers.org/reactome/REACT_71.6;http://identifiers.org/reactome/REACT_1788.5	2									-	-	-	-	x	-	-	-	-
P43308	SSR2	http://identifiers.org/reactome/REACT_78.4;http://identifiers.org/reactome/REACT_1014.5;http://identifiers.org/reactome/REACT_17015.7;http://identifiers.org/reactome/REACT_1788.5;hsa04141;http://identifiers.org/reactome/REACT_71.6;http://identifiers.org/reactome/REACT_717.3	7									-	-	-	-	-	-	-	-	-
Q9HBA0	TRPV4	hsa04750;http://identifiers.org/reactome/REACT_15518.6	2									-	-	-	x	-	-	-	-	-
Q9H1C0	LPAR5	hsa04015;hsa05200;hsa04151	3									-	-	-	-	-	-	-	-	-
P35398	RORA	http://identifiers.org/reactome/REACT_21310.3;http://identifiers.org/reactome/REACT_12478.2;http://identifiers.org/reactome/REACT_19184.4;http://identifiers.org/reactome/REACT_9417.8;http://identifiers.org/reactome/REACT_21340.6;http://identifiers.org/reactome/REACT_1505.3;http://identifiers.org/reactome/REACT_11061.8;http://identifiers.org/reactome/REACT_111102.5;http://identifiers.org/reactome/…	60									-	-	x	x	x	-	-	x	x
P43304	GPD2	hsa00564	1									-	-	-	-	x	-	-	-	-
P43307	SSR1	hsa04141;http://identifiers.org/reactome/REACT_717.3;http://identifiers.org/reactome/REACT_1014.5;http://identifiers.org/reactome/REACT_17015.7;http://identifiers.org/reactome/REACT_1788.5;http://identifiers.org/reactome/REACT_18356.4;http://identifiers.org/reactome/REACT_71.6;http://identifiers.org/reactome/REACT_78.4	8									-	-	-	-	-	-	-	-	-
Q99661	KIF2C	http://identifiers.org/reactome/REACT_6900.9;http://identifiers.org/reactome/REACT_115566.4;http://identifiers.org/reactome/REACT_150471.3;http://identifiers.org/reactome/REACT_152.7;http://identifiers.org/reactome/REACT_910.6;http://identifiers.org/reactome/REACT_21300.6;http://identifiers.org/reactome/REACT_21391.7;http://identifiers.org/reactome/REACT_150314.3;http://identifiers.org/reactome/R…	14									-	-	x	-	-	-	-	x	-
Q99666	RGPD5	hsa03013	1									-	-	-	-	-	-	-	-	-
P18054	ALOX12	hsa04750	1									-	-	-	-	x	-	-	-	-
P62736	ACTA2	http://identifiers.org/panther.pathway/P00016;http://identifiers.org/panther.pathway/P00029;hsa04270	3						242+?	+		-	-	-	-	-	-	-	-	-
P15531	NME1	hsa00240;hsa00230	2	1.15	+	0.94	0.94					-	-	-	-	x	-	-	-	-
Q86VI4	LAPTM4B	hsa04142	1									-	-	-	-	-	-	-	-	-
Q14344	GNA13	http://identifiers.org/reactome/REACT_6900.9;hsa04071;hsa04611;http://identifiers.org/reactome/REACT_21264.2;http://identifiers.org/reactome/REACT_6802.6;http://identifiers.org/reactome/REACT_20524.3;http://identifiers.org/reactome/REACT_14819.5;http://identifiers.org/reactome/REACT_18407.6;hsa05200;http://identifiers.org/reactome/REACT_111102.5;http://identifiers.org/reactome/REACT_798.5;hsa0481…	21									-	-	-	-	-	-	-	-	x
Q86VI3	IQGAP3	hsa04810	1									-	-	-	-	x	-	-	-	-
Q6VVB1	NHLRC1	http://identifiers.org/reactome/REACT_111045.2;http://identifiers.org/reactome/REACT_116125.6;http://identifiers.org/reactome/REACT_15518.6	3									-	-	-	-	x	-	-	-	-
Q9H169	STMN4	http://identifiers.org/panther.pathway/P00016	1									-	-	-	x	-	-	-	-	-
Q6KF10	GDF6	hsa04390	1									-	-	-	-	x	-	-	x	x
P00451	F8	http://identifiers.org/reactome/REACT_604.6	1									-	-	-	-	-	-	-	-	-
P00450	CP	http://identifiers.org/reactome/REACT_15518.6	1									-	-	-	-	-	-	-	-	-
O75962	TRIO	http://identifiers.org/reactome/REACT_6900.9;http://identifiers.org/reactome/REACT_13638.3;http://identifiers.org/reactome/REACT_21264.2;http://identifiers.org/reactome/REACT_13776.2;http://identifiers.org/reactome/REACT_19231.4;http://identifiers.org/reactome/REACT_6802.6;http://identifiers.org/reactome/REACT_20524.3;http://identifiers.org/reactome/REACT_18407.6;http://identifiers.org/reactome/R…	19									-	-	-	-	x	-	-	-	-
Q96RE7	NACC1		0					x	489+	+		-	-	-	-	x	-	-	-	-
Q15835	GRK1	hsa04062;http://identifiers.org/reactome/REACT_116125.6;hsa04144;http://identifiers.org/reactome/REACT_111102.5	4									-	-	-	-	x	-	-	-	-
P22087	FBL	hsa03008	1									-	-	-	-	x	-	-	-	x
Q15831	STK11	http://identifiers.org/reactome/REACT_976.3;http://identifiers.org/reactome/REACT_498.8;http://identifiers.org/reactome/REACT_762.2;http://identifiers.org/reactome/REACT_6838.2;http://identifiers.org/reactome/REACT_1195.6;http://identifiers.org/reactome/REACT_150203.3;http://identifiers.org/reactome/REACT_1505.3;http://identifiers.org/reactome/REACT_21393.2;http://identifiers.org/reactome/REACT_1…	20									-	-	x	x	x	-	-	x	-
Q14123	PDE1C	http://identifiers.org/reactome/REACT_21310.3;http://identifiers.org/reactome/REACT_12478.2;http://identifiers.org/reactome/REACT_19184.4;http://identifiers.org/reactome/REACT_9417.8;http://identifiers.org/reactome/REACT_21340.6;http://identifiers.org/reactome/REACT_1505.3;http://identifiers.org/reactome/REACT_11061.8;http://identifiers.org/reactome/REACT_111102.5;http://identifiers.org/reactome/…	61									-	-	-	-	-	-	-	-	-
Q14126	DSG2	http://identifiers.org/reactome/REACT_6185.9;http://identifiers.org/reactome/REACT_701.5;http://identifiers.org/reactome/REACT_6288.5;http://identifiers.org/reactome/REACT_1767.4;http://identifiers.org/reactome/REACT_13579.2;http://identifiers.org/reactome/REACT_116125.6;http://identifiers.org/reactome/REACT_107.5;http://identifiers.org/reactome/REACT_963.3;http://identifiers.org/reactome/REACT_1…	20	1.61	+	0.55	0.63					-	-	-	x	-	-	-	-	-
P10114	RAP2A	http://identifiers.org/panther.pathway/P00034	1									-	-	-	x	-	-	-	-	-
P04745	AMY1B	hsa04973;hsa00500	2									-	-	-	-	-	-	-	-	-
P04746	AMY2A	hsa04973;hsa00500	2									-	-	-	-	-	-	-	-	-
Q6ZMR3	LDHAL6A	hsa00270	1									-	-	-	-	x	-	-	-	-
Q8N4M1	SLC44A3	hsa05231	1									-	-	-	-	x	-	-	-	-
Q16878	CDO1	hsa00270	1									-	-	-	-	x	-	-	-	-
O14924	RGS12	http://identifiers.org/reactome/REACT_6900.9;http://identifiers.org/reactome/REACT_21264.2;http://identifiers.org/reactome/REACT_19231.4;http://identifiers.org/reactome/REACT_6802.6;http://identifiers.org/reactome/REACT_20524.3;http://identifiers.org/reactome/REACT_111102.5;http://identifiers.org/reactome/REACT_798.5;http://identifiers.org/reactome/REACT_21340.6;http://identifiers.org/reactome/RE…	13									-	-	-	-	x	-	-	-	-
Q16877	PFKFB4	hsa04066	1									-	-	-	-	x	-	-	-	-
Q16875	PFKFB3	hsa04066	1									-	-	-	-	x	-	-	-	-
O75340	PDCD6		0	1.25	+							-	-	-	-	-	-	-	-	-
O75343	GUCY1B2	http://identifiers.org/reactome/REACT_116125.6;http://identifiers.org/reactome/REACT_23876.3;http://identifiers.org/reactome/REACT_604.6	3									-	-	-	-	x	-	-	-	-
O75348	ATP6V1G1	hsa04721;hsa05120;hsa04145;hsa05110	4									-	-	-	-	-	-	-	-	-
O15438	ABCC3	http://identifiers.org/reactome/REACT_15518.6	1									-	-	-	-	-	-	-	-	-
Q05655	PRKCD	http://identifiers.org/reactome/REACT_12478.2;http://identifiers.org/reactome/REACT_1505.3;http://identifiers.org/reactome/REACT_25078.2;http://identifiers.org/reactome/REACT_111045.2;http://identifiers.org/reactome/REACT_116125.6;http://identifiers.org/reactome/REACT_160158.3;http://identifiers.org/panther.pathway/P00056;http://identifiers.org/reactome/REACT_9470.9;http://identifiers.org/reactom…	92	1.15	+	1.27			313-	-		-	-	x	x	x	-	-	x	-
P25685	DNAJB1	hsa04141;http://identifiers.org/reactome/REACT_200780.3;http://identifiers.org/reactome/REACT_120956.4;http://identifiers.org/reactome/REACT_200819.3	4									-	-	-	-	-	-	-	-	-
P25686	DNAJB2	hsa04141	1									-	-	-	-	-	-	-	-	-
Q8NFH5	NUP35	http://identifiers.org/reactome/REACT_78.4;http://identifiers.org/reactome/REACT_833.4;http://identifiers.org/reactome/REACT_1470.5;http://identifiers.org/reactome/REACT_1768.6;http://identifiers.org/reactome/REACT_1788.5;http://identifiers.org/reactome/REACT_765.5;http://identifiers.org/reactome/REACT_2089.5;http://identifiers.org/reactome/REACT_25229.2;http://identifiers.org/reactome/REACT_846.…	46									-	-	-	-	x	-	-	-	-
P42167	TMPO	http://identifiers.org/reactome/REACT_115566.4;http://identifiers.org/reactome/REACT_12529.2;http://identifiers.org/reactome/REACT_160251.3;http://identifiers.org/reactome/REACT_15518.6;http://identifiers.org/reactome/REACT_152.7;http://identifiers.org/reactome/REACT_200828.3;http://identifiers.org/reactome/REACT_228024.2;http://identifiers.org/reactome/REACT_13477.3;http://identifiers.org/reacto…	20						223+	+		-	-	-	-	-	-	-	-	-
P20839	IMPDH1	hsa00230	1									-	-	x	-	x	-	-	x	-
Q96DB2	HDAC11	hsa05203	1									-	-	-	-	x	-	-	-	-
Q86YS3	RAB11FIP4	hsa04144	1									-	-	-	-	-	-	-	-	-
Q13362	PPP2R5C	http://identifiers.org/reactome/REACT_11063.2;http://identifiers.org/reactome/REACT_19344.4;http://identifiers.org/reactome/REACT_1538.4;hsa04728;http://identifiers.org/reactome/REACT_75774.5;http://identifiers.org/reactome/REACT_116125.6;http://identifiers.org/reactome/REACT_6900.9;http://identifiers.org/reactome/REACT_150471.3;http://identifiers.org/panther.pathway/P00018;http://identifiers.org…	44									-	-	-	-	x	-	-	-	-
Q13363	CTBP1	hsa04310;hsa05200;hsa05220	3									-	-	-	-	x	-	-	-	x
Q86YS7	C2CD5	http://identifiers.org/reactome/REACT_976.3;http://identifiers.org/reactome/REACT_498.8;http://identifiers.org/reactome/REACT_762.2;http://identifiers.org/reactome/REACT_1195.6;http://identifiers.org/reactome/REACT_150203.3;http://identifiers.org/reactome/REACT_150210.3;http://identifiers.org/reactome/REACT_11123.6;http://identifiers.org/reactome/REACT_332.5;http://identifiers.org/reactome/REACT_…	12									-	-	-	-	-	-	-	-	-
Q13367	AP3B2	hsa04142	1									-	-	-	-	-	-	-	-	-
P67812	SEC11A	http://identifiers.org/reactome/REACT_78.4;http://identifiers.org/reactome/REACT_1014.5;http://identifiers.org/reactome/REACT_17015.7;hsa03060;http://identifiers.org/reactome/REACT_71.6;http://identifiers.org/reactome/REACT_1788.5;http://identifiers.org/reactome/REACT_717.3	7									-	-	-	-	x	-	-	-	-
Q99538	LGMN	http://identifiers.org/reactome/REACT_6802.6;http://identifiers.org/reactome/REACT_6900.9;http://identifiers.org/reactome/REACT_75774.5;hsa04142	4									-	-	x	-	x	-	-	-	-
Q9Y5Q8	GTF3C5		0						182+;347+	+		-	-	-	-	x	-	-	-	x
P23560	BDNF	hsa05016;hsa04722;hsa04010	3									-	-	-	-	-	-	-	-	-
P11532	DMD	hsa05412	1									-	-	-	-	x	-	-	-	-
Q96KK5	HIST1H2AH	http://identifiers.org/reactome/REACT_172610.3	1									-	-	-	-	-	-	-	-	-
Q6PEY2	TUBA3E	hsa05130;hsa04145;hsa04540	3						224-?	-		-	-	-	-	-	-	-	-	-
Q16254	E2F4	http://identifiers.org/reactome/REACT_169122.3;http://identifiers.org/reactome/REACT_169445.3;http://identifiers.org/reactome/REACT_169107.3;http://identifiers.org/reactome/REACT_1590.2;http://identifiers.org/reactome/REACT_111045.2;http://identifiers.org/reactome/REACT_116125.6;http://identifiers.org/reactome/REACT_169192.3;http://identifiers.org/reactome/REACT_21391.7;http://identifiers.org/rea…	27									-	-	-	x	x	-	-	-	x
O95613	PCNT	http://identifiers.org/reactome/REACT_115566.4;http://identifiers.org/reactome/REACT_15296.3;http://identifiers.org/reactome/REACT_152.7;http://identifiers.org/reactome/REACT_15479.2;http://identifiers.org/reactome/REACT_160315.5;http://identifiers.org/reactome/REACT_21300.6;http://identifiers.org/reactome/REACT_21391.7;http://identifiers.org/reactome/REACT_21267.4;http://identifiers.org/reactome…	10									-	-	-	x	-	-	-	-	-
Q9ULH1	ASAP1	http://identifiers.org/panther.pathway/P00034;hsa04144;hsa04666	3									-	-	-	x	-	-	-	-	-
Q9ULH0	KIDINS220	http://identifiers.org/reactome/REACT_12058.3;http://identifiers.org/reactome/REACT_12005.3;http://identifiers.org/reactome/REACT_12056.6;http://identifiers.org/reactome/REACT_111102.5;hsa04722;http://identifiers.org/reactome/REACT_12002.5;http://identifiers.org/reactome/REACT_11061.8	7									-	-	-	x	-	-	-	-	-
O95619	YEATS4	http://identifiers.org/reactome/REACT_172610.3	1									-	-	-	-	x	-	-	-	-
P48051	KCNJ6	hsa04728;hsa04921;hsa04727	3									-	-	-	-	-	-	-	-	-
P48050	KCNJ4	hsa04921	1									-	-	-	-	-	-	-	-	-
P48052	CPA2	hsa04974	1									-	-	-	-	x	-	-	-	-
Q9H6B4	CLMP		0						333-	-		-	-	-	-	-	-	-	-	-
P48059	LIMS1		0						180+	+		-	-	-	x	-	-	-	x	-
P48058	GRIA4	hsa04080;http://identifiers.org/reactome/REACT_20563.4;http://identifiers.org/reactome/REACT_13477.3;http://identifiers.org/reactome/REACT_18307.2;http://identifiers.org/reactome/REACT_15370.3;hsa05031;http://identifiers.org/reactome/REACT_18347.2;hsa04728;http://identifiers.org/reactome/REACT_18422.2	9									-	-	-	-	-	-	-	-	-
P03372	ESR1	hsa05205;hsa04919;hsa04917	3									-	-	-	-	x	-	-	x	-
[truncated: 4,437 more rows]
