# Supplementary material for: Reconstruction and signal propagation analysis of the Syk signaling network in breast cancer cells
Source: PLoS Comput Biol. 2017 Mar 17;13(3):e1005432. doi: 10.1371/journal.pcbi.1005432 (PMC5376343; doi:10.1371/journal.pcbi.1005432)
Supplement: S1 File — Data representing the full Syk network and the subnetworks analyzed in the paper. An example of web visualization of the Syk networks based on a customized Cytoscape Web. (ZIP) [file pcbi.1005432.s019.zip › networks&code/full/rdw_edges.tsv]

O75197	Q9NPG1	5.445890907760597
O75197	Q13467	5.445890907760597
O75197	O60353	5.445890907760597
O75197	O00144	5.445890907760597
O75197	Q14332	5.445890907760597
O75197	Q9ULV1	5.445890907760597
O75197	Q9H461	5.445890907760597
O75197	O75084	5.445890907760597
O75197	Q9ULW2	5.445890907760597
O75197	Q9UP38	5.445890907760597
P52803	P29317	10.740243316450416
P52803	P22607	5.966801842472453
P52803	P21709	5.966801842472453
P52803	Q8N5V2	5.966801842472453
P52803	P17948	5.966801842472453
P52803	P10721	5.966801842472453
P52803	P09619	5.966801842472453
P52803	Q9UKW4	5.966801842472453
P52803	P06213	5.966801842472453
P52803	P22455	5.966801842472453
P52803	P06241	5.966801842472453
P52803	P16234	5.966801842472453
P52803	P07333	5.966801842472453
P52803	P11362	5.966801842472453
P52803	P08581	5.966801842472453
P52803	Q15375	5.966801842472453
P52803	P00533	10.740243316450416
P52803	P54764	10.740243316450416
P52803	P35968	5.966801842472453
P52803	P20936	5.966801842472453
P52803	P54756	5.966801842472453
P52803	P35916	5.966801842472453
P52803	P29320	5.966801842472453
P52803	P21802	5.966801842472453
P52803	P63000	5.966801842472453
P52803	Q02763	5.966801842472453
P52803	B3KS12	5.966801842472453
P52803	P08069	5.966801842472453
P52803	P08138	5.966801842472453
P52803	P61586	5.966801842472453
P52803	P52735	5.966801842472453
P52803	P29322	5.966801842472453
Q8TDF6	O14807	3.2124007444459797
Q8TDF6	P62070	3.2124007444459797
Q8TDF6	P01116	3.2124007444459797
Q8TDF6	P10301	3.2124007444459797
Q8TDF6	P01112	3.2124007444459797
Q8TDF6	P01111	3.2124007444459797
Q8WUD6	Q16760	2.6336616111389812
Q8WUD6	Q14693	2.6336616111389812
Q8WUD6	Q9BX93	2.6336616111389812
Q8WUD6	P14555	2.6336616111389812
Q8WUD6	O14939	2.6336616111389812
Q8WUD6	Q68DD2	2.6336616111389812
Q8WUD6	Q92539	2.6336616111389812
Q8WUD6	Q9UBM1	2.6336616111389812
Q8WUD6	Q59EA4	2.6336616111389812
Q8WUD6	Q9BQK8	2.6336616111389812
Q8WUD6	Q8IV08	2.6336616111389812
Q8WUD6	Q9BZM1	2.6336616111389812
Q8WUD6	Q9BZM2	2.6336616111389812
Q8WUD6	Q9NZ20	2.6336616111389812
Q8WUD6	Q3MJ16	2.6336616111389812
Q8WUD6	O14495	2.6336616111389812
Q8WUD6	P23743	2.6336616111389812
Q8WUD6	O15496	2.6336616111389812
Q8WUD6	Q9Y5K3	2.6336616111389812
Q8WUD6	Q5KSL6	2.6336616111389812
Q8WUD6	O60733	2.6336616111389812
Q8WUD6	Q6P1J6	2.6336616111389812
Q8WUD6	Q9C0D9	2.6336616111389812
Q8WUD6	P0C869	2.6336616111389812
Q8WUD6	Q86XP1	2.6336616111389812
Q8WUD6	P49585	2.6336616111389812
Q8WUD6	Q9Y6K0	2.6336616111389812
Q8WUD6	P39877	2.6336616111389812
Q8WUD6	Q9NZK7	2.6336616111389812
Q8WUD6	Q96BZ4	2.6336616111389812
Q8WUD6	P04180	2.6336616111389812
Q8WUD6	P04054	2.6336616111389812
Q8WUD6	P49619	2.6336616111389812
Q8WUD6	P47712	2.6336616111389812
Q8WUD6	O14494	2.6336616111389812
Q8WUD6	Q9Y6T7	2.6336616111389812
Q8WUD6	P52429	2.6336616111389812
Q8WUD6	Q5R387	2.6336616111389812
Q8WUD6	Q86XP0	2.6336616111389812
Q8WUD6	P52824	2.6336616111389812
Q8WUD6	Q13574	2.6336616111389812
Q8WUD6	O43688	2.6336616111389812
Q8WUD6	Q9UNK4	2.6336616111389812
Q8WUD6	Q9UP65	2.6336616111389812
Q8WUD6	P53816	2.6336616111389812
Q8WUD6	O75912	2.6336616111389812
Q8WUD6	P48739	2.6336616111389812
P10721	P0CF74	12.261960992249117
P10721	P19174	12.261960992249117
P10721	P06312	12.261960992249117
P10721	Q9Y243	12.261960992249117
P10721	P42336	12.261960992249117
P10721	P42680	12.261960992249117
P10721	P11487	12.261960992249117
P10721	Q9NP95	12.261960992249117
P10721	P42229	12.261960992249117
P10721	O76093	12.261960992249117
P10721	Q06187	12.261960992249117
P10721	P40763	22.07152978604841
P10721	Q9NVK5	12.261960992249117
P10721	P63000	12.261960992249117
P10721	Q9UPY6	12.261960992249117
P10721	P39880	12.261960992249117
P10721	Q13094	12.261960992249117
P10721	O14492	12.261960992249117
P10721	Q9HCT0	12.261960992249117
P10721	P31371	12.261960992249117
P10721	O95750	12.261960992249117
P10721	P52735	12.261960992249117
P10721	O15530	12.261960992249117
P10721	O75791	12.261960992249117
P10721	P11274	12.261960992249117
P10721	P62993	12.261960992249117
P10721	P09693	12.261960992249117
P10721	O00459	22.07152978604841
P10721	P31749	12.261960992249117
P10721	O60258	12.261960992249117
P10721	O15164	12.261960992249117
P10721	P33681	12.261960992249117
P10721	P0CG05	12.261960992249117
P10721	O60674	22.07152978604841
P10721	P15498	12.261960992249117
P10721	P01859	12.261960992249117
P10721	P31751	12.261960992249117
P10721	P46109	22.07152978604841
P10721	B4DER4	12.261960992249117
P10721	P21802	12.261960992249117
P10721	P10767	12.261960992249117
P10721	Q86Z14	12.261960992249117
P10721	Q7Z7A1	12.261960992249117
P10721	O00329	12.261960992249117
P10721	P21781	12.261960992249117
P10721	Q15147	12.261960992249117
P10721	P11362	12.261960992249117
P10721	P01834	12.261960992249117
P10721	Q92558	12.261960992249117
P10721	P27986	12.261960992249117
P10721	Q9UQC2	22.07152978604841
P10721	Q9GZV9	12.261960992249117
P10721	Q08881	12.261960992249117
P10721	Q8WYR1	12.261960992249117
P10721	P0CG06	12.261960992249117
P10721	P61586	12.261960992249117
P10721	Q6S5L8	12.261960992249117
P10721	Q9Y6W5	12.261960992249117
P10721	P22607	12.261960992249117
P10721	O43320	12.261960992249117
P10721	P01861	12.261960992249117
P10721	Q96F07	12.261960992249117
P10721	Q06124	22.07152978604841
P10721	Q32MZ4	22.07152978604841
P10721	Q13480	22.07152978604841
P10721	P48736	12.261960992249117
P10721	P55075	12.261960992249117
P10721	P51692	12.261960992249117
P10721	Q92529	12.261960992249117
P10721	P08236	12.261960992249117
P10721	P06239	12.261960992249117
P10721	O15520	12.261960992249117
P10721	P05230	12.261960992249117
P10721	P0CG04	12.261960992249117
P10721	Q9UEF7	12.261960992249117
P10721	O95684	22.07152978604841
P10721	P42081	12.261960992249117
P10721	P35568	12.261960992249117
P10721	P46108	12.261960992249117
P10721	Q01970	12.261960992249117
P10721	P08620	12.261960992249117
P10721	Q8IZP0	22.07152978604841
P10721	P29353	12.261960992249117
P10721	P06241	12.261960992249117
P10721	Q9UQB8	22.07152978604841
P10721	P42681	12.261960992249117
P10721	Q9NYB9	12.261960992249117
P10721	Q92569	12.261960992249117
P10721	Q9UKW4	12.261960992249117
P10721	Q00722	12.261960992249117
P10721	P01111	12.261960992249117
P10721	P01860	12.261960992249117
P10721	P22455	12.261960992249117
P10721	P01116	12.261960992249117
P10721	P12034	12.261960992249117
P10721	P98077	12.261960992249117
P10721	Q92614	12.261960992249117
P10721	Q9Y2A7	12.261960992249117
P10721	P42224	12.261960992249117
P10721	Q9GZY6	22.07152978604841
P10721	Q8WUW1	12.261960992249117
P10721	P20963	12.261960992249117
P10721	Q9UBW7	12.261960992249117
P10721	P01857	12.261960992249117
P10721	Q07889	12.261960992249117
P10721	P01112	12.261960992249117
P10721	P09038	12.261960992249117
P10721	P01602	12.261960992249117
P10721	Q9NQ66	12.261960992249117
P10721	P10747	12.261960992249117
P10721	P16885	22.07152978604841
P10721	Q16630	12.261960992249117
P10721	P08637	12.261960992249117
P10721	P12318	12.261960992249117
P10721	P12314	12.261960992249117
P10721	P43405	22.07152978604841
P10721	O43561	12.261960992249117
Q9Y6K0	Q16760	2.632953553902796
Q9Y6K0	Q14693	2.632953553902796
Q9Y6K0	Q9BX93	2.632953553902796
Q9Y6K0	Q643R3	2.632953553902796
Q9Y6K0	P14555	2.632953553902796
Q9Y6K0	O14939	2.632953553902796
Q9Y6K0	Q68DD2	2.632953553902796
Q9Y6K0	Q92539	2.632953553902796
Q9Y6K0	Q9UBM1	2.632953553902796
Q9Y6K0	Q59EA4	2.632953553902796
Q9Y6K0	Q9BQK8	2.632953553902796
Q9Y6K0	Q8IV08	2.632953553902796
Q9Y6K0	Q9BZM1	2.632953553902796
Q9Y6K0	Q9BZM2	2.632953553902796
Q9Y6K0	Q9NZ20	2.632953553902796
Q9Y6K0	Q3MJ16	2.632953553902796
Q9Y6K0	O14495	2.632953553902796
Q9Y6K0	P23743	2.632953553902796
Q9Y6K0	O15496	2.632953553902796
Q9Y6K0	Q9Y5K3	2.632953553902796
Q9Y6K0	Q9UG56	2.632953553902796
Q9Y6K0	O60733	2.632953553902796
Q9Y6K0	P52429	2.632953553902796
Q9Y6K0	Q6P1J6	2.632953553902796
Q9Y6K0	Q9C0D9	2.632953553902796
Q9Y6K0	P0C869	2.632953553902796
Q9Y6K0	Q86XP1	2.632953553902796
Q9Y6K0	Q9Y6K0	2.632953553902796
Q9Y6K0	P39877	2.632953553902796
Q9Y6K0	Q9NZK7	2.632953553902796
Q9Y6K0	Q96BZ4	2.632953553902796
Q9Y6K0	P04180	2.632953553902796
Q9Y6K0	P04054	2.632953553902796
Q9Y6K0	Q6ZWT7	2.632953553902796
Q9Y6K0	P47712	2.632953553902796
Q9Y6K0	O14494	2.632953553902796
Q9Y6K0	Q9Y6T7	2.632953553902796
Q9Y6K0	Q5KSL6	2.632953553902796
Q9Y6K0	Q6P1A2	2.632953553902796
Q9Y6K0	Q6ZNC8	2.632953553902796
Q9Y6K0	Q5R387	2.632953553902796
Q9Y6K0	Q86XP0	2.632953553902796
Q9Y6K0	P52824	2.632953553902796
Q9Y6K0	Q13574	2.632953553902796
Q9Y6K0	O43688	2.632953553902796
Q9Y6K0	Q9UNK4	2.632953553902796
Q9Y6K0	P49585	2.632953553902796
Q9Y6K0	P53816	2.632953553902796
Q9Y6K0	O75912	2.632953553902796
Q9Y6K0	Q9UP65	2.632953553902796
Q9Y6K0	P49619	2.632953553902796
Q16620	P19174	3.247963154777704
Q16620	Q92529	3.247963154777704
Q16620	P62993	3.247963154777704
Q16620	O14492	3.247963154777704
Q16620	P29353	3.247963154777704
Q16620	P98077	3.247963154777704
Q16620	P35568	3.247963154777704
Q16620	Q9NRF2	3.247963154777704
Q16620	P16885	5.8463336785998665
Q16620	P42679	3.247963154777704
Q16620	Q9UQQ2	3.247963154777704
Q16620	P00519	3.247963154777704
Q16620	Q6S5L8	3.247963154777704
Q04446	P11217	3.736201061994009
Q04446	P13807	3.736201061994009
Q04446	P19961	3.736201061994009
Q04446	P11216	6.7251619115892165
Q04446	P04746	3.736201061994009
Q04446	P46976	3.736201061994009
Q04446	P04745	3.736201061994009
Q04446	P54840	3.736201061994009
Q04446	O15488	3.736201061994009
Q04446	P06737	3.736201061994009
P48740	P06681	10.572341962395644
P48740	P0C0L5	10.572341962395644
P48740	P0C0L4	10.572341962395644
P62330	Q99755	4.386502578980871
P62330	Q59EA4	2.4369458772115955
P62330	O60331	2.4369458772115955
P62330	P63000	2.4369458772115955
P62330	P42858	2.4369458772115955
P62330	O14939	2.4369458772115955
P62330	O14986	2.4369458772115955
Q9H1B4	Q86V81	3.5223697603660975
Q9H1B4	Q9BZI7	1.9568720890922764
Q9H1B4	Q9UKK6	1.9568720890922764
Q9H1B4	Q9NPJ8	1.9568720890922764
Q9H1B4	Q9H1J1	1.9568720890922764
Q9H1B4	Q13769	1.9568720890922764
P18433	P06241	2.561643760168462
P18433	P01112	2.561643760168462
P18433	P01111	2.561643760168462
P18433	P01116	2.561643760168462
P07332	Q13177	3.6164260843578298
P07332	Q9BPU6	3.6164260843578298
P07332	Q14194	3.6164260843578298
P07332	P10301	3.6164260843578298
P07332	Q14195	3.6164260843578298
P07332	Q9UIW2	3.6164260843578298
P07332	O14531	3.6164260843578298
P07332	O75914	3.6164260843578298
P07332	O75051	3.6164260843578298
P07332	P51805	3.6164260843578298
P07332	Q13153	3.6164260843578298
P07332	P53667	3.6164260843578298
P07332	Q16555	6.509566951844094
Q14289	P12931	5.826357714883672
Q14289	P15153	5.826357714883672
Q14289	P48736	5.826357714883672
Q14289	Q8NEB9	5.826357714883672
Q14289	P42336	5.826357714883672
Q14289	O00750	5.826357714883672
Q14289	O00459	10.48744388679061
Q14289	Q9UKW4	5.826357714883672
Q14289	P01111	5.826357714883672
Q14289	P07900	5.826357714883672
Q14289	A1A4S6	5.826357714883672
Q14289	P15692	5.826357714883672
Q14289	Q05397	5.826357714883672
Q14289	Q92569	5.826357714883672
Q14289	P15498	5.826357714883672
Q14289	O75747	5.826357714883672
Q14289	Q15464	10.48744388679061
Q14289	P46109	10.48744388679061
Q14289	P27986	5.826357714883672
Q14289	P56945	10.48744388679061
Q14289	P42338	5.826357714883672
Q14289	P63000	5.826357714883672
Q14289	P10301	5.826357714883672
Q14289	P35968	5.826357714883672
Q14289	O00443	5.826357714883672
Q14289	P01112	5.826357714883672
Q14289	Q9UNA1	5.826357714883672
Q14289	P46108	5.826357714883672
Q14289	Q9ULH1	5.826357714883672
Q14289	P60763	5.826357714883672
Q14289	P49023	10.48744388679061
Q14289	O00329	5.826357714883672
Q14289	P52735	5.826357714883672
P14317	Q05193	3.854786035003163
P14317	Q9UQ16	3.854786035003163
P14317	P50570	3.854786035003163
P30084	Q16836	24.156214134337695
P30084	Q9BV79	24.156214134337695
Q9HAU5	Q9H1J1	2.221825543984025
Q9HAU5	Q92900	3.9992859791712445
Q9HAU5	Q9BZI7	2.221825543984025
Q7L804	Q15907	3.5545271013310638
Q7L804	P62491	3.5545271013310638
Q7L804	P41181	3.5545271013310638
P23528	P68032	3.035539121072298
P23528	P60709	3.035539121072298
P23528	P63261	3.035539121072298
P23528	Q562R1	3.035539121072298
P23528	P62736	3.035539121072298
P23528	P68133	3.035539121072298
P23528	P63267	3.035539121072298
Q92934	P10415	2.778819014981594
Q92934	P42574	2.778819014981594
Q92934	Q07817	2.778819014981594
Q13042	Q9UM11	3.1743228778393995
Q13813	B7Z2R3	6.177154335910808
Q13813	P01112	6.177154335910808
Q13813	P01111	6.177154335910808
Q13813	P01116	6.177154335910808
O15496	Q6ZV29	2.602985155368162
O15496	Q9C0D9	2.602985155368162
O15496	Q96BZ4	2.602985155368162
O15496	Q9Y6K0	2.602985155368162
O15496	Q8NCC3	2.602985155368162
O15496	Q8IY17	2.602985155368162
O15496	O14939	2.602985155368162
O15496	Q9UG56	2.602985155368162
O15496	Q59EA4	2.602985155368162
O15496	O75608	2.602985155368162
O15496	Q6P1J6	2.602985155368162
O15496	Q8IV08	2.602985155368162
O15496	Q9UBM1	2.602985155368162
Q9BQI3	P25963	3.092639650817732
Q9BQI3	Q16236	3.092639650817732
Q9BQI3	P10914	3.092639650817732
Q9BQI3	P05198	5.566751371471917
Q9BQI3	O15264	3.092639650817732
Q9BQI3	Q15759	3.092639650817732
Q9BQI3	Q16539	3.092639650817732
Q9BQI3	P53778	3.092639650817732
P01137	P36897	6.464254631088783
P01137	P45984	6.464254631088783
P01137	P37173	6.464254631088783
P01137	P49715	6.464254631088783
P01137	Q15796	6.464254631088783
P01137	P37231	6.464254631088783
P01137	P84022	6.464254631088783
P01137	P45983	11.63565833595981
P01137	P53779	11.63565833595981
P23921	Q9BSD7	1.4342581580567335
P23921	P54819	1.4342581580567335
P23921	Q96M32	1.4342581580567335
P23921	Q16774	1.4342581580567335
P23921	P10599	1.4342581580567335
P23921	O00746	1.4342581580567335
P23921	Q5TCS8	1.4342581580567335
P23921	P00568	1.4342581580567335
P23921	P56597	1.4342581580567335
P23921	Q96MA6	1.4342581580567335
P23921	Q9Y5L3	1.4342581580567335
P23921	P15531	1.4342581580567335
P23921	Q8TCS8	1.4342581580567335
P23921	P35754	1.4342581580567335
P23921	Q9Y3D8	1.4342581580567335
P23921	P30613	1.4342581580567335
P23921	P14618	1.4342581580567335
P23921	Q9Y5B8	1.4342581580567335
P23921	P49961	1.4342581580567335
P23921	O75414	1.4342581580567335
P23921	Q5MY95	1.4342581580567335
P23921	P22392	1.4342581580567335
P23921	Q9Y6K8	1.4342581580567335
P23921	O75355	1.4342581580567335
P23921	Q13232	1.4342581580567335
P23921	P27144	1.4342581580567335
Q9BZL6	P30086	4.808988490741874
Q9BZL6	P61224	4.808988490741874
Q9BZL6	P15056	4.808988490741874
Q9BZL6	P04049	4.808988490741874
Q9BZL6	O14939	4.808988490741874
Q9BZL6	Q9NRA0	4.808988490741874
Q9BZL6	P62834	4.808988490741874
Q9BZL6	P47712	4.808988490741874
Q9BZL6	Q13393	4.808988490741874
Q9BZL6	P10398	4.808988490741874
Q9BZL6	Q9NYA1	4.808988490741874
Q9BZL6	Q96S96	4.808988490741874
Q14332	Q9NQ66	5.840525442365239
Q14332	P35222	5.840525442365239
Q14332	O14640	5.840525442365239
Q14332	O75581	5.840525442365239
Q14332	O14641	5.840525442365239
Q14332	Q92997	5.840525442365239
Q14332	Q00722	5.840525442365239
Q14332	Q9NPB6	5.840525442365239
Q14332	Q15147	5.840525442365239
Q14332	O75197	5.840525442365239
Q14332	Q01970	5.840525442365239
Q9H0R8	O00591	1.7762170369325063
Q9H0R8	Q99928	1.7762170369325063
Q9H0R8	O14764	1.7762170369325063
Q9H0R8	P31644	1.7762170369325063
Q9H0R8	Q8N1C3	1.7762170369325063
Q9H0R8	Q16445	1.7762170369325063
Q9H0R8	P48169	1.7762170369325063
Q9H0R8	P18505	1.7762170369325063
Q9H0R8	P34903	1.7762170369325063
Q9H0R8	P78334	1.7762170369325063
Q9H0R8	P14867	1.7762170369325063
Q9H0R8	P47870	1.7762170369325063
Q9H0R8	O95352	1.7762170369325063
Q9H0R8	P28472	1.7762170369325063
Q9H0R8	P47869	1.7762170369325063
Q9H0R8	Q9UN88	1.7762170369325063
Q9H0R8	P18507	1.7762170369325063
P49450	Q8N3U4	2.4395279602612465
Q96DU7	Q9NZT1	2.864831828682946
Q96DU7	P62158	5.156697291629303
Q96DU7	Q8TD86	2.864831828682946
Q96DU7	P27482	2.864831828682946
Q9Y2G2	P29466	7.4637923819760275
O60890	P15153	3.0762576757076294
O60890	Q7L0Q8	3.0762576757076294
O60890	P08134	3.0762576757076294
O60890	Q8IXI2	3.0762576757076294
O60890	Q8IXI1	3.0762576757076294
O60890	Q9H4E5	3.0762576757076294
O60890	O00212	3.0762576757076294
O60890	Q96L33	3.0762576757076294
O60890	P17081	3.0762576757076294
O60890	Q15669	3.0762576757076294
O60890	P60763	3.0762576757076294
O60890	P62745	3.0762576757076294
O60890	P61586	3.0762576757076294
O60890	Q9HBH0	3.0762576757076294
O60890	Q9BYZ6	3.0762576757076294
O60890	P60953	3.0762576757076294
O60890	O94844	3.0762576757076294
O60890	P84095	3.0762576757076294
P52735	P15153	2.8426963209846083
P52735	Q14643	2.8426963209846083
P52735	Q13153	2.8426963209846083
P52735	P42336	2.8426963209846083
P52735	Q8IWW6	2.8426963209846083
P52735	P42680	2.8426963209846083
P52735	Q96L33	2.8426963209846083
P52735	A1A4S6	2.8426963209846083
P52735	P48736	2.8426963209846083
P52735	O94844	2.8426963209846083
P52735	Q06187	2.8426963209846083
P52735	Q9UNA1	2.8426963209846083
P52735	Q7L0Q8	2.8426963209846083
P52735	P63000	2.8426963209846083
P52735	P85298	2.8426963209846083
P52735	Q8IXI2	2.8426963209846083
P52735	Q13017	2.8426963209846083
P52735	O00212	2.8426963209846083
P52735	Q13094	2.8426963209846083
P52735	Q14571	2.8426963209846083
P52735	P98171	2.8426963209846083
P52735	O60890	2.8426963209846083
P52735	Q9BYZ6	2.8426963209846083
P52735	Q08881	2.8426963209846083
P52735	P42681	2.8426963209846083
P52735	A6NI28	2.8426963209846083
P52735	Q92569	2.8426963209846083
P52735	Q8WV28	2.8426963209846083
P52735	O00459	5.116853377772295
P52735	B4DER4	2.8426963209846083
P52735	Q14573	2.8426963209846083
P52735	Q15669	2.8426963209846083
P52735	Q9BRR9	2.8426963209846083
P52735	Q53QZ3	2.8426963209846083
P52735	Q07960	2.8426963209846083
P52735	Q9HBH0	2.8426963209846083
P52735	P61586	2.8426963209846083
P52735	Q13177	2.8426963209846083
P52735	O43295	2.8426963209846083
P52735	P08134	2.8426963209846083
P52735	P60763	2.8426963209846083
P52735	Q8IXI1	2.8426963209846083
P52735	Q9H4E5	2.8426963209846083
P52735	Q7Z6B7	2.8426963209846083
P52735	P27986	2.8426963209846083
P52735	P17081	2.8426963209846083
P52735	Q8WYR1	2.8426963209846083
P52735	P62745	2.8426963209846083
P52735	P60953	2.8426963209846083
P52735	O43182	2.8426963209846083
P52735	O00329	2.8426963209846083
P52735	P84095	2.8426963209846083
P29317	P52803	3.243542612791216
P29317	Q00722	3.243542612791216
P29317	P62993	3.243542612791216
P29317	O43921	3.243542612791216
P29317	Q9UKW4	3.243542612791216
P29317	Q8N5V2	3.243542612791216
P29317	P98077	3.243542612791216
P29317	Q01970	3.243542612791216
P29317	P46109	8.649446967443243
P29317	P00519	3.243542612791216
P29317	Q92529	3.243542612791216
P29317	P63000	3.243542612791216
P29317	P52797	3.243542612791216
P29317	Q15147	3.243542612791216
P29317	P20936	3.243542612791216
P29317	Q9NQ66	3.243542612791216
P29317	P35568	3.243542612791216
P29317	P46108	3.243542612791216
P29317	P52798	3.243542612791216
P29317	P29353	3.243542612791216
P29317	P61586	3.243542612791216
P29317	P20827	3.243542612791216
P29317	P52735	3.243542612791216
P29317	Q6S5L8	3.243542612791216
P42262	Q05586	7.035603782766345
P42262	P07948	7.035603782766345
P42262	Q12879	7.035603782766345
P42262	O15399	7.035603782766345
P42262	P07196	7.035603782766345
P42262	P35609	7.035603782766345
P42262	Q99996	12.664086808979421
P42262	Q13557	7.035603782766345
P42262	Q13555	12.664086808979421
P42262	Q9UQM7	7.035603782766345
P42262	Q13554	7.035603782766345
P42262	Q14957	7.035603782766345
P42262	P78352	7.035603782766345
P42262	Q13224	7.035603782766345
P06213	P46109	10.934560990296848
P06213	O00459	10.934560990296848
P06213	Q00722	6.074756105720471
P06213	P62993	6.074756105720471
P06213	Q99704	10.934560990296848
P06213	P42336	6.074756105720471
P06213	Q92529	6.074756105720471
P06213	P27986	6.074756105720471
P06213	Q9Y4H2	10.934560990296848
P06213	Q02750	6.074756105720471
P06213	P48736	6.074756105720471
P06213	Q92569	6.074756105720471
P06213	P98077	6.074756105720471
P06213	Q01970	6.074756105720471
P06213	O15294	6.074756105720471
P06213	Q9NQ66	6.074756105720471
P06213	B4DER4	6.074756105720471
P06213	P27361	6.074756105720471
P06213	O00329	6.074756105720471
P06213	Q13191	6.074756105720471
P06213	Q15147	6.074756105720471
P06213	P36507	6.074756105720471
P06213	P35568	6.074756105720471
P06213	Q9ULV8	6.074756105720471
P06213	O14492	6.074756105720471
P06213	P46108	6.074756105720471
P06213	Q8WYR1	6.074756105720471
P06213	O14654	6.074756105720471
P06213	P29353	6.074756105720471
P06213	P22681	10.934560990296848
P06213	P28482	6.074756105720471
P06213	Q6S5L8	6.074756105720471
P63244	P42224	7.668432454769588
P63244	P52630	7.668432454769588
Q99877	P84243	3.4896838879435164
Q99877	Q71DI3	3.4896838879435164
Q99877	Q86XI2	3.4896838879435164
Q99877	P62805	3.4896838879435164
Q99877	Q6IBW4	3.4896838879435164
Q99877	P42695	3.4896838879435164
Q99877	P68431	3.4896838879435164
Q99877	P17480	3.4896838879435164
P01042	P00748	9.526493910349283
P29597	P36507	11.552296040810909
P29597	P42224	11.552296040810909
P29597	Q02750	11.552296040810909
P29597	P52630	11.552296040810909
P29597	P17181	11.552296040810909
P29597	P27361	11.552296040810909
P29597	Q06124	30.80612277549576
P29597	P28482	11.552296040810909
P29597	P40763	30.80612277549576
P09619	P0CF74	12.555532913967367
P09619	P0CG06	12.555532913967367
P09619	P12318	12.555532913967367
P09619	P52333	12.555532913967367
P09619	P06312	12.555532913967367
P09619	Q9Y243	12.555532913967367
P09619	P09693	12.555532913967367
P09619	P42680	12.555532913967367
P09619	P11487	12.555532913967367
P09619	Q9NP95	12.555532913967367
P09619	Q15283	12.555532913967367
P09619	Q05397	12.555532913967367
P09619	O43639	12.555532913967367
P09619	O75747	12.555532913967367
P09619	O76093	12.555532913967367
P09619	Q06187	12.555532913967367
P09619	P42338	12.555532913967367
P09619	Q9NVK5	12.555532913967367
P09619	P63000	12.555532913967367
P09619	O43374	12.555532913967367
P09619	Q9UPY6	12.555532913967367
P09619	O00443	12.555532913967367
P09619	P98077	12.555532913967367
P09619	P22607	12.555532913967367
P09619	Q13094	12.555532913967367
P09619	Q9HCT0	12.555532913967367
P09619	P31371	12.555532913967367
P09619	O95750	12.555532913967367
P09619	P01861	12.555532913967367
P09619	P52735	12.555532913967367
P09619	P39880	12.555532913967367
P09619	O75791	12.555532913967367
P09619	P11274	12.555532913967367
P09619	P62993	12.555532913967367
P09619	P42336	12.555532913967367
P09619	O00459	22.59995924514126
P09619	P31749	12.555532913967367
P09619	O60258	12.555532913967367
P09619	O15164	12.555532913967367
P09619	P33681	12.555532913967367
P09619	P0CG05	12.555532913967367
P09619	O60674	22.59995924514126
P09619	P15498	12.555532913967367
P09619	P01859	12.555532913967367
P09619	P46109	22.59995924514126
P09619	B4DER4	12.555532913967367
P09619	P21802	12.555532913967367
P09619	P10767	12.555532913967367
P09619	Q86Z14	12.555532913967367
P09619	O15530	12.555532913967367
P09619	O00329	12.555532913967367
P09619	P21781	12.555532913967367
P09619	Q15147	12.555532913967367
P09619	P11362	12.555532913967367
P09619	P01834	12.555532913967367
P09619	Q92558	12.555532913967367
P09619	P27986	12.555532913967367
P09619	Q9UQC2	22.59995924514126
P09619	Q9GZV9	12.555532913967367
P09619	Q08881	12.555532913967367
P09619	Q8WYR1	12.555532913967367
P09619	Q7Z7A1	12.555532913967367
P09619	Q8IZP0	22.59995924514126
P09619	P61586	12.555532913967367
P09619	P42681	12.555532913967367
P09619	Q9Y6W5	12.555532913967367
P09619	P12931	12.555532913967367
P09619	P16333	22.59995924514126
P09619	P23458	12.555532913967367
P09619	O43320	12.555532913967367
P09619	O00750	12.555532913967367
P09619	Q96F07	12.555532913967367
P09619	Q32MZ4	22.59995924514126
P09619	Q13480	22.59995924514126
P09619	Q92569	12.555532913967367
P09619	P55075	12.555532913967367
P09619	Q13588	12.555532913967367
P09619	Q92529	12.555532913967367
P09619	P08236	12.555532913967367
P09619	P06239	12.555532913967367
P09619	O15520	12.555532913967367
P09619	P05230	12.555532913967367
P09619	P0CG04	12.555532913967367
P09619	Q9UEF7	12.555532913967367
P09619	O95684	22.59995924514126
P09619	P42081	12.555532913967367
P09619	P35568	12.555532913967367
P09619	P46108	12.555532913967367
P09619	Q01970	12.555532913967367
P09619	P08620	12.555532913967367
P09619	Q9UBW7	12.555532913967367
P09619	P29353	12.555532913967367
P09619	P06241	12.555532913967367
P09619	Q9UQB8	22.59995924514126
P09619	Q6S5L8	12.555532913967367
P09619	C9J798	12.555532913967367
P09619	Q9NYB9	12.555532913967367
P09619	P48736	12.555532913967367
P09619	Q8NEB9	12.555532913967367
P09619	Q9UKW4	12.555532913967367
P09619	Q00722	12.555532913967367
P09619	P01111	12.555532913967367
P09619	P01860	12.555532913967367
P09619	P22455	12.555532913967367
P09619	P01116	12.555532913967367
P09619	P12034	12.555532913967367
P09619	Q07890	12.555532913967367
P09619	P20936	12.555532913967367
P09619	Q92614	12.555532913967367
P09619	Q9Y2A7	12.555532913967367
P09619	Q9GZY6	22.59995924514126
P09619	Q8WUW1	12.555532913967367
P09619	P20963	12.555532913967367
P09619	P31751	12.555532913967367
P09619	P01857	12.555532913967367
P09619	Q07889	12.555532913967367
P09619	P01112	12.555532913967367
P09619	P09038	12.555532913967367
P09619	P01602	12.555532913967367
P09619	Q9NQ66	12.555532913967367
P09619	P10747	12.555532913967367
P09619	P16885	22.59995924514126
P09619	P19174	12.555532913967367
P09619	Q16630	12.555532913967367
P09619	P08637	12.555532913967367
P09619	P12314	12.555532913967367
P09619	P43405	22.59995924514126
P09619	O43561	12.555532913967367
Q6UXS9	P55211	12.24655485656038
Q9Y4G8	O14807	12.27908008014226
Q9Y4G8	P62834	12.27908008014226
Q9Y4G8	P62070	12.27908008014226
Q9Y4G8	P61224	12.27908008014226
Q9Y4G8	P01116	12.27908008014226
Q9Y4G8	P10301	12.27908008014226
Q9Y4G8	P01112	12.27908008014226
Q9Y4G8	P01111	12.27908008014226
Q96GD4	Q8N3U4	2.4395279602612465
Q9UGI9	Q8N122	2.970335442725689
Q9UGI9	O00763	2.970335442725689
Q9UGI9	P98177	2.970335442725689
Q9UGI9	Q86TI0	2.970335442725689
Q9UGI9	P49815	5.3466037969062405
Q9UGI9	Q12778	2.970335442725689
Q9UGI9	P11166	2.970335442725689
Q9UGI9	Q13085	2.970335442725689
Q9UGI9	O00253	2.970335442725689
Q9UGI9	P35558	2.970335442725689
Q9UGI9	Q9NQR9	2.970335442725689
Q9UGI9	O43524	2.970335442725689
Q9UGI9	Q16822	2.970335442725689
Q9UGI9	P14672	2.970335442725689
Q9UGI9	Q9UBK2	2.970335442725689
Q9UGI9	P01303	2.970335442725689
Q9UGI9	Q9BUM1	2.970335442725689
Q9UGI9	P35575	2.970335442725689
Q9UGI9	Q92574	2.970335442725689
O00206	Q14790	7.545815396513371
O00206	P08754	4.192119664729651
O00206	P63000	4.192119664729651
O00206	Q99836	4.192119664729651
O00206	P27361	4.192119664729651
O00206	P63096	4.192119664729651
O00206	Q92985	4.192119664729651
O00206	Q86XR7	4.192119664729651
O00206	P19838	4.192119664729651
O00206	P58753	4.192119664729651
O00206	Q04206	4.192119664729651
O00206	O43187	4.192119664729651
O00206	O43318	4.192119664729651
O00206	Q9NWZ3	4.192119664729651
O00206	P04899	4.192119664729651
O00206	Q13114	4.192119664729651
O00206	Q14653	4.192119664729651
O00206	P51617	4.192119664729651
O00206	P28482	4.192119664729651
O95267	P62070	4.905724093884727
O95267	P61224	4.905724093884727
O95267	P10301	4.905724093884727
O95267	Q3MJ16	4.905724093884727
O95267	Q86XP0	4.905724093884727
O95267	P01112	4.905724093884727
O95267	P01111	4.905724093884727
O95267	O14807	4.905724093884727
O95267	P62834	4.905724093884727
O95267	Q68DD2	4.905724093884727
O95267	P01116	4.905724093884727
O95267	P47712	4.905724093884727
O95267	P0C869	4.905724093884727
O95267	Q9UP65	4.905724093884727
Q15375	P00519	3.261701886703945
Q15375	Q8N5V2	3.261701886703945
Q15375	P63000	3.261701886703945
Q15375	O43921	3.261701886703945
Q15375	P52797	3.261701886703945
Q15375	Q9UKW4	3.261701886703945
Q15375	P52803	3.261701886703945
Q15375	P52798	3.261701886703945
Q15375	P61586	3.261701886703945
Q15375	P20827	3.261701886703945
Q15375	P20936	3.261701886703945
Q15375	P52735	3.261701886703945
Q13133	Q6P3U7	6.393397265454404
Q13133	P36956	6.393397265454404
Q9NSI5	P57087	4.093081495287394
Q9NSI5	Q96QZ7	4.093081495287394
Q9NSI5	O75970	4.093081495287394
Q9NSI5	Q9BX67	4.093081495287394
Q9NSI5	Q9NSI5	4.093081495287394
Q9NSI5	Q9Y624	4.093081495287394
Q9NSI5	P55196	4.093081495287394
Q9NSI5	A9CQZ8	4.093081495287394
Q96PE3	Q92835	6.472929170613279
Q96PE3	Q13496	6.472929170613279
Q96PE3	O00443	6.472929170613279
Q96PE3	O00459	11.6512725071039
Q96PE3	O15357	11.6512725071039
Q96PE3	P27986	6.472929170613279
Q96PE3	Q8WYR1	6.472929170613279
Q96PE3	Q9Y2I7	6.472929170613279
Q96PE3	Q92569	6.472929170613279
Q96PE3	P49441	6.472929170613279
Q96PE3	O75747	6.472929170613279
Q96PE3	O00750	6.472929170613279
Q96NY8	P12931	8.859712799693284
Q96NY8	Q8TEW0	8.859712799693284
Q96NY8	Q9NQS3	15.94748303944791
Q96NY8	Q96NY8	8.859712799693284
Q96NY8	Q92692	8.859712799693284
Q96NY8	Q15223	8.859712799693284
Q8WXS5	O14827	4.684752977627245
Q8WXS5	Q7LDG7	4.684752977627245
Q8WXS5	O95267	4.684752977627245
Q8WXS5	Q8TDF6	4.684752977627245
Q8WXS5	Q8IUU5	4.684752977627245
Q8WXS5	Q8IV61	4.684752977627245
P26038	P05362	1.2901891538420254
P26038	P60709	2.3223404769156457
P26038	P63261	2.3223404769156457
P01100	Q16270	4.95383447012445
P01100	P08253	4.95383447012445
P01100	B4DN15	4.95383447012445
P01100	P11802	4.95383447012445
P01100	P35790	4.95383447012445
P01100	P49767	4.95383447012445
P01100	Q9Y259	4.95383447012445
P01100	P15692	4.95383447012445
P01100	P49765	4.95383447012445
P01100	O43915	4.95383447012445
P01100	P10145	4.95383447012445
P01100	P49763	4.95383447012445
P01100	P24385	4.95383447012445
P01100	P01583	4.95383447012445
P01100	P14780	4.95383447012445
B4DG79	Q13370	4.226811662876522
B4DG79	P98177	4.226811662876522
B4DG79	Q07817	4.226811662876522
B4DG79	Q68CJ9	4.226811662876522
B4DG79	P55211	4.226811662876522
B4DG79	Q9UBS0	4.226811662876522
B4DG79	Q9UQK1	4.226811662876522
B4DG79	Q9Y6K9	4.226811662876522
B4DG79	Q96BA8	4.226811662876522
B4DG79	O14920	4.226811662876522
B4DG79	Q6ZSY5	4.226811662876522
B4DG79	P36873	4.226811662876522
B4DG79	Q9H7J1	4.226811662876522
B4DG79	Q15653	4.226811662876522
B4DG79	O15111	4.226811662876522
B4DG79	P25963	4.226811662876522
B4DG79	P46527	4.226811662876522
B4DG79	P19838	4.226811662876522
B4DG79	O95685	4.226811662876522
B4DG79	P62140	4.226811662876522
B4DG79	P41279	4.226811662876522
B4DG79	P15336	4.226811662876522
B4DG79	Q96B36	4.226811662876522
B4DG79	Q99941	4.226811662876522
B4DG79	Q02930	4.226811662876522
B4DG79	P29474	4.226811662876522
B4DG79	P49815	7.6082609931777405
B4DG79	O43889	4.226811662876522
B4DG79	O60825	4.226811662876522
B4DG79	P18848	4.226811662876522
B4DG79	P49840	7.6082609931777405
B4DG79	Q70SY1	4.226811662876522
B4DG79	Q04206	4.226811662876522
B4DG79	P23443	4.226811662876522
B4DG79	Q86XI6	4.226811662876522
B4DG79	P22736	4.226811662876522
B4DG79	Q8TEY5	4.226811662876522
B4DG79	P10415	4.226811662876522
B4DG79	P38936	4.226811662876522
B4DG79	Q92934	4.226811662876522
B4DG79	P49841	7.6082609931777405
B4DG79	Q14432	4.226811662876522
B4DG79	Q12778	4.226811662876522
B4DG79	Q00987	4.226811662876522
B4DG79	P16220	4.226811662876522
B4DG79	P04049	4.226811662876522
B4DG79	Q16821	4.226811662876522
B4DG79	O43524	4.226811662876522
B4DG79	P42345	4.226811662876522
B4DG79	O00221	7.6082609931777405
B4DG79	Q99683	4.226811662876522
B4DG79	P14672	4.226811662876522
B4DG79	P62136	4.226811662876522
B4DG79	P22732	4.226811662876522
B4DG79	P45985	4.226811662876522
B4DG79	O60343	4.226811662876522
B4DG79	Q92574	4.226811662876522
O43684	Q8N3U4	2.684660252509745
Q05513	O00305	4.847734236995837
Q05513	Q9Y243	4.847734236995837
Q05513	P30086	4.847734236995837
Q05513	Q05586	4.847734236995837
Q05513	P61224	4.847734236995837
Q05513	Q12879	4.847734236995837
Q05513	O15399	4.847734236995837
Q05513	P10398	4.847734236995837
Q05513	Q8TCU5	4.847734236995837
Q05513	P31749	4.847734236995837
Q05513	Q9Y4H2	8.725921626592507
Q05513	P47712	4.847734236995837
Q05513	Q13393	4.847734236995837
Q05513	P04049	4.847734236995837
Q05513	Q6P1M3	4.847734236995837
Q05513	P36956	4.847734236995837
Q05513	O14939	4.847734236995837
Q05513	Q15334	4.847734236995837
Q05513	Q14957	4.847734236995837
Q05513	Q9NYA1	4.847734236995837
Q05513	B4DG79	4.847734236995837
Q05513	P78536	4.847734236995837
Q05513	P62834	4.847734236995837
Q05513	Q02641	4.847734236995837
Q05513	P54284	4.847734236995837
Q05513	Q00975	4.847734236995837
Q05513	P27361	4.847734236995837
Q05513	P15056	4.847734236995837
Q05513	O00555	4.847734236995837
Q05513	P35568	4.847734236995837
Q05513	Q8TEW0	4.847734236995837
Q05513	Q9NRA0	4.847734236995837
Q05513	O14654	4.847734236995837
Q05513	P14672	4.847734236995837
Q05513	Q15878	4.847734236995837
Q05513	P28482	4.847734236995837
Q05513	Q08289	4.847734236995837
Q05513	Q13224	4.847734236995837
Q05513	Q96S96	4.847734236995837
Q15878	Q86UR5	4.461532137515586
Q15878	O14795	4.461532137515586
Q15878	Q8TDF6	4.461532137515586
Q15878	Q08209	4.461532137515586
Q15878	O95267	4.461532137515586
Q15878	Q8IV61	4.461532137515586
Q15878	O14827	4.461532137515586
Q15878	P47712	4.461532137515586
Q15878	Q13557	4.461532137515586
Q15878	P20336	4.461532137515586
Q15878	P63098	4.461532137515586
Q15878	Q9UQM7	4.461532137515586
Q15878	P78352	4.461532137515586
Q15878	Q8IUU5	4.461532137515586
Q15878	Q9P2U7	4.461532137515586
Q15878	P11217	4.461532137515586
Q15878	P05771	8.030757847528054
Q15878	P11216	8.030757847528054
Q15878	P61764	4.461532137515586
Q15878	O14810	4.461532137515586
Q15878	P29973	4.461532137515586
Q15878	P01308	4.461532137515586
Q15878	P06737	4.461532137515586
Q15878	P21579	4.461532137515586
Q15878	Q14028	4.461532137515586
Q15878	Q05586	4.461532137515586
Q15878	Q12879	4.461532137515586
Q15878	O15399	4.461532137515586
Q15878	O75335	4.461532137515586
Q15878	P35609	4.461532137515586
Q15878	P08100	4.461532137515586
Q15878	Q05655	8.030757847528054
Q15878	P62158	8.030757847528054
Q15878	P63027	4.461532137515586
Q15878	O75334	4.461532137515586
Q15878	Q14957	4.461532137515586
Q15878	Q16623	4.461532137515586
Q15878	Q99996	8.030757847528054
Q15878	Q13554	4.461532137515586
Q15878	Q13972	4.461532137515586
Q15878	Q05513	4.461532137515586
Q15878	P60880	4.461532137515586
Q15878	O75145	4.461532137515586
Q15878	O95153	4.461532137515586
Q15878	Q7LDG7	4.461532137515586
Q15878	Q13224	4.461532137515586
Q15878	O00445	4.461532137515586
Q15878	P07196	4.461532137515586
Q15878	Q13555	8.030757847528054
Q15878	P17252	8.030757847528054
Q15878	P16298	4.461532137515586
Q15878	Q13136	4.461532137515586
O00408	P51828	3.19602506767811
O00408	O75356	3.19602506767811
O00408	Q01433	5.752845121820598
O00408	Q96PN6	3.19602506767811
O00408	O75354	3.19602506767811
O00408	P55263	3.19602506767811
O00408	Q16774	3.19602506767811
O00408	P07741	3.19602506767811
O00408	O60503	3.19602506767811
O00408	Q01432	3.19602506767811
O00408	O60266	3.19602506767811
O00408	Q5MY95	3.19602506767811
O00408	P30566	3.19602506767811
O00408	Q9BY32	3.19602506767811
O00408	Q969T7	3.19602506767811
O00408	P23109	3.19602506767811
O00408	P49961	3.19602506767811
O00408	P21589	3.19602506767811
O00408	O43306	3.19602506767811
O00408	Q08828	3.19602506767811
O00408	Q9H0P0	3.19602506767811
O00408	Q8TCD5	3.19602506767811
O00408	Q9Y227	3.19602506767811
O00408	Q08462	3.19602506767811
O00408	Q8WVQ1	3.19602506767811
O00408	P40145	3.19602506767811
O00408	Q9BXI3	3.19602506767811
O00408	O95622	3.19602506767811
O00408	Q96P26	3.19602506767811
O00408	Q8NFM4	3.19602506767811
O00408	P49902	3.19602506767811
O00408	O75355	3.19602506767811
O00408	P27707	3.19602506767811
O00408	Q9NPB1	3.19602506767811
O00408	P00492	3.19602506767811
Q96KP1	Q9UHD2	2.3477067928932547
Q14123	P51828	3.158745173096376
Q14123	O75356	3.158745173096376
Q14123	Q01433	5.685741311573477
Q14123	Q96PN6	3.158745173096376
Q14123	O75354	3.158745173096376
Q14123	P55263	3.158745173096376
Q14123	Q16774	3.158745173096376
Q14123	P07741	3.158745173096376
Q14123	O60503	3.158745173096376
Q14123	Q01432	3.158745173096376
Q14123	O60266	3.158745173096376
Q14123	Q5MY95	3.158745173096376
Q14123	P30566	3.158745173096376
Q14123	Q9BY32	3.158745173096376
Q14123	Q969T7	3.158745173096376
Q14123	P23109	3.158745173096376
Q14123	P49961	3.158745173096376
Q14123	P21589	3.158745173096376
Q14123	O43306	3.158745173096376
Q14123	Q08828	3.158745173096376
Q14123	Q9H0P0	3.158745173096376
Q14123	Q8TCD5	3.158745173096376
Q14123	Q9Y227	3.158745173096376
Q14123	Q08462	3.158745173096376
Q14123	Q8WVQ1	3.158745173096376
Q14123	P40145	3.158745173096376
Q14123	Q9BXI3	3.158745173096376
Q14123	O95622	3.158745173096376
Q14123	Q96P26	3.158745173096376
Q14123	Q8NFM4	3.158745173096376
Q14123	P49902	3.158745173096376
Q14123	O75355	3.158745173096376
Q14123	P27707	3.158745173096376
Q14123	Q9NPB1	3.158745173096376
Q14123	P00492	3.158745173096376
P05113	P32927	3.507237506875143
P05113	P31751	3.507237506875143
P05113	O60674	6.313027512375258
P05113	P01112	3.507237506875143
P05113	P42229	3.507237506875143
P05113	Q9Y243	3.507237506875143
P05113	P51692	3.507237506875143
P05113	P31749	3.507237506875143
P05113	O15530	3.507237506875143
O00329	P15153	11.876553905923345
O00329	P0CF74	11.876553905923345
O00329	O94806	11.876553905923345
O00329	Q16665	11.876553905923345
O00329	P60484	11.876553905923345
O00329	Q05513	11.876553905923345
O00329	Q02156	11.876553905923345
O00329	P19174	11.876553905923345
O00329	P63261	21.37779703066202
O00329	P06312	11.876553905923345
O00329	P01116	11.876553905923345
O00329	P09693	11.876553905923345
O00329	Q15139	11.876553905923345
O00329	P42680	11.876553905923345
O00329	P11487	11.876553905923345
O00329	P11362	11.876553905923345
O00329	Q59EA4	11.876553905923345
O00329	P00533	21.37779703066202
O00329	Q8TBX8	11.876553905923345
O00329	Q05397	11.876553905923345
O00329	O15164	11.876553905923345
O00329	O76093	11.876553905923345
O00329	Q9Y6W5	11.876553905923345
O00329	O15511	11.876553905923345
O00329	O60331	11.876553905923345
O00329	P62070	11.876553905923345
O00329	P63000	11.876553905923345
O00329	Q9BZL6	11.876553905923345
O00329	Q9UPY6	11.876553905923345
O00329	P85298	11.876553905923345
O00329	P06241	11.876553905923345
O00329	P22607	11.876553905923345
O00329	Q13094	11.876553905923345
O00329	Q32MZ4	21.37779703066202
O00329	Q9HCT0	11.876553905923345
O00329	P0CG05	11.876553905923345
O00329	P13637	11.876553905923345
O00329	P10301	11.876553905923345
O00329	P31371	11.876553905923345
O00329	O95750	11.876553905923345
O00329	O15357	21.37779703066202
O00329	P52735	11.876553905923345
O00329	P39880	11.876553905923345
O00329	Q9NRR6	11.876553905923345
O00329	P11274	11.876553905923345
O00329	P59998	11.876553905923345
O00329	P01860	11.876553905923345
O00329	P62993	11.876553905923345
O00329	Q9UBW7	11.876553905923345
O00329	P31749	11.876553905923345
O00329	P61160	11.876553905923345
O00329	P48426	11.876553905923345
O00329	Q9NZQ3	11.876553905923345
O00329	P33681	11.876553905923345
O00329	Q96F07	11.876553905923345
O00329	Q04759	11.876553905923345
O00329	Q8TCU6	11.876553905923345
O00329	P22455	11.876553905923345
O00329	Q07960	11.876553905923345
O00329	P15498	11.876553905923345
O00329	P01859	11.876553905923345
O00329	B4DG79	11.876553905923345
O00329	P31751	11.876553905923345
O00329	O75791	11.876553905923345
O00329	P54709	11.876553905923345
O00329	P21802	11.876553905923345
O00329	Q7Z7A1	11.876553905923345
O00329	Q86Z14	11.876553905923345
O00329	O43561	11.876553905923345
O00329	P60763	11.876553905923345
O00329	Q9NVK5	11.876553905923345
O00329	Q9NP95	11.876553905923345
O00329	P01834	11.876553905923345
O00329	Q92558	11.876553905923345
O00329	Q9UQC2	21.37779703066202
O00329	P05129	21.37779703066202
O00329	Q9GZV9	11.876553905923345
O00329	Q08881	11.876553905923345
O00329	O43610	11.876553905923345
O00329	P0CG06	11.876553905923345
O00329	Q14206	11.876553905923345
O00329	P60953	11.876553905923345
O00329	Q13733	11.876553905923345
O00329	P08236	11.876553905923345
O00329	O43516	11.876553905923345
O00329	P54710	11.876553905923345
O00329	P16333	21.37779703066202
O00329	P05026	11.876553905923345
O00329	P21781	11.876553905923345
O00329	O43320	11.876553905923345
O00329	Q92747	11.876553905923345
O00329	P01111	11.876553905923345
O00329	P01861	11.876553905923345
O00329	Q8TF74	11.876553905923345
O00329	O14939	11.876553905923345
O00329	P14415	11.876553905923345
O00329	O15520	11.876553905923345
O00329	O14807	11.876553905923345
O00329	P09038	11.876553905923345
O00329	Q13480	21.37779703066202
O00329	Q13418	11.876553905923345
O00329	P12034	11.876553905923345
O00329	O43609	11.876553905923345
O00329	P55075	11.876553905923345
O00329	P14672	11.876553905923345
O00329	P61586	11.876553905923345
O00329	P42768	11.876553905923345
O00329	P05771	21.37779703066202
O00329	O60258	11.876553905923345
O00329	P06239	11.876553905923345
O00329	P60709	21.37779703066202
O00329	P10747	11.876553905923345
O00329	P05230	11.876553905923345
O00329	Q9Y259	11.876553905923345
O00329	Q9Y243	11.876553905923345
O00329	Q9UEF7	11.876553905923345
O00329	O95684	21.37779703066202
O00329	P42081	11.876553905923345
O00329	Q01968	11.876553905923345
O00329	O15530	11.876553905923345
O00329	P08620	11.876553905923345
O00329	Q8IZP0	21.37779703066202
O00329	P29353	11.876553905923345
O00329	P22681	21.37779703066202
O00329	Q9C004	11.876553905923345
O00329	P78356	11.876553905923345
O00329	O43426	11.876553905923345
O00329	Q9UQB8	21.37779703066202
O00329	P42681	11.876553905923345
O00329	Q06187	11.876553905923345
O00329	P50993	11.876553905923345
O00329	P35790	11.876553905923345
O00329	Q9NYB9	11.876553905923345
O00329	P0CG04	11.876553905923345
O00329	P24723	11.876553905923345
O00329	Q9UN42	11.876553905923345
O00329	Q9UKW4	11.876553905923345
O00329	O00401	11.876553905923345
O00329	Q99755	21.37779703066202
O00329	O14986	11.876553905923345
O00329	O15145	11.876553905923345
O00329	P05023	11.876553905923345
O00329	P41743	11.876553905923345
O00329	Q92835	11.876553905923345
O00329	P10827	11.876553905923345
O00329	P10767	11.876553905923345
O00329	Q92614	11.876553905923345
O00329	Q9Y2A7	11.876553905923345
O00329	Q9GZY6	21.37779703066202
O00329	Q8WUW1	11.876553905923345
O00329	P20963	11.876553905923345
O00329	P61158	11.876553905923345
O00329	P01857	11.876553905923345
O00329	Q07889	11.876553905923345
O00329	O43597	11.876553905923345
O00329	P01112	11.876553905923345
O00329	O15144	11.876553905923345
O00329	P01602	11.876553905923345
O00329	Q9HD67	11.876553905923345
O00329	P32019	11.876553905923345
O00329	P16885	21.37779703066202
O00329	P42345	11.876553905923345
O00329	P17252	21.37779703066202
O00329	Q16630	11.876553905923345
O00329	P08637	11.876553905923345
O00329	P12318	11.876553905923345
O00329	P12314	11.876553905923345
O00329	P43405	21.37779703066202
O00329	Q05655	21.37779703066202
P18827	P06727	13.498424847441298
P18827	P02649	13.498424847441298
P18827	P27361	13.498424847441298
P18827	P02647	13.498424847441298
P18827	P02656	13.498424847441298
P18827	P06756	13.498424847441298
P18827	P02655	13.498424847441298
P18827	P02652	13.498424847441298
P18827	P04114	13.498424847441298
P18827	P05106	13.498424847441298
P18827	P28482	13.498424847441298
P18827	P04628	13.498424847441298
P09496	Q9BV40	1.807336484383773
P09496	Q10567	1.807336484383773
P09496	P50570	1.807336484383773
P09496	Q9BXS5	4.819563958356728
P09496	Q9UBR2	1.807336484383773
P09496	Q16890	1.807336484383773
P09496	O43493	1.807336484383773
P09496	O00115	1.807336484383773
P09496	O75747	1.807336484383773
P09496	Q13467	1.807336484383773
P09496	P15586	1.807336484383773
P09496	P02786	4.819563958356728
P09496	O00443	1.807336484383773
P09496	O75976	4.819563958356728
P09496	P55327	1.807336484383773
P09496	Q01968	1.807336484383773
P09496	O00203	1.807336484383773
P09496	O94973	1.807336484383773
P09496	Q14332	1.807336484383773
P09496	Q9Y5X3	1.807336484383773
P09496	P56377	1.807336484383773
P09496	O95295	1.807336484383773
P09496	O00750	1.807336484383773
P09496	P78537	1.807336484383773
P09496	Q9UPM8	1.807336484383773
P09496	P63010	1.807336484383773
P09496	Q96EC8	1.807336484383773
P09496	Q9Y5X1	1.807336484383773
P09496	Q96PC3	1.807336484383773
P09496	P49407	1.807336484383773
P09496	P51148	1.807336484383773
P09496	O43747	1.807336484383773
P09496	Q01973	1.807336484383773
P09496	P51809	1.807336484383773
P09496	P63027	1.807336484383773
P09496	O95782	1.807336484383773
P09496	Q9Y6Q5	1.807336484383773
P09496	P61966	1.807336484383773
P09496	Q0IIM8	1.807336484383773
P09496	Q99523	1.807336484383773
P09496	Q99962	1.807336484383773
P09496	P53680	1.807336484383773
P09496	O60749	1.807336484383773
P09496	Q8NC96	1.807336484383773
P09496	P20645	1.807336484383773
P09496	Q96CW1	1.807336484383773
P09496	P11717	1.807336484383773
P09496	Q92572	1.807336484383773
P09496	Q8NBS9	1.807336484383773
P09496	P41221	1.807336484383773
P09496	Q13492	1.807336484383773
P09496	Q01974	1.807336484383773
P09496	Q9Y6B7	1.807336484383773
P09496	O14976	1.807336484383773
P09496	O75146	1.807336484383773
P00742	P00734	12.275028266092994
P00742	P08709	12.275028266092994
Q96D31	Q86UR5	3.9892799248196638
Q96D31	O14795	3.9892799248196638
Q96D31	Q8TDF6	3.9892799248196638
Q96D31	Q08209	3.9892799248196638
Q96D31	O95267	3.9892799248196638
Q96D31	O14827	3.9892799248196638
Q96D31	P47712	3.9892799248196638
Q96D31	Q13557	3.9892799248196638
Q96D31	P20336	3.9892799248196638
Q96D31	P63098	3.9892799248196638
Q96D31	Q9UQM7	3.9892799248196638
Q96D31	P78352	3.9892799248196638
Q96D31	Q9P2U7	3.9892799248196638
Q96D31	P11217	3.9892799248196638
Q96D31	P05771	7.180703864675395
Q96D31	P11216	7.180703864675395
Q96D31	P61764	3.9892799248196638
Q96D31	O14810	3.9892799248196638
Q96D31	P29973	3.9892799248196638
Q96D31	Q13224	3.9892799248196638
Q96D31	P21579	3.9892799248196638
Q96D31	Q14028	3.9892799248196638
Q96D31	Q05586	3.9892799248196638
Q96D31	Q12879	3.9892799248196638
Q96D31	O15399	3.9892799248196638
Q96D31	O75335	3.9892799248196638
Q96D31	P35609	3.9892799248196638
Q96D31	P08100	3.9892799248196638
Q96D31	Q05655	7.180703864675395
Q96D31	P62158	7.180703864675395
Q96D31	P63027	3.9892799248196638
Q96D31	O75334	3.9892799248196638
Q96D31	Q14957	3.9892799248196638
Q96D31	Q16623	3.9892799248196638
Q96D31	Q99996	7.180703864675395
Q96D31	Q13554	3.9892799248196638
Q96D31	Q13972	3.9892799248196638
Q96D31	Q05513	3.9892799248196638
Q96D31	P60880	3.9892799248196638
Q96D31	O75145	3.9892799248196638
Q96D31	O95153	3.9892799248196638
Q96D31	Q7LDG7	3.9892799248196638
Q96D31	P06737	3.9892799248196638
Q96D31	O00445	3.9892799248196638
Q96D31	P07196	3.9892799248196638
Q96D31	Q13555	7.180703864675395
Q96D31	P17252	7.180703864675395
Q96D31	P16298	3.9892799248196638
Q96D31	Q13136	3.9892799248196638
P18206	P48426	5.83588507504896
P18206	Q99755	10.504593135088127
P18206	Q9BX66	5.83588507504896
P18206	O60331	5.83588507504896
P18206	P60709	10.504593135088127
P18206	P63261	10.504593135088127
P18206	P12814	5.83588507504896
P18206	O43707	5.83588507504896
P18206	Q8NHR9	5.83588507504896
P18206	P07737	5.83588507504896
P18206	Q9Y4G6	5.83588507504896
P18206	Q08043	5.83588507504896
P18206	P35080	5.83588507504896
P18206	P35609	5.83588507504896
P18206	O14986	5.83588507504896
P18206	Q9Y490	10.504593135088127
P18206	Q8TBX8	5.83588507504896
P18206	Q9Y2I7	5.83588507504896
P18206	P78356	5.83588507504896
P18206	P60673	5.83588507504896
P11831	P19419	3.5862019130718603
P11831	P28324	3.5862019130718603
P19634	P15311	7.667145854659902
P19634	P35241	4.259525474811056
P19634	P26038	4.259525474811056
Q92851	P42574	2.681126441604812
Q92851	P55210	2.681126441604812
P55273	P30279	2.041075951755044
P55273	P38936	2.041075951755044
P55273	P11802	2.041075951755044
P55273	P24385	2.041075951755044
P55273	P30281	2.041075951755044
P55273	Q00534	2.041075951755044
P55273	P46527	2.041075951755044
P42681	Q14643	2.8297618556616855
P42681	Q14573	2.8297618556616855
P42681	Q14571	2.8297618556616855
P42681	P15498	2.8297618556616855
P42681	Q9UKW4	2.8297618556616855
P42681	P52735	2.8297618556616855
P54840	Q04446	3.551504714659406
P54840	P11217	3.551504714659406
P54840	P11216	6.392708486386931
P54840	P35573	3.551504714659406
P54840	O15488	3.551504714659406
P54840	O15294	3.551504714659406
P54840	P06737	3.551504714659406
Q643R3	Q6ZV29	2.5529506334735403
Q643R3	Q8WUD6	2.5529506334735403
Q643R3	Q9UBM1	2.5529506334735403
Q643R3	Q96BZ4	2.5529506334735403
Q643R3	Q9Y6K0	2.5529506334735403
Q643R3	Q8NCC3	2.5529506334735403
Q643R3	Q8IY17	2.5529506334735403
Q643R3	O14939	2.5529506334735403
Q643R3	Q9UG56	2.5529506334735403
Q643R3	Q59EA4	2.5529506334735403
Q643R3	O75608	2.5529506334735403
Q643R3	Q6P1J6	2.5529506334735403
Q643R3	Q8IV08	2.5529506334735403
Q643R3	P53816	2.5529506334735403
Q643R3	P47712	2.5529506334735403
P04637	P54198	3.6732017005303663
P04637	Q9Y6J0	3.6732017005303663
P04637	P17096	3.6732017005303663
P04637	Q13794	3.6732017005303663
P04637	P52926	3.6732017005303663
P04637	O75293	3.6732017005303663
P04637	Q9BXH1	3.6732017005303663
P04637	P16402	3.6732017005303663
P04637	P24522	3.6732017005303663
P04637	P31947	3.6732017005303663
P04637	P16403	3.6732017005303663
P04637	P38936	3.6732017005303663
P04637	Q02539	3.6732017005303663
P04637	Q9NPG3	3.6732017005303663
P04637	P07305	3.6732017005303663
P04637	P46527	3.6732017005303663
P04637	O95257	3.6732017005303663
P04637	P10412	3.6732017005303663
P04637	Q07812	3.6732017005303663
P04637	Q8IUQ4	3.6732017005303663
P04637	P16401	3.6732017005303663
P04637	Q00987	3.6732017005303663
P04637	Q9Y294	3.6732017005303663
O15105	P36897	2.536146957260822
O15105	P05121	2.536146957260822
Q99743	P08709	8.652386552224048
Q99743	Q9C0J9	8.652386552224048
Q99743	O15055	8.652386552224048
Q99743	Q16526	8.652386552224048
Q99743	O15534	8.652386552224048
Q99743	Q07869	8.652386552224048
Q99743	Q10586	8.652386552224048
Q99743	P43490	8.652386552224048
Q99743	P20393	8.652386552224048
Q99743	O14503	8.652386552224048
Q99743	Q9UK39	8.652386552224048
Q99743	P05121	8.652386552224048
Q99743	P01185	8.652386552224048
P19419	P30279	3.7139144419400765
P19419	P24385	3.7139144419400765
P19419	Q13489	3.7139144419400765
P19419	P98170	3.7139144419400765
P19419	P30281	3.7139144419400765
P19419	Q13490	3.7139144419400765
P19419	P18146	3.7139144419400765
Q8TCS8	Q9H9Y6	1.7429161519786194
Q8TCS8	P49961	1.7429161519786194
Q8TCS8	P30876	1.7429161519786194
Q8TCS8	Q9H1D9	1.7429161519786194
Q8TCS8	P19387	3.137249073561515
Q8TCS8	Q16774	1.7429161519786194
Q8TCS8	Q5TCS8	1.7429161519786194
Q8TCS8	P56597	1.7429161519786194
Q8TCS8	Q9Y2S0	1.7429161519786194
Q8TCS8	P15531	1.7429161519786194
Q8TCS8	Q9BT43	1.7429161519786194
Q8TCS8	P30085	1.7429161519786194
Q8TCS8	O15514	1.7429161519786194
Q8TCS8	P30613	1.7429161519786194
Q8TCS8	Q3B726	1.7429161519786194
Q8TCS8	Q7LG56	1.7429161519786194
Q8TCS8	Q8WVQ1	1.7429161519786194
Q8TCS8	O75414	1.7429161519786194
Q8TCS8	P31350	1.7429161519786194
Q8TCS8	P23921	1.7429161519786194
Q8TCS8	Q5MY95	1.7429161519786194
Q8TCS8	P22392	1.7429161519786194
Q8TCS8	Q9GZS1	1.7429161519786194
Q8TCS8	O75355	1.7429161519786194
Q8TCS8	Q13232	1.7429161519786194
Q8TCS8	Q9Y535	1.7429161519786194
Q8TCS8	O75356	1.7429161519786194
Q8TCS8	Q5EBM0	1.7429161519786194
Q8TCS8	O00746	1.7429161519786194
Q8TCS8	P24928	1.7429161519786194
Q8TCS8	P36954	1.7429161519786194
Q8TCS8	Q9Y227	1.7429161519786194
Q8TCS8	O75354	1.7429161519786194
Q8TCS8	P52434	1.7429161519786194
Q8TCS8	P19388	1.7429161519786194
Q8TCS8	O95602	1.7429161519786194
Q8TCS8	Q9BUI4	1.7429161519786194
Q8TCS8	Q9P1U0	1.7429161519786194
Q8TCS8	Q9NVU0	1.7429161519786194
Q8TCS8	P14618	1.7429161519786194
Q8TCS8	Q9NW08	1.7429161519786194
Q8TCS8	P05423	1.7429161519786194
Q8TCS8	P52435	1.7429161519786194
Q8TCS8	Q9Y5B8	1.7429161519786194
Q8TCS8	O14802	1.7429161519786194
Q8TCS8	P53803	1.7429161519786194
Q8TCS8	Q9Y2Y1	1.7429161519786194
Q8TCS8	O15160	1.7429161519786194
Q8TCS8	P62875	1.7429161519786194
Q8TCS8	Q9GZM3	1.7429161519786194
Q8TCS8	O15318	1.7429161519786194
Q8TCS8	P62487	1.7429161519786194
Q8WU20	P0CF74	13.40800785249699
Q8WU20	Q02156	13.40800785249699
Q8WU20	P19174	13.40800785249699
Q8WU20	P06312	13.40800785249699
Q8WU20	P01116	13.40800785249699
Q8WU20	P09693	13.40800785249699
Q8WU20	P42680	13.40800785249699
Q8WU20	P11487	13.40800785249699
Q8WU20	Q9NP95	13.40800785249699
Q8WU20	Q9C004	13.40800785249699
Q8WU20	P22455	13.40800785249699
Q8WU20	O76093	13.40800785249699
Q8WU20	Q06187	13.40800785249699
Q8WU20	Q9NVK5	13.40800785249699
Q8WU20	P63000	13.40800785249699
Q8WU20	Q9UPY6	13.40800785249699
Q8WU20	P39880	13.40800785249699
Q8WU20	Q13094	13.40800785249699
Q8WU20	Q9HCT0	13.40800785249699
Q8WU20	P31371	13.40800785249699
Q8WU20	O95750	13.40800785249699
Q8WU20	P52735	13.40800785249699
Q8WU20	Q9Y6W5	13.40800785249699
Q8WU20	P46109	24.134414134494584
Q8WU20	P11274	13.40800785249699
Q8WU20	Q9Y243	13.40800785249699
Q8WU20	P62993	13.40800785249699
Q8WU20	Q9UBW7	13.40800785249699
Q8WU20	P31749	13.40800785249699
Q8WU20	O60258	13.40800785249699
Q8WU20	O15164	13.40800785249699
Q8WU20	P33681	13.40800785249699
Q8WU20	P0CG05	13.40800785249699
Q8WU20	Q04759	13.40800785249699
Q8WU20	P15498	13.40800785249699
Q8WU20	P01859	13.40800785249699
Q8WU20	O75791	13.40800785249699
Q8WU20	Q05513	13.40800785249699
Q8WU20	P21802	13.40800785249699
Q8WU20	Q86Z14	13.40800785249699
Q8WU20	Q7Z7A1	13.40800785249699
Q8WU20	P21781	13.40800785249699
Q8WU20	P11362	13.40800785249699
Q8WU20	P01834	13.40800785249699
Q8WU20	Q92558	13.40800785249699
Q8WU20	Q9UQC2	24.134414134494584
Q8WU20	P05129	24.134414134494584
Q8WU20	Q08881	13.40800785249699
Q8WU20	O43610	13.40800785249699
Q8WU20	P0CG06	13.40800785249699
Q8WU20	P62834	13.40800785249699
Q8WU20	P61586	13.40800785249699
Q8WU20	Q9GZV9	13.40800785249699
Q8WU20	P08236	13.40800785249699
Q8WU20	P22607	13.40800785249699
Q8WU20	P17252	24.134414134494584
Q8WU20	O43320	13.40800785249699
Q8WU20	P01861	13.40800785249699
Q8WU20	Q96F07	13.40800785249699
Q8WU20	Q06124	24.134414134494584
Q8WU20	Q32MZ4	24.134414134494584
Q8WU20	Q13480	24.134414134494584
Q8WU20	O43609	13.40800785249699
Q8WU20	P55075	13.40800785249699
Q8WU20	P05771	24.134414134494584
Q8WU20	P06239	13.40800785249699
Q8WU20	O15520	13.40800785249699
Q8WU20	P05230	13.40800785249699
Q8WU20	P0CG04	13.40800785249699
Q8WU20	Q9UEF7	13.40800785249699
Q8WU20	O95684	24.134414134494584
Q8WU20	P42081	13.40800785249699
Q8WU20	P46108	13.40800785249699
Q8WU20	O15530	13.40800785249699
Q8WU20	P08620	13.40800785249699
Q8WU20	Q8IZP0	24.134414134494584
Q8WU20	P29353	13.40800785249699
Q8WU20	P06241	13.40800785249699
Q8WU20	Q9UQB8	24.134414134494584
Q8WU20	P42681	13.40800785249699
Q8WU20	Q9NYB9	13.40800785249699
Q8WU20	P24723	13.40800785249699
Q8WU20	Q9UKW4	13.40800785249699
Q8WU20	P01111	13.40800785249699
Q8WU20	P01860	13.40800785249699
Q8WU20	Q05655	24.134414134494584
Q8WU20	P41743	13.40800785249699
Q8WU20	P12034	13.40800785249699
Q8WU20	P10767	13.40800785249699
Q8WU20	Q92614	13.40800785249699
Q8WU20	Q9Y2A7	13.40800785249699
Q8WU20	Q9GZY6	24.134414134494584
Q8WU20	Q8WUW1	13.40800785249699
Q8WU20	P20963	13.40800785249699
Q8WU20	P31751	13.40800785249699
Q8WU20	P01857	13.40800785249699
Q8WU20	Q07889	13.40800785249699
Q8WU20	O43597	13.40800785249699
Q8WU20	P01112	13.40800785249699
Q8WU20	P09038	13.40800785249699
Q8WU20	P01602	13.40800785249699
Q8WU20	P10747	13.40800785249699
Q8WU20	P16885	24.134414134494584
Q8WU20	Q16630	13.40800785249699
Q8WU20	P08637	13.40800785249699
Q8WU20	P12318	13.40800785249699
Q8WU20	P12314	13.40800785249699
Q8WU20	P43405	24.134414134494584
Q8WU20	O43561	13.40800785249699
Q03468	Q15572	3.514470725848025
Q03468	Q9H5J8	3.514470725848025
Q03468	O15514	3.514470725848025
Q03468	P36954	3.514470725848025
Q03468	P61218	3.514470725848025
Q03468	Q53T94	3.514470725848025
Q03468	P20226	3.514470725848025
Q03468	P30876	3.514470725848025
Q03468	P19387	6.326047306526445
Q03468	Q15573	3.514470725848025
Q03468	P52435	3.514470725848025
Q03468	P24928	3.514470725848025
Q03468	P53803	3.514470725848025
Q03468	P62875	3.514470725848025
Q03468	P62487	3.514470725848025
Q03468	P52434	3.514470725848025
Q03468	P19388	3.514470725848025
Q03468	P17480	3.514470725848025
P62834	P48736	16.1788148572091
P62834	Q8WYR1	16.1788148572091
P62834	P55196	16.1788148572091
P62834	O00459	29.12186674297638
P62834	P42336	16.1788148572091
P62834	Q15139	16.1788148572091
P62834	P41134	16.1788148572091
P62834	O43566	16.1788148572091
P62834	O00522	16.1788148572091
P62834	Q05397	16.1788148572091
P62834	P46734	16.1788148572091
P62834	Q92569	16.1788148572091
P62834	P10398	16.1788148572091
P62834	P60953	16.1788148572091
P62834	Q96FS4	16.1788148572091
P62834	Q8WWW0	16.1788148572091
P62834	B4DER4	16.1788148572091
P62834	P52564	16.1788148572091
P62834	P04049	16.1788148572091
P62834	P15056	16.1788148572091
P62834	P45984	16.1788148572091
P62834	O00329	16.1788148572091
P62834	P27986	16.1788148572091
P62834	P45983	29.12186674297638
P62834	Q9P212	16.1788148572091
P62834	Q7Z5R6	16.1788148572091
P62834	Q8WWN8	16.1788148572091
P62834	P61586	16.1788148572091
P62834	Q12967	16.1788148572091
P62834	P43405	29.12186674297638
P62834	P53779	29.12186674297638
Q9UBR2	P01019	5.6059677794986875
Q13480	P0CF74	5.026348318050443
Q13480	O94806	5.026348318050443
Q13480	Q02156	5.026348318050443
Q13480	P19174	5.026348318050443
Q13480	P06312	5.026348318050443
Q13480	Q9Y243	5.026348318050443
Q13480	P09693	5.026348318050443
Q13480	Q15139	5.026348318050443
Q13480	P42680	5.026348318050443
Q13480	P11487	5.026348318050443
Q13480	Q9NP95	5.026348318050443
Q13480	P00533	13.403595514801182
Q13480	P22455	5.026348318050443
Q13480	O76093	5.026348318050443
Q13480	Q06187	5.026348318050443
Q13480	P62070	5.026348318050443
Q13480	P63000	5.026348318050443
Q13480	Q13094	5.026348318050443
Q13480	Q9UPY6	5.026348318050443
Q13480	Q9BZL6	5.026348318050443
Q13480	Q9HCT0	5.026348318050443
Q13480	P31371	5.026348318050443
Q13480	O95750	5.026348318050443
Q13480	P52735	5.026348318050443
Q13480	P39880	5.026348318050443
Q13480	O75791	5.026348318050443
Q13480	P11274	5.026348318050443
Q13480	P62993	5.026348318050443
Q13480	P42336	5.026348318050443
Q13480	O00459	13.403595514801182
Q13480	P31749	5.026348318050443
Q13480	Q9NVK5	5.026348318050443
Q13480	O15164	5.026348318050443
Q13480	P33681	5.026348318050443
Q13480	P0CG05	5.026348318050443
Q13480	Q04759	5.026348318050443
Q13480	P15498	5.026348318050443
Q13480	P01859	5.026348318050443
Q13480	P46109	13.403595514801182
Q13480	Q05513	5.026348318050443
Q13480	P21802	5.026348318050443
Q13480	Q86Z14	5.026348318050443
Q13480	Q7Z7A1	5.026348318050443
Q13480	O00329	5.026348318050443
Q13480	P21781	5.026348318050443
Q13480	P41240	5.026348318050443
Q13480	P01834	5.026348318050443
Q13480	Q92558	5.026348318050443
Q13480	P27986	5.026348318050443
Q13480	Q9UQC2	13.403595514801182
Q13480	P05129	13.403595514801182
Q13480	Q9GZV9	5.026348318050443
Q13480	Q9UBW7	5.026348318050443
Q13480	Q8WYR1	5.026348318050443
Q13480	P0CG06	5.026348318050443
Q13480	P41743	5.026348318050443
Q13480	P61586	5.026348318050443
Q13480	Q9Y6W5	5.026348318050443
Q13480	P08236	5.026348318050443
Q13480	P12931	5.026348318050443
Q13480	P22607	5.026348318050443
Q13480	B4DER4	5.026348318050443
Q13480	O43320	5.026348318050443
Q13480	P01861	5.026348318050443
Q13480	Q96F07	5.026348318050443
Q13480	O14807	5.026348318050443
Q13480	Q06124	13.403595514801182
Q13480	Q32MZ4	13.403595514801182
Q13480	P48736	5.026348318050443
Q13480	P55075	5.026348318050443
Q13480	P49023	13.403595514801182
Q13480	P05771	13.403595514801182
Q13480	O60258	5.026348318050443
Q13480	P06239	5.026348318050443
Q13480	O15520	5.026348318050443
Q13480	P10747	5.026348318050443
Q13480	P05230	5.026348318050443
Q13480	P0CG04	5.026348318050443
Q13480	Q9UEF7	5.026348318050443
Q13480	O95684	13.403595514801182
Q13480	P42081	5.026348318050443
Q13480	P46108	5.026348318050443
Q13480	O15530	5.026348318050443
Q13480	P08620	5.026348318050443
Q13480	Q8IZP0	13.403595514801182
Q13480	P29353	5.026348318050443
Q13480	P06241	5.026348318050443
Q13480	Q9UQB8	13.403595514801182
Q13480	P42681	5.026348318050443
Q13480	Q9NYB9	5.026348318050443
Q13480	Q92569	5.026348318050443
Q13480	P24723	5.026348318050443
Q13480	Q9UKW4	5.026348318050443
Q13480	P01111	5.026348318050443
Q13480	P01860	5.026348318050443
Q13480	Q05655	13.403595514801182
Q13480	Q9NWQ8	13.403595514801182
Q13480	P12034	5.026348318050443
Q13480	P10767	5.026348318050443
Q13480	Q92614	5.026348318050443
Q13480	Q9Y2A7	5.026348318050443
Q13480	Q9GZY6	13.403595514801182
Q13480	Q8WUW1	5.026348318050443
Q13480	P20963	5.026348318050443
Q13480	P31751	5.026348318050443
Q13480	Q08881	5.026348318050443
Q13480	P01857	5.026348318050443
Q13480	Q07889	5.026348318050443
Q13480	P11362	5.026348318050443
Q13480	P17252	13.403595514801182
Q13480	P01112	5.026348318050443
Q13480	P09038	5.026348318050443
Q13480	P01602	5.026348318050443
Q13480	P10301	5.026348318050443
Q13480	P16885	13.403595514801182
Q13480	Q16630	5.026348318050443
Q13480	P08637	5.026348318050443
Q13480	P12318	5.026348318050443
Q13480	P12314	5.026348318050443
Q13480	P43405	13.403595514801182
Q13480	O43561	5.026348318050443
Q9NZJ5	P25963	3.1066925858264853
Q9NZJ5	Q16236	3.1066925858264853
Q9NZJ5	P10914	3.1066925858264853
Q9NZJ5	P05198	5.592046654487674
Q9NZJ5	O15264	3.1066925858264853
Q9NZJ5	Q15759	3.1066925858264853
Q9NZJ5	Q16539	3.1066925858264853
Q9NZJ5	P53778	3.1066925858264853
Q13588	Q15907	5.657173694570562
Q13588	O94806	5.657173694570562
Q13588	P17252	10.182912650227012
Q13588	Q02156	5.657173694570562
Q13588	P24723	5.657173694570562
Q13588	Q9Y243	5.657173694570562
Q13588	P31749	5.657173694570562
Q13588	P01111	5.657173694570562
Q13588	Q15139	5.657173694570562
Q13588	O14807	5.657173694570562
Q13588	Q04759	5.657173694570562
Q13588	Q9C004	5.657173694570562
Q13588	O43609	5.657173694570562
Q13588	P05129	10.182912650227012
Q13588	Q96A58	5.657173694570562
Q13588	Q05513	5.657173694570562
Q13588	P05771	10.182912650227012
Q13588	P31751	5.657173694570562
Q13588	P10301	5.657173694570562
Q13588	O43597	5.657173694570562
Q13588	P01112	5.657173694570562
Q13588	P62070	5.657173694570562
Q13588	Q9BZL6	5.657173694570562
Q13588	O43610	5.657173694570562
Q13588	P41743	5.657173694570562
Q13588	Q05655	10.182912650227012
Q9NQB0	Q16778	5.063947584384119
Q9NQB0	P0C0S5	5.063947584384119
Q9NQB0	Q16695	5.063947584384119
Q9NQB0	Q99879	5.063947584384119
Q9NQB0	P09237	5.063947584384119
Q9NQB0	P35222	5.063947584384119
Q9NQB0	Q6FI13	5.063947584384119
Q9NQB0	P84243	5.063947584384119
Q9NQB0	P62807	5.063947584384119
Q9NQB0	Q8N257	5.063947584384119
Q9NQB0	Q9Y2T1	5.063947584384119
Q9NQB0	P24385	5.063947584384119
Q9NQB0	Q03181	5.063947584384119
Q9NQB0	Q93079	5.063947584384119
Q9NQB0	P0C5Y9	5.063947584384119
Q9NQB0	Q93077	5.063947584384119
Q9NQB0	P01275	5.063947584384119
Q9NQB0	Q99878	5.063947584384119
Q9NQB0	Q99877	5.063947584384119
Q9NQB0	Q71DI3	5.063947584384119
Q9NQB0	P20671	5.063947584384119
Q9NQB0	Q96A08	5.063947584384119
Q9NQB0	O15392	5.063947584384119
Q9NQB0	P68431	5.063947584384119
Q9NQB0	P57053	5.063947584384119
Q9NQB0	P23527	5.063947584384119
Q9NQB0	P62805	5.063947584384119
Q9NQB0	P33778	5.063947584384119
Q9NQB0	P04908	5.063947584384119
Q9NQB0	P58876	5.063947584384119
Q9NQB0	P30279	5.063947584384119
Q9NQB0	Q16777	5.063947584384119
Q9NQB0	P15407	5.063947584384119
Q9NQB0	P16104	5.063947584384119
Q9NQB0	P06899	5.063947584384119
Q9NQB0	Q99880	5.063947584384119
Q9NQB0	P05412	5.063947584384119
Q9NQB0	P01106	5.063947584384119
Q9NQB0	P30281	5.063947584384119
Q9NQB0	O60814	5.063947584384119
P32004	P13591	4.723994684793427
P32004	P32004	4.723994684793427
P32004	O15394	4.723994684793427
P32004	O14786	12.597319159449139
Q7Z434	Q04206	5.1654752565501365
Q7Z434	O14920	5.1654752565501365
Q7Z434	P19838	5.1654752565501365
Q7Z434	Q14790	9.297855461790245
Q7Z434	Q92851	5.1654752565501365
Q7Z434	Q13114	5.1654752565501365
Q7Z434	Q92985	5.1654752565501365
Q7Z434	O15111	5.1654752565501365
Q7Z434	Q14653	5.1654752565501365
Q7Z434	Q9Y6K9	5.1654752565501365
P05230	P0CF74	13.093436107505186
P05230	P19174	13.093436107505186
P05230	P06312	13.093436107505186
P05230	Q9Y243	13.093436107505186
P05230	P09693	13.093436107505186
P05230	P42680	13.093436107505186
P05230	P11362	13.093436107505186
P05230	P08581	13.093436107505186
P05230	O95684	23.568184993509334
P05230	O15164	13.093436107505186
P05230	O43559	13.093436107505186
P05230	Q06187	13.093436107505186
P05230	Q9NVK5	13.093436107505186
P05230	P63000	13.093436107505186
P05230	Q9UPY6	13.093436107505186
P05230	P10721	13.093436107505186
P05230	Q13094	13.093436107505186
P05230	P0CG06	13.093436107505186
P05230	Q8WUW1	13.093436107505186
P05230	P52735	13.093436107505186
P05230	Q9Y6W5	13.093436107505186
P05230	P29317	23.568184993509334
P05230	P46109	23.568184993509334
P05230	P11274	13.093436107505186
P05230	P06213	13.093436107505186
P05230	P62993	13.093436107505186
P05230	P09619	13.093436107505186
P05230	Q9UBW7	13.093436107505186
P05230	P31749	13.093436107505186
P05230	P07333	13.093436107505186
P05230	P33681	13.093436107505186
P05230	P0CG05	13.093436107505186
P05230	Q8IZP0	23.568184993509334
P05230	P15498	13.093436107505186
P05230	P35968	13.093436107505186
P05230	P01859	13.093436107505186
P05230	O75791	13.093436107505186
P05230	P35916	13.093436107505186
P05230	P21802	13.093436107505186
P05230	Q7Z7A1	13.093436107505186
P05230	P01834	13.093436107505186
P05230	Q92558	13.093436107505186
P05230	P01857	13.093436107505186
P05230	Q08881	13.093436107505186
P05230	P61586	13.093436107505186
P05230	P39880	13.093436107505186
P05230	P12931	13.093436107505186
P05230	P22607	13.093436107505186
P05230	P17948	13.093436107505186
P05230	P01861	13.093436107505186
P05230	Q96F07	13.093436107505186
P05230	O15530	13.093436107505186
P05230	Q8WU20	13.093436107505186
P05230	Q02763	13.093436107505186
P05230	Q06124	23.568184993509334
P05230	Q13480	23.568184993509334
P05230	Q9Y2A7	13.093436107505186
P05230	P0CG04	13.093436107505186
P05230	P00533	23.568184993509334
P05230	P42081	13.093436107505186
P05230	P46108	13.093436107505186
P05230	P08069	13.093436107505186
P05230	Q32MZ4	23.568184993509334
[truncated: 41,018 more rows]
