# Supplementary material for: Reconstruction and signal propagation analysis of the Syk signaling network in breast cancer cells
Source: PLoS Comput Biol. 2017 Mar 17;13(3):e1005432. doi: 10.1371/journal.pcbi.1005432 (PMC5376343; doi:10.1371/journal.pcbi.1005432)
Supplement: S1 File — Data representing the full Syk network and the subnetworks analyzed in the paper. An example of web visualization of the Syk networks based on a customized Cytoscape Web. (ZIP) [file pcbi.1005432.s019.zip › networks&code/README.txt]

Python Code
===========

converter.py contains code to convert identifiers between Uniprot, KEGG, and HGNC gene symbols.
It requires the mapping dataset from Uniprot and the list of official gene symbols from HGNC.

import_kegg.py contains the code to load KEGG's KGML file and convert them into lists of
interactions using Uniprot identifiers.

rank_pathways.py contains code to load a list of targets and of pathways, compute enrichment scores
for the pathways and build the merged network

nearshortest.py contains the python code for the identification of near-shortest paths.
It contains functions to load a weighted network file, and a file with a list of target proteins,
it will then generate the subnetwork containing the near-shortest paths from Syk (hardcoded in the
main function) to these proteins, with an overflow of 20% (also hardcoded in main).


Data
====

alltargets.txt contains the list of selected proteins from the Larive and Iliuk datasets.
The first columns contains uniprot IDs, the "Status" column indicates the dataset(s) in
which this protein was identified: A for Larive only, B for Iliuk only, AB for both.

full/all_nodes.tsv and full/all_edges.tsv are tab-separated files containing the full assembled network.
full/rdw_edges.tsv provides the weighted edges after refinement with random walks.


the target_sets folder contains the list of targets used to reconstruct the subnetworks.

the subnetworks folder contains the selected subnetworks (as generated by the provided data and code).


syk_network_figures.cys is a cytoscape session file with the networks used for the figures. In this file, the two panels
frpm figure 3 and suppl figures S2 to S4 are merged in the same graph, with a more complex color code.


the webnet folder contains an example of web visualisation of the syk networks based on a custumized cytoscape web.
An updated version of this prototype with all networks will be available for the final submission.
