# Supplementary material for: Reconstruction and signal propagation analysis of the Syk signaling network in breast cancer cells
Source: PLoS Comput Biol. 2017 Mar 17;13(3):e1005432. doi: 10.1371/journal.pcbi.1005432 (PMC5376343; doi:10.1371/journal.pcbi.1005432)
Supplement: S1 File — Data representing the full Syk network and the subnetworks analyzed in the paper. An example of web visualization of the Syk networks based on a customized Cytoscape Web. (ZIP) [file pcbi.1005432.s019.zip › networks&code/subnetworks/shortests_cortactin_edges.tsv]

Source	Target	Type	Sign	Overflow	Weight
P29353	P12931	-0.4000000000000001	3.0
P43405	P29353	-0.4000000000000001	3.0
P62993	P12931	-0.4000000000000001	3.0
P43405	P62993	-0.4000000000000001	3.0
P35221	A9CQZ8	-2.4	3.0
P63000	A9CQZ8	-0.4000000000000001	3.0
A9CQZ8	Q14247	-2.4	9.0
P43405	P35221	-2.4	1.0
P43405	P63000	-0.4000000000000001	3.0
P12931	Q14247	-0.4000000000000001	9.0
