# Supplementary material for: Reconstruction and signal propagation analysis of the Syk signaling network in breast cancer cells
Source: PLoS Comput Biol. 2017 Mar 17;13(3):e1005432. doi: 10.1371/journal.pcbi.1005432 (PMC5376343; doi:10.1371/journal.pcbi.1005432)
Supplement: S1 File — Data representing the full Syk network and the subnetworks analyzed in the paper. An example of web visualization of the Syk networks based on a customized Cytoscape Web. (ZIP) [file pcbi.1005432.s019.zip › networks&code/subnetworks/shortests_cortactin_nodes.tsv]

UID	Label	Best	Overflow
P35221	CTNNA1	1.0	-2.4
P43405	SYK	0	-2.4
P29353	SHC1	3.0	-0.4000000000000001
P63000	RAC1	3.0	-0.4000000000000001
P62993	GRB2	3.0	-0.4000000000000001
Q14247	CTTN	13.0	-2.4
A9CQZ8	TJP1	4.0	-2.4
P12931	SRC	6.0	-0.4000000000000001
