# Supplementary material for: Reconstruction and signal propagation analysis of the Syk signaling network in breast cancer cells
Source: PLoS Comput Biol. 2017 Mar 17;13(3):e1005432. doi: 10.1371/journal.pcbi.1005432 (PMC5376343; doi:10.1371/journal.pcbi.1005432)
Supplement: S1 File — Data representing the full Syk network and the subnetworks analyzed in the paper. An example of web visualization of the Syk networks based on a customized Cytoscape Web. (ZIP) [file pcbi.1005432.s019.zip › networks&code/target_sets/cell_adhesion_and_motility.txt]

Q96DR7
Q9UQB8
Q68CZ2
P16333
Q9HBL0
Q9BYG5
P23468
P29317
Q96JJ3
P62993
Q05655
Q86UE4
P43405
Q14155
Q96J84
Q14247
A0MZ66
Q9P2M7
P54753
P04083
Q9UJU6
Q8NI35
O00560
Q12774
Q02487
O43353
P78537
Q9ULI3
Q9NQS3
Q9UPY3
P63000
P19105
Q9H6X2
Q14790
Q99700
Q9UL45
P32004
P49023
Q92558
Q8IZP0
Q07912
P12814
Q15149
P21333
P46821
P48059
Q8TEW0
O95295
P35241
Q9UBT7
Q8N3R9
Q03001
Q96AC1
O15530
Q86W92
Q92625
P17931
Q06124
P55283
Q16625
Q14160
Q96GC9
Q9NUP1
Q07157
P07947
P29597
P52799
Q92538
P12830
P00533
P29353
P29350
P32119
Q7Z4I7
Q5T5Y3
Q14118
Q9Y446
Q9NQ25
P14921
P14923
Q9Y6W5
P19174
O75312
P35221
P62820
P23528
O00459
P08195
O60674
O00192
Q3V6T2
O75955
P56945
Q9UGP4
O00299
P29323
Q93052
P98172
Q9NUM4
O60828
P54762
P31689
Q15654
P54760
P54764
Q9C0G6
P15311
O14713
P60709
Q96RT1
O15357
O14786
Q99959
Q9UBC5
O60711
Q9Y490
O15551
O95721
O60716
Q9BVA1
Q14126
Q99755
Q12959
P01111
P49841
P49840
O43707
P63261
P17252
