# Supplementary material for: Reconstruction and signal propagation analysis of the Syk signaling network in breast cancer cells
Source: PLoS Comput Biol. 2017 Mar 17;13(3):e1005432. doi: 10.1371/journal.pcbi.1005432 (PMC5376343; doi:10.1371/journal.pcbi.1005432)
Supplement: S1 File — Data representing the full Syk network and the subnetworks analyzed in the paper. An example of web visualization of the Syk networks based on a customized Cytoscape Web. (ZIP) [file pcbi.1005432.s019.zip › networks&code/target_sets/cell_differentiation.txt]

Q16539
Q9NWS0
O00231
P54920
P78362
Q14192
P07947
Q9HB71
P04626
P15531
P54762
P23468
Q07912
Q13501
P29317
P31942
P12814
Q99426
O14713
P29350
Q9UL45
Q9NZN8
Q14155
P43405
Q7KZF4
Q86V81
Q13043
Q04721
P29597
P13639
O60869
Q9Y520
P04083
P14921
Q15464
P40763
P17252
P20810
O75410
Q9UQC2
P35611
Q96SN8
P35221
P41252
Q99700
P61247
Q9ULI3
P02786
P17931
P09382
P06576
O60443
O60674
Q9UPY3
O60506
Q9Y5Q8
Q06124
P15311
Q14671
P46937
P49841
P50402
Q14980
Q14790
P16885
P58546
Q99755
Q9H6Q4
