# Supplementary material for: Reconstruction and signal propagation analysis of the Syk signaling network in breast cancer cells
Source: PLoS Comput Biol. 2017 Mar 17;13(3):e1005432. doi: 10.1371/journal.pcbi.1005432 (PMC5376343; doi:10.1371/journal.pcbi.1005432)
Supplement: S1 File — Data representing the full Syk network and the subnetworks analyzed in the paper. An example of web visualization of the Syk networks based on a customized Cytoscape Web. (ZIP) [file pcbi.1005432.s019.zip › networks&code/target_sets/cell_growth_and_death.txt]

P68366
P28066
Q9BYG5
Q9NZZ3
Q15149
Q9UEU0
P29317
P42566
P62140
Q05655
Q9HCY8
Q9UHR5
P43405
Q6PKG0
Q96HS1
Q9UJU6
Q9NXR7
P35611
P12830
O43353
Q13043
Q15464
O60443
Q9UPY3
O60566
Q9NX01
P62136
Q14790
Q5UIP0
Q13442
P62979
Q9UDY2
Q04721
Q9HAW4
Q14980
Q15691
P48059
Q9H2J4
Q8TEW0
P25205
Q9NR28
Q9ULW0
Q96JJ3
Q53EL6
O95684
Q92785
P46937
Q71F23
O00267
P09382
P62191
Q96IZ0
Q06124
O75935
Q16625
P50402
O60216
Q14674
P43686
Q2NKX8
Q14160
O60763
O14974
P10599
Q07157
P61163
P49736
Q92530
P05771
Q13561
Q04917
P00533
P04406
Q13564
P29350
P32119
Q9BXP5
Q9Y4H2
P68032
P28482
P30153
Q96RT1
P55036
O75410
O75312
P62820
Q13480
Q9UL46
O60674
Q16539
P46013
P56945
P63208
P28340
O43768
O00231
O60936
P42677
Q9UN37
Q71U36
P04626
P54762
P04350
P45983
Q15555
Q01085
P07437
O14713
Q9BRX2
P17980
P17252
Q9UKY7
P68371
P40763
P67775
Q96SN8
P56211
Q8WUF5
Q14974
Q8TD19
Q86XL3
Q14126
Q99996
Q12959
P04818
Q13813
