# Supplementary material for: Reconstruction and signal propagation analysis of the Syk signaling network in breast cancer cells
Source: PLoS Comput Biol. 2017 Mar 17;13(3):e1005432. doi: 10.1371/journal.pcbi.1005432 (PMC5376343; doi:10.1371/journal.pcbi.1005432)
Supplement: S1 File — Data representing the full Syk network and the subnetworks analyzed in the paper. An example of web visualization of the Syk networks based on a customized Cytoscape Web. (ZIP) [file pcbi.1005432.s019.zip › networks&code/target_sets/immune_system_and_inflammation.txt]

P51149
P18433
P28066
P16333
Q96JJ3
P62993
O00459
Q05655
Q13123
Q9HCY8
Q9UQB8
P43405
P02794
P04083
P53779
Q9UJU6
Q9UQC2
Q12774
Q5RKV6
O43353
P52566
O15530
Q9UPY3
P63000
O15357
Q14790
P32004
Q7Z6M3
P62979
Q8IZP0
Q9UHA4
Q13501
Q04721
Q9Y2Z0
P49815
P35568
Q9UIQ6
P13164
Q9GZY6
O00571
P09496
P17931
P09382
Q13263
P62191
Q06124
O75935
P43686
O14879
P10599
P78362
P61163
P07947
P29597
Q92530
P05129
P05771
Q92538
P00533
Q7Z2W4
P29353
P51452
P29350
P32119
Q13561
Q8IWZ3
Q9UJW0
Q9Y4H2
Q9NQ25
P28482
P14921
Q9Y6W5
P55036
P19174
P23528
Q13480
Q9UL46
O60674
Q16539
P19388
P56945
P63208
P16885
O00231
Q04206
Q14738
Q9NWQ8
P04626
P52434
P45983
P01111
P07437
Q07912
P52732
P17980
P60709
P17252
P60468
P52907
P68371
Q13555
Q32MZ4
Q9BXS5
Q9BV40
P08195
Q99996
P62158
Q12959
Q92974
P49841
P49840
P63261
Q13813
