# Supplementary material for: Reconstruction and signal propagation analysis of the Syk signaling network in breast cancer cells
Source: PLoS Comput Biol. 2017 Mar 17;13(3):e1005432. doi: 10.1371/journal.pcbi.1005432 (PMC5376343; doi:10.1371/journal.pcbi.1005432)
Supplement: S1 File — Data representing the full Syk network and the subnetworks analyzed in the paper. An example of web visualization of the Syk networks based on a customized Cytoscape Web. (ZIP) [file pcbi.1005432.s019.zip › networks&code/webnet/js/graph_definition.js]

my_elements = [ // list of graph elements to start with
    { // node a
      data: { id: 'a', label:'First element' },
      position: {x:100, y:100}
    },
    { // node b
      data: { id: 'b', label:'Another element' }
    },
    { // edge ab
      data: { id: 'ab', source: 'a', target: 'b' },
      position: {x:200, y:200}
    }
];
