# Supplementary material for: Reconstruction and signal propagation analysis of the Syk signaling network in breast cancer cells
Source: PLoS Comput Biol. 2017 Mar 17;13(3):e1005432. doi: 10.1371/journal.pcbi.1005432 (PMC5376343; doi:10.1371/journal.pcbi.1005432)
Supplement: S1 File — Data representing the full Syk network and the subnetworks analyzed in the paper. An example of web visualization of the Syk networks based on a customized Cytoscape Web. (ZIP) [file pcbi.1005432.s019.zip › networks&code/webnet/js/mycysetup.js]

my_style = [ // the stylesheet for the graph
    {
      selector: 'node',
      style: {
        'background-color': '#999',
        'label': 'data(Label)',
        'color': '#222',
        'text-valign':'center',
        'text-halign':'center',
        'font-size':'12',
        'text-opacity': '0.7'
      }
    },
    {
      selector: ':selected',
      style: {
        'background-color': '#d92',
      }
    },

    {
      selector: 'edge',
      style: {
        'width': 3,
        'line-color': '#bbb',
        'curve-style': 'bezier',
        'target-arrow-color': '#bbb',
        'target-arrow-shape': 'triangle',
        'target-arrow-fill': 'filled',
      }
    }
];


DATASET_TITLES = [ ['MCF7','sel_PIC'], ['MDA231','Iliuk'] ];
ANNOTATION_TITLES = [ ['Adhesion & Motility','cell_adhesion_and_motility'], ['tyr-kinase','ykinase'], ['tyr-phosphatase','yphosphatase'] ];


$(function(){

    var cy = window.cy = cytoscape({
      container: document.getElementById('cy'),
      elements: my_elements,
      style: my_style,
//      style: styles[0]['style'],
      layout: { name: 'preset' }
    });


    cy.on('select', 'node', function(evt){
        elt = evt.cyTarget;
        edata = elt.data();
        uniprot = elt.data()['name']
        var info = $('#info');
        info.empty();
        info.append('<h1><a href="http://www.uniprot.org/uniprot/'+uniprot+'" target="_blank">'+elt.data()['Label']+'</a></h1>')

        // TODO: finish info box?
        info.append('<h2>Datasets</h2>');
        info.append( build_info_table(DATASET_TITLES, edata, true) );
        sites = edata["pY_sites"];
        if (sites.length > 0) {
            info.append('Sites: '+sites)
        }

        info.append('<h2>Annotations</h2>')
        info.append( build_info_table(ANNOTATION_TITLES, edata, false) )

        info.append('<h2>Sources</h2>')
        info.append('(Note: pathway commons links are left out for now)')
        var sources = edata["Sources"].split(";");
        for (s in sources) {
            s = sources[s];
            if (s.startsWith("hsa")) {
                name = pathways[s][0]
                info.append('<br><a target="_blank" href="http://www.genome.jp/kegg-bin/show_pathway?map='+s+'">'+name+'</a>');
            } else {
//                info.append('<br><a href="'+s+'">'+s+'</a>');
            }
        }
    });

    cy.on('unselect', 'node', function(evt){
        var info = $('#info');
        info.empty();
        info.append('Select a node to see more');
    });

});

function build_info_table(titles, data, is_signed) {
    thetable = "";
    for (idx in titles) {
        value = data[titles[idx][1]];
        
        if (value.length < 1 || (!is_signed && value=="-")) {
            info = "<td>&nbsp;</td>";
        } else if (is_signed) {
            if (value == "+") {
                info = "<td class='inc'>"+ value +"</td>";
            } else {
                info = "<td class='dec'>"+ value +"</td>";
            }
        } else {
            info = "<td class='in'>"+ value +"</td>";
        }
        thetable += "<tr><th>"+titles[idx][0]+"</th>" + info + "</tr>\n";
    }
    return "<table>" + thetable + "</table>"
}
