# Supplementary material for: Reconstruction and signal propagation analysis of the Syk signaling network in breast cancer cells
Source: PLoS Comput Biol. 2017 Mar 17;13(3):e1005432. doi: 10.1371/journal.pcbi.1005432 (PMC5376343; doi:10.1371/journal.pcbi.1005432)
Supplement: S1 File — Data representing the full Syk network and the subnetworks analyzed in the paper. An example of web visualization of the Syk networks based on a customized Cytoscape Web. (ZIP) [file pcbi.1005432.s019.zip › networks&code/webnet/js/pathways.json]

pathways = {"hsa03010": ["Ribosome", "0.427344770481"], "hsa00830": ["Retinol metabolism", "2.41713055325"], "hsa04915": ["Estrogen signaling pathway", "0.250220524705"], "hsa03060": ["Protein export", "0.124974591031"], "hsa04670": ["Leukocyte transendothelial migration", "5.42804693784e-08"], "hsa04925": ["Aldosterone synthesis and secretion", "0.321514263842"], "hsa04923": ["Regulation of lipolysis in adipocytes", "2.0"], "hsa04922": ["Glucagon signaling pathway", "0.65990802739"], "hsa04921": ["Oxytocin signaling pathway", "0.00567777989921"], "hsa04920": ["Adipocytokine signaling pathway", "0.00408171898461"], "hsa03008": ["Ribosome biogenesis in eukaryotes", "2.20157809328"], "hsa00562": ["Inositol phosphate metabolism", "0.571184679424"], "hsa04713": ["Circadian entrainment", "0.64514590465"], "hsa00982": ["Drug metabolism - cytochrome P450", "2.41527628813"], "hsa00630": ["Glyoxylate and dicarboxylate metabolism", "2.0"], "hsa04640": ["Hematopoietic cell lineage", "2.90919848297"], "hsa05168": ["Herpes simplex infection", "0.0108637352729"], "hsa05169": ["Epstein-Barr virus infection", "6.99793591156e-05"], "hsa05164": ["Influenza A", "0.119362327994"], "hsa05166": ["HTLV-I infection", "2.51691663036"], "hsa05160": ["Hepatitis C", "2.07514943739e-05"], "hsa05161": ["Hepatitis B", "0.0622880563628"], "hsa00240": ["Pyrimidine metabolism", "0.262008090543"], "hsa04270": ["Vascular smooth muscle contraction", "0.0122041885008"], "hsa03050": ["Proteasome", "0.00215366491451"], "hsa04912": ["GnRH signaling pathway", "0.00282555165342"], "hsa03440": ["Homologous recombination", "0.662121140163"], "hsa04015": ["Rap1 signaling pathway", "0.00259151732756"], "hsa04014": ["Ras signaling pathway", "0.00126784664673"], "hsa04390": ["Hippo signaling pathway", "0.000724414993935"], "hsa04917": ["Prolactin signaling pathway", "0.000417989204367"], "hsa04914": ["Progesterone-mediated oocyte maturation", "0.813953273208"], "hsa04010": ["MAPK signaling pathway", "0.153268785078"], "hsa04710": ["Circadian rhythm", "0.676139452642"], "hsa04918": ["Thyroid hormone synthesis", "0.593913929734"], "hsa04919": ["Thyroid hormone signaling pathway", "0.00595607004927"], "hsa04152": ["AMPK signaling pathway", "0.221190795846"], "hsa04150": ["mTOR signaling pathway", "0.00125302712609"], "hsa04151": ["PI3K-Akt signaling pathway", "0.390480085773"], "hsa04721": ["Synaptic vesicle cycle", "2.41713055325"], "hsa03022": ["Basal transcription factors", "0.513818720254"], "hsa00983": ["Drug metabolism - other enzymes", "2.48393565328"], "hsa00280": ["Valine, leucine and isoleucine degradation", "2.00000000001"], "hsa00600": ["Sphingolipid metabolism", "2.48272567486"], "hsa03020": ["RNA polymerase", "0.0759928089976"], "hsa04360": ["Axon guidance", "4.46397054214e-05"], "hsa00010": ["Glycolysis / Gluconeogenesis", "2.00000000001"], "hsa04080": ["Neuroactive ligand-receptor interaction", "2.9999491966"], "hsa04724": ["Glutamatergic synapse", "2.16609397505"], "hsa04550": ["Signaling pathways regulating pluripotency of stem cells", "0.570392204544"], "hsa03040": ["Spliceosome", "0.00461169188793"], "hsa04022": ["cGMP-PKG signaling pathway", "0.861896624908"], "hsa04650": ["Natural killer cell mediated cytotoxicity", "0.0167941414683"], "hsa04020": ["Calcium signaling pathway", "2.0"], "hsa04726": ["Serotonergic synapse", "2.16635064756"], "hsa03320": ["PPAR signaling pathway", "2.81680037061"], "hsa04024": ["cAMP signaling pathway", "0.873021498194"], "hsa04141": ["Protein processing in endoplasmic reticulum", "0.164731537336"], "hsa04140": ["Regulation of autophagy", "0.458683593904"], "hsa04142": ["Lysosome", "2.58391100135"], "hsa04145": ["Phagosome", "6.60831001786e-05"], "hsa04144": ["Endocytosis", "6.71898294437e-05"], "hsa04380": ["Osteoclast differentiation", "0.0156066427699"], "hsa05410": ["Hypertrophic cardiomyopathy (HCM)", "0.457216542083"], "hsa05412": ["Arrhythmogenic right ventricular cardiomyopathy (ARVC)", "0.00191054230449"], "hsa05414": ["Dilated cardiomyopathy", "0.815853889324"], "hsa05416": ["Viral myocarditis", "0.249897256441"], "hsa00750": ["Vitamin B6 metabolism", "0.283724992269"], "hsa00140": ["Steroid hormone biosynthesis", "2.63048376472"], "hsa05142": ["Chagas disease (American trypanosomiasis)", "0.12565978509"], "hsa05143": ["African trypanosomiasis", "0.422253410136"], "hsa05140": ["Leishmaniasis", "0.289226525798"], "hsa05146": ["Amoebiasis", "0.387029765044"], "hsa04725": ["Cholinergic synapse", "0.398680700585"], "hsa05145": ["Toxoplasmosis", "0.0355923919113"], "hsa00380": ["Tryptophan metabolism", "2.27663454425"], "hsa04310": ["Wnt signaling pathway", "0.339773833789"], "hsa00020": ["Citrate cycle (TCA cycle)", "2.0"], "hsa00052": ["Galactose metabolism", "2.0"], "hsa05120": ["Epithelial cell signaling in Helicobacter pylori infection", "0.00329201632382"], "hsa00860": ["Porphyrin and chlorophyll metabolism", "2.0"], "hsa04540": ["Gap junction", "2.75821592785e-08"], "hsa05322": ["Systemic lupus erythematosus", "2.82477024286"], "hsa05321": ["Inflammatory bowel disease (IBD)", "2.41623240419"], "hsa04620": ["Toll-like receptor signaling pathway", "0.269311796631"], "hsa04621": ["NOD-like receptor signaling pathway", "0.000829114512333"], "hsa04622": ["RIG-I-like receptor signaling pathway", "0.273555584917"], "hsa04623": ["Cytosolic DNA-sensing pathway", "2.0"], "hsa03030": ["DNA replication", "0.0426311003382"], "hsa04130": ["SNARE interactions in vesicular transport", "0.00192468318302"], "hsa03420": ["Nucleotide excision repair", "2.48359170943"], "hsa04730": ["Long-term depression", "0.0386312018129"], "hsa04970": ["Salivary secretion", "2.0"], "hsa04971": ["Gastric acid secretion", "0.115089336119"], "hsa04972": ["Pancreatic secretion", "2.18085984204"], "hsa04973": ["Carbohydrate digestion and absorption", "0.504094148718"], "hsa04974": ["Protein digestion and absorption", "2.76062634325"], "hsa00330": ["Arginine and proline metabolism", "2.62392221916"], "hsa04978": ["Mineral absorption", "2.0"], "hsa04911": ["Insulin secretion", "2.0"], "hsa05152": ["Tuberculosis", "0.126156050507"], "hsa05014": ["Amyotrophic lateral sclerosis (ALS)", "2.0"], "hsa04340": ["Hedgehog signaling pathway", "2.47451421018"], "hsa05016": ["Huntington's disease", "0.513872172675"], "hsa05010": ["Alzheimer's disease", "0.999999999996"], "hsa05012": ["Parkinson's disease", "2.8080972282"], "hsa05133": ["Pertussis", "0.0572830393482"], "hsa05132": ["Salmonella infection", "0.000511978390551"], "hsa05131": ["Shigellosis", "4.65729120661e-06"], "hsa05130": ["Pathogenic Escherichia coli infection", "1.6694158432e-11"], "hsa05134": ["Legionellosis", "0.00790548606176"], "hsa03410": ["Base excision repair", "2.0"], "hsa00970": ["Aminoacyl-tRNA biosynthesis", "0.305591134309"], "hsa04630": ["Jak-STAT signaling pathway", "0.47348103477"], "hsa04530": ["Tight junction", "1.50197938728e-08"], "hsa04720": ["Long-term potentiation", "0.00776892704494"], "hsa04723": ["Retrograde endocannabinoid signaling", "0.506192501308"], "hsa04722": ["Neurotrophin signaling pathway", "1.14774374603e-08"], "hsa05230": ["Central carbon metabolism in cancer", "0.176232038735"], "hsa05231": ["Choline metabolism in cancer", "1.82996237369e-05"], "hsa04727": ["GABAergic synapse", "2.0"], "hsa04120": ["Ubiquitin mediated proteolysis", "2.15265537105"], "hsa04728": ["Dopaminergic synapse", "0.00461169188793"], "hsa04962": ["Vasopressin-regulated water reabsorption", "0.734154064708"], "hsa04961": ["Endocrine and other factor-regulated calcium reabsorption", "0.328763857034"], "hsa04960": ["Aldosterone-regulated sodium reabsorption", "0.00436205195709"], "hsa00670": ["One carbon pool by folate", "2.0"], "hsa04330": ["Notch signaling pathway", "2.0"], "hsa00040": ["Pentose and glucuronate interconversions", "2.0"], "hsa01130": ["Biosynthesis of antibiotics", "2.64649337722"], "hsa01230": ["Biosynthesis of amino acids", "2.56225107571"], "hsa04350": ["TGF-beta signaling pathway", "0.621031974722"], "hsa05100": ["Bacterial invasion of epithelial cells", "8.74548436604e-08"], "hsa00980": ["Metabolism of xenobiotics by cytochrome P450", "2.81365243784"], "hsa04110": ["Cell cycle", "0.317203151923"], "hsa04660": ["T cell receptor signaling pathway", "0.00131597109172"], "hsa04114": ["Oocyte meiosis", "0.0515686204822"], "hsa04115": ["p53 signaling pathway", "2.41401060073"], "hsa03015": ["mRNA surveillance pathway", "0.000233504423958"], "hsa04750": ["Inflammatory mediator regulation of TRP channels", "0.000586325454807"], "hsa03013": ["RNA transport", "0.00128808970292"], "hsa05221": ["Acute myeloid leukemia", "0.0327886519676"], "hsa05220": ["Chronic myeloid leukemia", "0.00553905423033"], "hsa00640": ["Propanoate metabolism", "2.00000000001"], "hsa00350": ["Tyrosine metabolism", "2.0"], "hsa03018": ["RNA degradation", "0.605846774405"], "hsa04810": ["Regulation of actin cytoskeleton", "3.53490671606e-07"], "hsa00760": ["Nicotinate and nicotinamide metabolism", "2.0"], "hsa04976": ["Bile secretion", "2.81592614007"], "hsa00190": ["Oxidative phosphorylation", "2.8797372058"], "hsa05223": ["Non-small cell lung cancer", "1.02224079444e-06"], "hsa01100": ["Metabolic pathways", "2.99999920243"], "hsa05032": ["Morphine addiction", "2.51203557114"], "hsa05030": ["Cocaine addiction", "2.47723179468"], "hsa05031": ["Amphetamine addiction", "0.0892612196159"], "hsa00053": ["Ascorbate and aldarate metabolism", "2.0"], "hsa04320": ["Dorso-ventral axis formation", "0.0135402322106"], "hsa05034": ["Alcoholism", "2.0"], "hsa03430": ["Mismatch repair", "0.355633289826"], "hsa04614": ["Renin-angiotensin system", "0.611828378697"], "hsa05218": ["Melanoma", "0.43504344177"], "hsa05219": ["Bladder cancer", "0.0520424609866"], "hsa04611": ["Platelet activation", "0.00228793356125"], "hsa04068": ["FoxO signaling pathway", "0.0167941414683"], "hsa05222": ["Small cell lung cancer", "2.37088258995"], "hsa04612": ["Antigen processing and presentation", "2.20157809328"], "hsa05212": ["Pancreatic cancer", "0.0026289851554"], "hsa05213": ["Endometrial cancer", "0.000386516654139"], "hsa05210": ["Colorectal cancer", "0.148090149755"], "hsa05211": ["Renal cell carcinoma", "0.000722970488223"], "hsa05216": ["Thyroid cancer", "0.20495924757"], "hsa05217": ["Basal cell carcinoma", "2.6317497342"], "hsa05214": ["Glioma", "2.40058158054e-05"], "hsa05215": ["Prostate cancer", "0.0570405738528"], "hsa04514": ["Cell adhesion molecules (CAMs)", "2.29412188419"], "hsa04744": ["Phototransduction", "2.0"], "hsa04512": ["ECM-receptor interaction", "2.90919848297"], "hsa00500": ["Starch and sucrose metabolism", "0.763009809891"], "hsa04510": ["Focal adhesion", "5.45986925694e-07"], "hsa04740": ["Olfactory transduction", "2.99999993585"], "hsa04066": ["HIF-1 signaling pathway", "0.000160267541704"], "hsa04064": ["NF-kappa B signaling pathway", "0.487064129222"], "hsa04062": ["Chemokine signaling pathway", "0.0308081724964"], "hsa04060": ["Cytokine-cytokine receptor interaction", "2.99999054865"], "hsa00062": ["Fatty acid elongation", "2.0"], "hsa05020": ["Prion diseases", "0.442723642728"], "hsa00260": ["Glycine, serine and threonine metabolism", "2.27663454425"], "hsa04210": ["Apoptosis", "2.37088258995"], "hsa01212": ["Fatty acid metabolism", "2.48272567486"], "hsa00230": ["Purine metabolism", "2.13690548546"], "hsa04370": ["VEGF signaling pathway", "0.000308612838044"], "hsa05205": ["Proteoglycans in cancer", "4.64847102813e-10"], "hsa05204": ["Chemical carcinogenesis", "2.8705439225"], "hsa05206": ["MicroRNAs in cancer", "1.23977099188e-05"], "hsa05200": ["Pathways in cancer", "0.0656101900079"], "hsa05203": ["Viral carcinogenesis", "0.00139251375529"], "hsa05202": ["Transcriptional misregulation in cancer", "2.61598960869"], "hsa04071": ["Sphingolipid signaling pathway", "0.000222153411736"], "hsa04070": ["Phosphatidylinositol signaling system", "0.0379296702637"], "hsa04662": ["B cell receptor signaling pathway", "2.38651189683e-05"], "hsa04664": ["Fc epsilon RI signaling pathway", "5.20939830801e-07"], "hsa04666": ["Fc gamma R-mediated phagocytosis", "1.25781178976e-06"], "hsa04668": ["TNF signaling pathway", "0.389622369319"], "hsa04930": ["Type II diabetes mellitus", "0.0137823298761"], "hsa04931": ["Insulin resistance", "2.34240531818e-05"], "hsa04932": ["Non-alcoholic fatty liver disease (NAFLD)", "0.0431566958174"], "hsa04913": ["Ovarian steroidogenesis", "2.47952199382"], "hsa00620": ["Pyruvate metabolism", "2.0"], "hsa00071": ["Fatty acid degradation", "2.26856987493"], "hsa04910": ["Insulin signaling pathway", "4.36681377028e-06"], "hsa05162": ["Measles", "0.695895916828"], "hsa04916": ["Melanogenesis", "0.255626546033"], "hsa01200": ["Carbon metabolism", "2.62244221662"], "hsa04520": ["Adherens junction", "1.10560940914e-10"], "hsa00564": ["Glycerophospholipid metabolism", "2.9368750504"], "hsa05110": ["Vibrio cholerae infection", "0.00790548606176"], "hsa00270": ["Cysteine and methionine metabolism", "0.0520424609866"], "hsa04260": ["Cardiac muscle contraction", "2.87109597628"], "hsa04261": ["Adrenergic signaling in cardiomyocytes", "0.138024094175"], "hsa04012": ["ErbB signaling pathway", "2.24041314532e-08"]}
