# Supplementary material for: Reconstruction and signal propagation analysis of the Syk signaling network in breast cancer cells
Source: PLoS Comput Biol. 2017 Mar 17;13(3):e1005432. doi: 10.1371/journal.pcbi.1005432 (PMC5376343; doi:10.1371/journal.pcbi.1005432)
Supplement: S1 File — Data representing the full Syk network and the subnetworks analyzed in the paper. An example of web visualization of the Syk networks based on a customized Cytoscape Web. (ZIP) [file pcbi.1005432.s019.zip › networks&code/webnet/networks/cortactin.json]

my_elements = {
    "nodes" : [ {
      "data" : {
        "id" : "120",
        "immune_system_and_inflammation" : "x",
        "direct" : "",
        "Label" : "PIK3CD",
        "Count" : 151,
        "MDA" : "",
        "shared_name" : "O00329",
        "cell_adhesion_and_motility" : "x",
        "sel_cells" : "",
        "SUID" : 120,
        "Distance" : 2,
        "selected" : false,
        "yphosphatase" : "-",
        "cell_transport_and_metabolism" : "x",
        "sel_PIC" : "",
        "MCF7" : "",
        "Iliuk" : "",
        "PIC" : "",
        "Sources" : "http://identifiers.org/reactome/REACT_12582.3;http://identifiers.org/reactome/REACT_762.2;http://identifiers.org/reactome/REACT_1505.3;hsa04670;http://identifiers.org/reactome/REACT_1109.4;http://identifiers.org/reactome/REACT_111045.2;http://identifiers.org/reactome/REACT_116125.6;hsa04921;http://identifiers.org/reactome/REACT_160158.3;http://identifiers.org/panther.pathway/P00053;http://identifiers.org/panther.pathway/P00056;http://identifiers.org/reactome/REACT_9470.9;http://identifiers.org/reactome/REACT_115871.5;http://identifiers.org/reactome/REACT_278.7;http://identifiers.org/reactome/REACT_18274.2;hsa05169;http://identifiers.org/reactome/REACT_19231.4;hsa05160;hsa05161;hsa05162;http://identifiers.org/reactome/REACT_9417.8;http://identifiers.org/reactome/REACT_17015.7;hsa04910;hsa04014;hsa04917;hsa04919;hsa04150;hsa04151;http://identifiers.org/reactome/REACT_120999.3;http://identifiers.org/reactome/REACT_20524.3;http://identifiers.org/reactome/REACT_17025.5;http://identifiers.org/reactome/REACT_15518.6;hsa04550;hsa04650;http://identifiers.org/reactome/REACT_332.5;hsa04380;http://identifiers.org/reactome/REACT_12578.5;http://identifiers.org/reactome/REACT_160123.3;http://identifiers.org/reactome/REACT_23787.2;http://identifiers.org/reactome/REACT_75774.5;http://identifiers.org/reactome/REACT_120736.4;http://identifiers.org/reactome/REACT_19358.5;http://identifiers.org/reactome/REACT_163701.3;hsa05145;http://identifiers.org/reactome/REACT_12623.3;http://identifiers.org/reactome/REACT_111040.4;http://identifiers.org/reactome/REACT_11061.8;http://identifiers.org/reactome/REACT_23876.3;http://identifiers.org/reactome/REACT_6802.6;http://identifiers.org/reactome/REACT_228166.2;http://identifiers.org/reactome/REACT_19140.4;http://identifiers.org/reactome/REACT_12526.3;http://identifiers.org/reactome/REACT_19290.2;http://identifiers.org/reactome/REACT_16888.5;hsa04973;http://identifiers.org/reactome/REACT_147694.3;http://identifiers.org/reactome/REACT_116008.4;http://identifiers.org/panther.pathway/P00006;http://identifiers.org/reactome/REACT_115961.5;http://identifiers.org/reactome/REACT_23837.3;http://identifiers.org/reactome/REACT_12464.6;http://identifiers.org/reactome/REACT_604.6;hsa04664;http://identifiers.org/reactome/REACT_21272.5;http://identifiers.org/reactome/REACT_75790.3;hsa04722;hsa05230;hsa05231;http://identifiers.org/reactome/REACT_19183.4;http://identifiers.org/reactome/REACT_19184.4;http://identifiers.org/reactome/REACT_118773.5;http://identifiers.org/reactome/REACT_6900.9;http://identifiers.org/reactome/REACT_498.8;hsa04960;http://identifiers.org/reactome/REACT_121141.3;http://identifiers.org/panther.pathway/P00018;http://identifiers.org/reactome/REACT_21270.6;http://identifiers.org/reactome/REACT_12529.2;http://identifiers.org/reactome/REACT_21340.6;http://identifiers.org/reactome/REACT_14828.6;http://identifiers.org/panther.pathway/P00005;http://identifiers.org/panther.pathway/P04393;http://identifiers.org/reactome/REACT_21264.2;hsa05100;http://identifiers.org/reactome/REACT_1695.4;http://identifiers.org/reactome/REACT_150203.3;http://identifiers.org/reactome/REACT_121398.3;http://identifiers.org/reactome/REACT_115596.6;http://identifiers.org/reactome/REACT_22232.3;http://identifiers.org/reactome/REACT_18283.5;http://identifiers.org/reactome/REACT_12056.6;hsa04750;hsa05221;hsa05220;http://identifiers.org/reactome/REACT_14797.6;hsa04810;http://identifiers.org/reactome/REACT_150359.3;http://identifiers.org/panther.pathway/P00021;http://identifiers.org/reactome/REACT_163769.3;http://identifiers.org/reactome/REACT_163936.3;http://identifiers.org/reactome/REACT_798.5;http://identifiers.org/reactome/REACT_1195.6;hsa04071;http://identifiers.org/reactome/REACT_18407.6;http://identifiers.org/reactome/REACT_75829.6;http://identifiers.org/reactome/REACT_12051.3;http://identifiers.org/reactome/REACT_19388.5;hsa04611;hsa04068;http://identifiers.org/reactome/REACT_160274.3;hsa05212;hsa05213;hsa05211;http://identifiers.org/reactome/REACT_150210.3;hsa05214;hsa05215;http://identifiers.org/reactome/REACT_19344.4;hsa04510;hsa04066;hsa04062;http://identifiers.org/reactome/REACT_21384.3;http://identifiers.org/panther.pathway/P00034;http://identifiers.org/panther.pathway/P00033;http://identifiers.org/reactome/REACT_115755.5;http://identifiers.org/reactome/REACT_120966.3;http://identifiers.org/reactome/REACT_147814.3;http://identifiers.org/reactome/REACT_118638.5;http://identifiers.org/reactome/REACT_976.3;hsa04370;http://identifiers.org/reactome/REACT_18325.5;hsa05205;hsa05200;hsa05203;http://identifiers.org/reactome/REACT_111102.5;hsa04660;hsa04070;hsa04662;http://identifiers.org/reactome/REACT_12555.3;http://identifiers.org/reactome/REACT_14819.5;hsa04666;http://identifiers.org/reactome/REACT_147723.3;hsa04668;hsa04930;hsa04931;hsa04932;http://identifiers.org/panther.pathway/P00047;hsa04015;http://identifiers.org/reactome/REACT_118700.3;hsa05223;hsa04261;hsa04012",
        "cell_growth_and_death" : "-",
        "name" : "O00329",
        "pY_sites" : "",
        "ykinase" : "-"
      },
      "position" : {
        "x" : 462.6627176001449,
        "y" : 62.715152740478516
      },
      "selected" : false
    }, {
      "data" : {
        "id" : "118",
        "immune_system_and_inflammation" : "-",
        "direct" : "",
        "Label" : "PIK3R5",
        "Count" : 87,
        "MDA" : "",
        "shared_name" : "Q8WYR1",
        "cell_adhesion_and_motility" : "-",
        "sel_cells" : "",
        "SUID" : 118,
        "Distance" : 2,
        "selected" : false,
        "yphosphatase" : "-",
        "cell_transport_and_metabolism" : "x",
        "sel_PIC" : "",
        "MCF7" : "",
        "Iliuk" : "",
        "PIC" : "",
        "Sources" : "http://identifiers.org/reactome/REACT_1505.3;hsa04670;http://identifiers.org/reactome/REACT_111045.2;http://identifiers.org/reactome/REACT_116125.6;hsa04921;http://identifiers.org/reactome/REACT_278.7;http://identifiers.org/reactome/REACT_18274.2;hsa05169;hsa04151;hsa05160;hsa05161;hsa05162;http://identifiers.org/reactome/REACT_17015.7;hsa04910;hsa04014;hsa04917;hsa04919;hsa04150;http://identifiers.org/reactome/REACT_19231.4;http://identifiers.org/reactome/REACT_20524.3;http://identifiers.org/reactome/REACT_15518.6;hsa04550;hsa04650;hsa04380;hsa05145;http://identifiers.org/reactome/REACT_23876.3;http://identifiers.org/reactome/REACT_6802.6;http://identifiers.org/reactome/REACT_19140.4;http://identifiers.org/reactome/REACT_19290.2;hsa04071;hsa04973;http://identifiers.org/reactome/REACT_18407.6;http://identifiers.org/reactome/REACT_604.6;hsa04722;hsa05230;hsa05231;http://identifiers.org/reactome/REACT_19184.4;http://identifiers.org/reactome/REACT_6900.9;hsa04960;http://identifiers.org/panther.pathway/P00018;http://identifiers.org/reactome/REACT_21340.6;http://identifiers.org/reactome/REACT_14828.6;http://identifiers.org/reactome/REACT_21264.2;hsa05100;http://identifiers.org/reactome/REACT_1695.4;http://identifiers.org/reactome/REACT_18283.5;hsa04750;hsa05221;hsa05220;http://identifiers.org/reactome/REACT_14797.6;hsa04810;http://identifiers.org/reactome/REACT_798.5;http://identifiers.org/reactome/REACT_12051.3;http://identifiers.org/reactome/REACT_19388.5;hsa04611;hsa04068;hsa05212;hsa05213;hsa05211;hsa05214;hsa05215;hsa04510;hsa04066;hsa04062;http://identifiers.org/reactome/REACT_21384.3;http://identifiers.org/reactome/REACT_120966.3;hsa04370;http://identifiers.org/reactome/REACT_18325.5;hsa05205;hsa05200;hsa05203;http://identifiers.org/reactome/REACT_111102.5;hsa04660;hsa04070;hsa04662;hsa04664;http://identifiers.org/reactome/REACT_14819.5;hsa04666;hsa04668;hsa04930;hsa04931;hsa04932;http://identifiers.org/panther.pathway/P00047;hsa04015;hsa05223;hsa04261;hsa04012",
        "cell_growth_and_death" : "-",
        "name" : "Q8WYR1",
        "pY_sites" : "",
        "ykinase" : "-"
      },
      "position" : {
        "x" : 637.6714772082755,
        "y" : 110.66755676269531
      },
      "selected" : false
    }, {
      "data" : {
        "id" : "116",
        "immune_system_and_inflammation" : "x",
        "direct" : "",
        "Label" : "PIK3R2",
        "Count" : 144,
        "MDA" : "0.99",
        "shared_name" : "O00459",
        "cell_adhesion_and_motility" : "x",
        "sel_cells" : "",
        "SUID" : 116,
        "Distance" : 2,
        "selected" : false,
        "yphosphatase" : "-",
        "cell_transport_and_metabolism" : "x",
        "sel_PIC" : "",
        "MCF7" : "0.94",
        "Iliuk" : "-",
        "PIC" : "0.97",
        "Sources" : "http://identifiers.org/reactome/REACT_12582.3;http://identifiers.org/reactome/REACT_762.2;http://identifiers.org/reactome/REACT_1505.3;hsa04670;http://identifiers.org/reactome/REACT_1109.4;http://identifiers.org/reactome/REACT_111045.2;http://identifiers.org/reactome/REACT_116125.6;hsa04921;http://identifiers.org/reactome/REACT_160158.3;http://identifiers.org/panther.pathway/P00053;http://identifiers.org/panther.pathway/P00056;http://identifiers.org/reactome/REACT_9470.9;http://identifiers.org/reactome/REACT_115871.5;http://identifiers.org/reactome/REACT_278.7;http://identifiers.org/reactome/REACT_18274.2;hsa05169;http://identifiers.org/reactome/REACT_19231.4;hsa05160;hsa05161;hsa05162;http://identifiers.org/reactome/REACT_9417.8;http://identifiers.org/reactome/REACT_17015.7;hsa04910;hsa04014;hsa04917;hsa04919;hsa04150;hsa04151;http://identifiers.org/reactome/REACT_20524.3;http://identifiers.org/reactome/REACT_17025.5;http://identifiers.org/reactome/REACT_15518.6;hsa04550;hsa04650;http://identifiers.org/reactome/REACT_332.5;hsa04380;http://identifiers.org/reactome/REACT_12578.5;http://identifiers.org/reactome/REACT_160123.3;http://identifiers.org/reactome/REACT_23787.2;http://identifiers.org/reactome/REACT_75774.5;http://identifiers.org/reactome/REACT_120736.4;http://identifiers.org/reactome/REACT_19358.5;http://identifiers.org/reactome/REACT_163701.3;hsa05145;http://identifiers.org/reactome/REACT_12623.3;http://identifiers.org/reactome/REACT_111040.4;http://identifiers.org/reactome/REACT_11061.8;http://identifiers.org/reactome/REACT_23876.3;http://identifiers.org/reactome/REACT_6802.6;http://identifiers.org/reactome/REACT_228166.2;http://identifiers.org/reactome/REACT_19140.4;http://identifiers.org/reactome/REACT_12526.3;http://identifiers.org/reactome/REACT_19290.2;http://identifiers.org/reactome/REACT_16888.5;http://identifiers.org/reactome/REACT_12056.6;http://identifiers.org/reactome/REACT_147694.3;http://identifiers.org/reactome/REACT_116008.4;http://identifiers.org/reactome/REACT_19388.5;http://identifiers.org/reactome/REACT_115961.5;http://identifiers.org/reactome/REACT_23837.3;http://identifiers.org/reactome/REACT_12464.6;http://identifiers.org/reactome/REACT_604.6;hsa04664;http://identifiers.org/reactome/REACT_21272.5;http://identifiers.org/reactome/REACT_75790.3;hsa04722;hsa05230;hsa05231;http://identifiers.org/reactome/REACT_19183.4;http://identifiers.org/reactome/REACT_19184.4;http://identifiers.org/reactome/REACT_118773.5;http://identifiers.org/reactome/REACT_6900.9;http://identifiers.org/reactome/REACT_498.8;hsa04960;http://identifiers.org/reactome/REACT_21270.6;http://identifiers.org/reactome/REACT_12529.2;http://identifiers.org/reactome/REACT_21340.6;http://identifiers.org/reactome/REACT_14828.6;http://identifiers.org/panther.pathway/P00005;http://identifiers.org/reactome/REACT_21264.2;hsa05100;http://identifiers.org/reactome/REACT_1695.4;http://identifiers.org/reactome/REACT_150203.3;http://identifiers.org/reactome/REACT_160274.3;http://identifiers.org/reactome/REACT_115596.6;http://identifiers.org/reactome/REACT_22232.3;http://identifiers.org/reactome/REACT_18283.5;hsa04973;hsa04750;hsa05221;hsa05220;http://identifiers.org/reactome/REACT_14797.6;hsa04810;http://identifiers.org/reactome/REACT_150359.3;http://identifiers.org/reactome/REACT_163769.3;http://identifiers.org/reactome/REACT_163936.3;http://identifiers.org/reactome/REACT_798.5;http://identifiers.org/reactome/REACT_1195.6;hsa04071;http://identifiers.org/reactome/REACT_75829.6;http://identifiers.org/reactome/REACT_12051.3;http://identifiers.org/reactome/REACT_18407.6;hsa04611;hsa04068;hsa05212;hsa05213;hsa05211;http://identifiers.org/reactome/REACT_150210.3;hsa05214;hsa05215;http://identifiers.org/reactome/REACT_19344.4;hsa04510;hsa04066;hsa04062;http://identifiers.org/reactome/REACT_21384.3;http://identifiers.org/panther.pathway/P00034;http://identifiers.org/reactome/REACT_115755.5;http://identifiers.org/reactome/REACT_120966.3;http://identifiers.org/reactome/REACT_147814.3;http://identifiers.org/reactome/REACT_118638.5;http://identifiers.org/reactome/REACT_976.3;hsa04370;http://identifiers.org/reactome/REACT_18325.5;hsa05205;hsa05206;hsa05200;hsa05203;http://identifiers.org/reactome/REACT_111102.5;hsa04660;hsa04070;hsa04662;http://identifiers.org/reactome/REACT_12555.3;http://identifiers.org/reactome/REACT_14819.5;hsa04666;http://identifiers.org/reactome/REACT_147723.3;hsa04668;hsa04930;hsa04931;hsa04932;http://identifiers.org/panther.pathway/P00047;hsa04015;http://identifiers.org/reactome/REACT_118700.3;hsa05223;hsa04261;hsa04012",
        "cell_growth_and_death" : "-",
        "name" : "O00459",
        "pY_sites" : "464-",
        "ykinase" : "-"
      },
      "position" : {
        "x" : 464.86822616086505,
        "y" : 113.22215270996094
      },
      "selected" : false
    }, {
      "data" : {
        "id" : "114",
        "immune_system_and_inflammation" : "-",
        "direct" : "",
        "Label" : "SHC3",
        "Count" : 90,
        "MDA" : "",
        "shared_name" : "Q92529",
        "cell_adhesion_and_motility" : "-",
        "sel_cells" : "",
        "SUID" : 114,
        "Distance" : 2,
        "selected" : false,
        "yphosphatase" : "-",
        "cell_transport_and_metabolism" : "x",
        "sel_PIC" : "",
        "MCF7" : "",
        "Iliuk" : "",
        "PIC" : "",
        "Sources" : "http://identifiers.org/reactome/REACT_12478.2;http://identifiers.org/reactome/REACT_1505.3;http://identifiers.org/reactome/REACT_1109.4;http://identifiers.org/reactome/REACT_111045.2;http://identifiers.org/reactome/REACT_116125.6;http://identifiers.org/reactome/REACT_160158.3;http://identifiers.org/reactome/REACT_9470.9;http://identifiers.org/reactome/REACT_115871.5;http://identifiers.org/reactome/REACT_278.7;http://identifiers.org/reactome/REACT_18274.2;http://identifiers.org/reactome/REACT_150359.3;http://identifiers.org/reactome/REACT_9417.8;http://identifiers.org/reactome/REACT_2080.5;http://identifiers.org/reactome/REACT_17015.7;hsa04910;hsa04014;http://identifiers.org/reactome/REACT_172761.3;http://identifiers.org/reactome/REACT_19231.4;http://identifiers.org/reactome/REACT_20524.3;http://identifiers.org/reactome/REACT_15523.7;http://identifiers.org/reactome/REACT_17025.5;http://identifiers.org/reactome/REACT_23837.3;http://identifiers.org/reactome/REACT_12058.3;hsa04650;http://identifiers.org/reactome/REACT_160123.3;http://identifiers.org/reactome/REACT_75774.5;http://identifiers.org/reactome/REACT_120736.4;http://identifiers.org/reactome/REACT_11061.8;http://identifiers.org/reactome/REACT_23876.3;http://identifiers.org/reactome/REACT_6802.6;http://identifiers.org/reactome/REACT_150154.3;http://identifiers.org/reactome/REACT_228166.2;http://identifiers.org/reactome/REACT_150139.3;http://identifiers.org/reactome/REACT_19140.4;http://identifiers.org/reactome/REACT_508.3;http://identifiers.org/reactome/REACT_16888.5;http://identifiers.org/reactome/REACT_12056.6;http://identifiers.org/reactome/REACT_147694.3;http://identifiers.org/reactome/REACT_1195.6;http://identifiers.org/reactome/REACT_19388.5;http://identifiers.org/reactome/REACT_15518.6;http://identifiers.org/reactome/REACT_604.6;http://identifiers.org/reactome/REACT_21272.5;http://identifiers.org/reactome/REACT_21310.3;hsa04722;http://identifiers.org/reactome/REACT_6900.9;http://identifiers.org/reactome/REACT_999.3;http://identifiers.org/reactome/REACT_498.8;http://identifiers.org/panther.pathway/P00018;hsa04012;http://identifiers.org/reactome/REACT_12529.2;http://identifiers.org/reactome/REACT_21340.6;http://identifiers.org/reactome/REACT_14828.6;http://identifiers.org/reactome/REACT_21264.2;hsa05100;http://identifiers.org/reactome/REACT_1695.4;http://identifiers.org/reactome/REACT_115596.6;http://identifiers.org/reactome/REACT_115529.2;http://identifiers.org/reactome/REACT_18283.5;hsa05220;http://identifiers.org/reactome/REACT_111064.3;http://identifiers.org/reactome/REACT_14797.6;http://identifiers.org/panther.pathway/P00047;http://identifiers.org/panther.pathway/P00021;http://identifiers.org/reactome/REACT_1661.2;http://identifiers.org/reactome/REACT_798.5;http://identifiers.org/reactome/REACT_12606.3;http://identifiers.org/reactome/REACT_12051.3;http://identifiers.org/reactome/REACT_19184.4;http://identifiers.org/reactome/REACT_150210.3;hsa05214;http://identifiers.org/reactome/REACT_661.4;hsa04510;hsa04062;http://identifiers.org/reactome/REACT_21384.3;http://identifiers.org/reactome/REACT_115755.5;http://identifiers.org/reactome/REACT_120966.3;http://identifiers.org/reactome/REACT_147814.3;http://identifiers.org/reactome/REACT_18325.5;http://identifiers.org/reactome/REACT_228024.2;http://identifiers.org/reactome/REACT_23891.4;http://identifiers.org/reactome/REACT_111102.5;http://identifiers.org/reactome/REACT_14819.5;http://identifiers.org/reactome/REACT_75790.3;http://identifiers.org/reactome/REACT_115720.2;http://identifiers.org/reactome/REACT_27283.3;http://identifiers.org/reactome/REACT_22232.3;http://identifiers.org/reactome/REACT_12079.3;http://identifiers.org/reactome/REACT_12033.3;hsa04917",
        "cell_growth_and_death" : "-",
        "name" : "Q92529",
        "pY_sites" : "",
        "Sign" : "+",
        "ykinase" : "-"
      },
      "position" : {
        "x" : -59.554051459343654,
        "y" : 92.49303716370324
      },
      "selected" : false
    }, {
      "data" : {
        "id" : "112",
        "immune_system_and_inflammation" : "-",
        "direct" : "",
        "Label" : "RHOA",
        "Count" : 96,
        "MDA" : "",
        "shared_name" : "P61586",
        "cell_adhesion_and_motility" : "x",
        "sel_cells" : "",
        "SUID" : 112,
        "Distance" : 2,
        "selected" : false,
        "yphosphatase" : "-",
        "cell_transport_and_metabolism" : "-",
        "sel_PIC" : "",
        "MCF7" : "",
        "Iliuk" : "",
        "PIC" : "",
        "Sources" : "http://identifiers.org/reactome/REACT_1505.3;http://identifiers.org/reactome/REACT_19271.2;hsa04670;http://identifiers.org/reactome/REACT_111045.2;http://identifiers.org/reactome/REACT_116125.6;hsa04921;http://identifiers.org/reactome/REACT_19277.3;http://identifiers.org/reactome/REACT_228170.2;http://identifiers.org/reactome/REACT_9470.9;http://identifiers.org/reactome/REACT_115871.5;http://identifiers.org/reactome/REACT_278.7;http://identifiers.org/reactome/REACT_18274.2;http://identifiers.org/reactome/REACT_163936.3;hsa04270;http://identifiers.org/reactome/REACT_9417.8;http://identifiers.org/reactome/REACT_17015.7;http://identifiers.org/reactome/REACT_228063.2;hsa04015;hsa04014;http://identifiers.org/reactome/REACT_19231.4;http://identifiers.org/reactome/REACT_20524.3;hsa04360;http://identifiers.org/reactome/REACT_15518.6;hsa04144;http://identifiers.org/reactome/REACT_12578.5;http://identifiers.org/reactome/REACT_75774.5;http://identifiers.org/reactome/REACT_120736.4;hsa04310;http://identifiers.org/reactome/REACT_111040.4;http://identifiers.org/reactome/REACT_11061.8;http://identifiers.org/reactome/REACT_23876.3;http://identifiers.org/reactome/REACT_13776.2;http://identifiers.org/reactome/REACT_6802.6;http://identifiers.org/reactome/REACT_228166.2;http://identifiers.org/reactome/REACT_19140.4;http://identifiers.org/reactome/REACT_17025.5;http://identifiers.org/reactome/REACT_19290.2;http://identifiers.org/reactome/REACT_16888.5;http://identifiers.org/reactome/REACT_12056.6;http://identifiers.org/reactome/REACT_147694.3;http://identifiers.org/panther.pathway/P00005;http://identifiers.org/panther.pathway/P00007;http://identifiers.org/reactome/REACT_18407.6;http://identifiers.org/reactome/REACT_115961.5;http://identifiers.org/reactome/REACT_12464.6;http://identifiers.org/reactome/REACT_604.6;hsa05152;http://identifiers.org/reactome/REACT_21272.5;hsa05133;hsa05130;http://identifiers.org/reactome/REACT_228085.2;hsa04530;http://identifiers.org/reactome/REACT_18266.2;hsa04722;http://identifiers.org/reactome/REACT_19184.4;http://identifiers.org/reactome/REACT_118773.5;http://identifiers.org/reactome/REACT_6900.9;http://identifiers.org/reactome/REACT_21270.6;http://identifiers.org/reactome/REACT_12529.2;http://identifiers.org/reactome/REACT_21340.6;http://identifiers.org/reactome/REACT_14828.6;http://identifiers.org/panther.pathway/P04393;http://identifiers.org/reactome/REACT_21264.2;hsa05100;http://identifiers.org/reactome/REACT_1695.4;http://identifiers.org/reactome/REACT_115596.6;http://identifiers.org/reactome/REACT_18283.5;hsa04520;http://identifiers.org/reactome/REACT_14797.6;hsa04810;http://identifiers.org/reactome/REACT_163769.3;http://identifiers.org/reactome/REACT_798.5;http://identifiers.org/reactome/REACT_116008.4;hsa04071;http://identifiers.org/reactome/REACT_75829.6;http://identifiers.org/reactome/REACT_12051.3;http://identifiers.org/reactome/REACT_19388.5;hsa04611;hsa04510;hsa04062;http://identifiers.org/reactome/REACT_21384.3;http://identifiers.org/reactome/REACT_19259.2;http://identifiers.org/panther.pathway/P00034;http://identifiers.org/reactome/REACT_115755.5;http://identifiers.org/reactome/REACT_120966.3;http://identifiers.org/reactome/REACT_147814.3;http://identifiers.org/reactome/REACT_118638.5;http://identifiers.org/reactome/REACT_18325.5;hsa05205;hsa05206;hsa05200;hsa05203;http://identifiers.org/reactome/REACT_111102.5;hsa04660;http://identifiers.org/reactome/REACT_14819.5;http://identifiers.org/reactome/REACT_147723.3",
        "cell_growth_and_death" : "-",
        "name" : "P61586",
        "pY_sites" : "",
        "Sign" : "+",
        "ykinase" : "-"
      },
      "position" : {
        "x" : 192.53720092773438,
        "y" : 74.61088562011719
      },
      "selected" : false
    }, {
      "data" : {
        "id" : "110",
        "immune_system_and_inflammation" : "-",
        "direct" : "",
        "Label" : "SHC4",
        "Count" : 12,
        "MDA" : "",
        "shared_name" : "Q6S5L8",
        "cell_adhesion_and_motility" : "-",
        "sel_cells" : "",
        "SUID" : 110,
        "Distance" : 2,
        "selected" : false,
        "yphosphatase" : "-",
        "cell_transport_and_metabolism" : "-",
        "sel_PIC" : "",
        "MCF7" : "",
        "Iliuk" : "",
        "PIC" : "",
        "Sources" : "hsa05100;hsa04650;hsa05206;hsa05214;hsa04910;hsa04014;hsa04917;hsa04510;hsa05220;hsa04722;hsa04062;hsa04012",
        "cell_growth_and_death" : "x",
        "name" : "Q6S5L8",
        "pY_sites" : "",
        "Sign" : "+",
        "ykinase" : "-"
      },
      "position" : {
        "x" : 20.362309515984276,
        "y" : 94.98606872558594
      },
      "selected" : false
    }, {
      "data" : {
        "id" : "101",
        "cell_growth_and_dead" : "",
        "immune_system_and_inflammation" : "x",
        "direct" : "",
        "Label" : "SYK",
        "Count" : 82,
        "MDA" : "",
        "shared_name" : "P43405",
        "cell_adhesion_and_motility" : "x",
        "sel_cells" : "",
        "SUID" : 101,
        "Distance" : 1,
        "selected" : false,
        "yphosphatase" : "-",
        "cell_transport_and_metabolism" : "x",
        "sel_PIC" : "",
        "MCF7" : "",
        "PIC_" : "",
        "Iliuk" : "+",
        "PIC" : "",
        "Sources" : "http://identifiers.org/reactome/REACT_160086.3;http://identifiers.org/reactome/REACT_21310.3;http://identifiers.org/reactome/REACT_12478.2;hsa04611;http://identifiers.org/reactome/REACT_160158.3;hsa04650;http://identifiers.org/reactome/REACT_1505.3;http://identifiers.org/reactome/REACT_6900.9;http://identifiers.org/reactome/REACT_115596.6;hsa04380;http://identifiers.org/reactome/REACT_23876.3;hsa04064;http://identifiers.org/reactome/REACT_116125.6;http://identifiers.org/reactome/REACT_160123.3;http://identifiers.org/reactome/REACT_118773.5;http://identifiers.org/reactome/REACT_118700.3;http://identifiers.org/reactome/REACT_75774.5;http://identifiers.org/reactome/REACT_120736.4;http://identifiers.org/reactome/REACT_21340.6;http://identifiers.org/reactome/REACT_14797.6;hsa04664;http://identifiers.org/reactome/REACT_9470.9;http://identifiers.org/reactome/REACT_163701.3;http://identifiers.org/panther.pathway/P00010;http://identifiers.org/reactome/REACT_163769.3;http://identifiers.org/reactome/REACT_115871.5;http://identifiers.org/reactome/REACT_278.7;http://identifiers.org/reactome/REACT_23837.3;http://identifiers.org/reactome/REACT_18274.2;hsa05169;http://identifiers.org/reactome/REACT_14828.6;http://identifiers.org/reactome/REACT_120966.3;http://identifiers.org/reactome/REACT_163936.3;http://identifiers.org/reactome/REACT_11061.8;http://identifiers.org/reactome/REACT_147694.3;http://identifiers.org/reactome/REACT_9417.8;http://identifiers.org/reactome/REACT_21264.2;http://identifiers.org/reactome/REACT_2080.5;http://identifiers.org/reactome/REACT_18325.5;http://identifiers.org/reactome/REACT_6802.6;http://identifiers.org/reactome/REACT_1695.4;http://identifiers.org/reactome/REACT_17015.7;http://identifiers.org/reactome/REACT_150154.3;http://identifiers.org/reactome/REACT_160274.3;hsa05203;http://identifiers.org/reactome/REACT_228166.2;http://identifiers.org/reactome/REACT_22232.3;hsa04662;http://identifiers.org/reactome/REACT_19140.4;http://identifiers.org/reactome/REACT_172761.3;hsa04666;http://identifiers.org/reactome/REACT_147814.3;http://identifiers.org/reactome/REACT_75790.3;http://identifiers.org/reactome/REACT_111064.3;http://identifiers.org/reactome/REACT_23787.2;http://identifiers.org/reactome/REACT_111102.5;http://identifiers.org/reactome/REACT_15523.7;http://identifiers.org/reactome/REACT_115720.2;http://identifiers.org/reactome/REACT_19231.4;http://identifiers.org/reactome/REACT_16888.5;http://identifiers.org/reactome/REACT_111045.2;http://identifiers.org/reactome/REACT_12056.6;http://identifiers.org/reactome/REACT_228024.2;http://identifiers.org/reactome/REACT_21384.3;http://identifiers.org/reactome/REACT_27283.3;http://identifiers.org/reactome/REACT_115529.2;http://identifiers.org/reactome/REACT_20524.3;http://identifiers.org/reactome/REACT_19184.4;http://identifiers.org/reactome/REACT_12079.3;http://identifiers.org/reactome/REACT_18283.5;http://identifiers.org/reactome/REACT_115755.5;http://identifiers.org/reactome/REACT_12529.2;http://identifiers.org/reactome/REACT_798.5;http://identifiers.org/reactome/REACT_604.6;hsa05152;http://identifiers.org/reactome/REACT_17025.5;http://identifiers.org/reactome/REACT_12051.3;http://identifiers.org/reactome/REACT_19388.5;hsa04151;http://identifiers.org/reactome/REACT_15518.6;http://identifiers.org/reactome/REACT_21272.5;http://identifiers.org/reactome/REACT_14819.5",
        "cell_growth_and_death" : "x",
        "name" : "P43405",
        "pY_sites" : "352+",
        "Sign" : "+",
        "ykinase" : "x"
      },
      "position" : {
        "x" : 276.3858690862968,
        "y" : -122.15859579836759
      },
      "selected" : false
    }, {
      "data" : {
        "id" : "99",
        "immune_system_and_inflammation" : "x",
        "direct" : "",
        "Label" : "SHC1",
        "Count" : 123,
        "MDA" : "1.23",
        "shared_name" : "P29353",
        "cell_adhesion_and_motility" : "x",
        "sel_cells" : "",
        "SUID" : 99,
        "Distance" : 2,
        "selected" : false,
        "yphosphatase" : "-",
        "cell_transport_and_metabolism" : "x",
        "sel_PIC" : "+",
        "MCF7" : "0.89",
        "Iliuk" : "",
        "PIC" : "1.13",
        "Sources" : "http://identifiers.org/reactome/REACT_12582.3;http://identifiers.org/reactome/REACT_12478.2;http://identifiers.org/reactome/REACT_1505.3;http://identifiers.org/reactome/REACT_115852.3;http://identifiers.org/reactome/REACT_1109.4;http://identifiers.org/reactome/REACT_12579.3;http://identifiers.org/reactome/REACT_116125.6;http://identifiers.org/reactome/REACT_160158.3;http://identifiers.org/reactome/REACT_9470.9;http://identifiers.org/reactome/REACT_115871.5;http://identifiers.org/reactome/REACT_278.7;http://identifiers.org/reactome/REACT_18274.2;http://identifiers.org/reactome/REACT_150359.3;http://identifiers.org/reactome/REACT_163936.3;http://identifiers.org/reactome/REACT_9417.8;http://identifiers.org/reactome/REACT_2080.5;http://identifiers.org/reactome/REACT_17015.7;hsa04910;hsa04014;hsa04012;http://identifiers.org/reactome/REACT_19231.4;http://identifiers.org/reactome/REACT_20524.3;http://identifiers.org/reactome/REACT_116005.3;http://identifiers.org/reactome/REACT_15523.7;http://identifiers.org/reactome/REACT_17025.5;http://identifiers.org/reactome/REACT_15518.6;http://identifiers.org/reactome/REACT_12058.3;hsa04650;http://identifiers.org/reactome/REACT_12578.5;http://identifiers.org/reactome/REACT_160123.3;http://identifiers.org/reactome/REACT_111045.2;http://identifiers.org/reactome/REACT_75774.5;http://identifiers.org/reactome/REACT_120736.4;http://identifiers.org/reactome/REACT_19358.5;http://identifiers.org/reactome/REACT_163701.3;http://identifiers.org/reactome/REACT_12623.3;http://identifiers.org/reactome/REACT_111040.4;http://identifiers.org/reactome/REACT_11061.8;http://identifiers.org/reactome/REACT_23876.3;http://identifiers.org/reactome/REACT_6802.6;http://identifiers.org/reactome/REACT_150154.3;http://identifiers.org/reactome/REACT_228166.2;http://identifiers.org/reactome/REACT_150139.3;http://identifiers.org/reactome/REACT_19140.4;http://identifiers.org/reactome/REACT_12526.3;http://identifiers.org/reactome/REACT_508.3;http://identifiers.org/reactome/REACT_19290.2;http://identifiers.org/reactome/REACT_16888.5;http://identifiers.org/reactome/REACT_12056.6;http://identifiers.org/reactome/REACT_111064.3;http://identifiers.org/reactome/REACT_116008.4;http://identifiers.org/reactome/REACT_19388.5;http://identifiers.org/reactome/REACT_115961.5;http://identifiers.org/reactome/REACT_23837.3;http://identifiers.org/reactome/REACT_12464.6;http://identifiers.org/reactome/REACT_604.6;http://identifiers.org/reactome/REACT_21272.5;http://identifiers.org/reactome/REACT_21310.3;http://identifiers.org/reactome/REACT_18356.4;hsa04722;http://identifiers.org/reactome/REACT_19183.4;http://identifiers.org/reactome/REACT_118773.5;http://identifiers.org/reactome/REACT_6900.9;http://identifiers.org/reactome/REACT_999.3;http://identifiers.org/reactome/REACT_498.8;http://identifiers.org/panther.pathway/P00018;http://identifiers.org/reactome/REACT_21270.6;http://identifiers.org/reactome/REACT_12529.2;http://identifiers.org/reactome/REACT_21340.6;http://identifiers.org/reactome/REACT_14828.6;http://identifiers.org/panther.pathway/P00005;http://identifiers.org/panther.pathway/P04393;http://identifiers.org/reactome/REACT_21264.2;hsa05100;http://identifiers.org/reactome/REACT_1695.4;http://identifiers.org/reactome/REACT_160274.3;http://identifiers.org/reactome/REACT_115596.6;http://identifiers.org/reactome/REACT_22232.3;http://identifiers.org/reactome/REACT_18283.5;hsa05220;http://identifiers.org/reactome/REACT_147694.3;http://identifiers.org/reactome/REACT_14797.6;http://identifiers.org/panther.pathway/P00047;http://identifiers.org/panther.pathway/P00021;http://identifiers.org/reactome/REACT_163769.3;http://identifiers.org/reactome/REACT_1661.2;http://identifiers.org/reactome/REACT_798.5;http://identifiers.org/reactome/REACT_1195.6;http://identifiers.org/reactome/REACT_12606.3;http://identifiers.org/reactome/REACT_75829.6;http://identifiers.org/reactome/REACT_12051.3;http://identifiers.org/reactome/REACT_115993.2;http://identifiers.org/reactome/REACT_118700.3;http://identifiers.org/reactome/REACT_18407.6;http://identifiers.org/reactome/REACT_19184.4;http://identifiers.org/reactome/REACT_150210.3;hsa05214;http://identifiers.org/reactome/REACT_19344.4;http://identifiers.org/reactome/REACT_661.4;hsa04510;hsa04062;http://identifiers.org/reactome/REACT_21384.3;http://identifiers.org/panther.pathway/P00034;http://identifiers.org/reactome/REACT_115755.5;http://identifiers.org/reactome/REACT_172761.3;http://identifiers.org/reactome/REACT_120966.3;http://identifiers.org/reactome/REACT_147814.3;http://identifiers.org/reactome/REACT_118638.5;http://identifiers.org/reactome/REACT_18325.5;http://identifiers.org/reactome/REACT_228024.2;http://identifiers.org/reactome/REACT_23891.4;hsa05206;http://identifiers.org/reactome/REACT_111102.5;http://identifiers.org/reactome/REACT_12555.3;http://identifiers.org/reactome/REACT_14819.5;http://identifiers.org/reactome/REACT_147723.3;http://identifiers.org/reactome/REACT_75790.3;http://identifiers.org/reactome/REACT_115720.2;http://identifiers.org/reactome/REACT_27283.3;http://identifiers.org/reactome/REACT_115529.2;http://identifiers.org/reactome/REACT_12079.3;http://identifiers.org/reactome/REACT_12033.3;hsa04917",
        "cell_growth_and_death" : "-",
        "name" : "P29353",
        "pY_sites" : "",
        "Sign" : "+",
        "ykinase" : "-"
      },
      "position" : {
        "x" : -59.27536672302939,
        "y" : 52.604515075683594
      },
      "selected" : false
    }, {
      "data" : {
        "id" : "96",
        "immune_system_and_inflammation" : "-",
        "direct" : "",
        "Label" : "PIK3R3",
        "Count" : 128,
        "MDA" : "",
        "shared_name" : "Q92569",
        "cell_adhesion_and_motility" : "-",
        "sel_cells" : "",
        "SUID" : 96,
        "Distance" : 2,
        "selected" : false,
        "yphosphatase" : "-",
        "cell_transport_and_metabolism" : "x",
        "sel_PIC" : "",
        "MCF7" : "",
        "Iliuk" : "",
        "PIC" : "",
        "Sources" : "http://identifiers.org/reactome/REACT_12582.3;http://identifiers.org/reactome/REACT_1505.3;hsa04670;http://identifiers.org/reactome/REACT_111045.2;http://identifiers.org/reactome/REACT_116125.6;hsa04921;http://identifiers.org/panther.pathway/P00053;http://identifiers.org/panther.pathway/P00056;http://identifiers.org/reactome/REACT_9470.9;http://identifiers.org/reactome/REACT_115871.5;http://identifiers.org/reactome/REACT_278.7;http://identifiers.org/reactome/REACT_18274.2;hsa05169;hsa04151;hsa05160;hsa05161;hsa05162;http://identifiers.org/reactome/REACT_9417.8;http://identifiers.org/reactome/REACT_17015.7;hsa04910;hsa04014;hsa04917;hsa04919;hsa04150;http://identifiers.org/reactome/REACT_19231.4;http://identifiers.org/reactome/REACT_20524.3;http://identifiers.org/reactome/REACT_17025.5;http://identifiers.org/reactome/REACT_15518.6;hsa04550;hsa04650;hsa04380;http://identifiers.org/reactome/REACT_12578.5;http://identifiers.org/reactome/REACT_23787.2;http://identifiers.org/reactome/REACT_75774.5;http://identifiers.org/reactome/REACT_120736.4;http://identifiers.org/reactome/REACT_19358.5;hsa05145;http://identifiers.org/reactome/REACT_12623.3;http://identifiers.org/reactome/REACT_111040.4;http://identifiers.org/reactome/REACT_11061.8;http://identifiers.org/reactome/REACT_23876.3;http://identifiers.org/reactome/REACT_6802.6;http://identifiers.org/reactome/REACT_19140.4;http://identifiers.org/reactome/REACT_12526.3;http://identifiers.org/reactome/REACT_19290.2;http://identifiers.org/reactome/REACT_16888.5;hsa04973;http://identifiers.org/reactome/REACT_147694.3;http://identifiers.org/panther.pathway/P00005;http://identifiers.org/reactome/REACT_19388.5;http://identifiers.org/reactome/REACT_115961.5;http://identifiers.org/reactome/REACT_23837.3;http://identifiers.org/reactome/REACT_12464.6;http://identifiers.org/reactome/REACT_604.6;hsa04664;http://identifiers.org/reactome/REACT_21272.5;http://identifiers.org/reactome/REACT_75790.3;hsa04722;hsa05230;hsa05231;http://identifiers.org/reactome/REACT_19183.4;http://identifiers.org/reactome/REACT_19184.4;http://identifiers.org/reactome/REACT_118773.5;http://identifiers.org/reactome/REACT_6900.9;hsa04960;http://identifiers.org/reactome/REACT_21270.6;http://identifiers.org/reactome/REACT_21340.6;http://identifiers.org/reactome/REACT_14828.6;http://identifiers.org/reactome/REACT_21264.2;hsa05100;http://identifiers.org/reactome/REACT_1695.4;http://identifiers.org/reactome/REACT_115596.6;http://identifiers.org/reactome/REACT_22232.3;http://identifiers.org/reactome/REACT_18283.5;http://identifiers.org/reactome/REACT_12056.6;hsa04750;hsa05221;hsa05220;http://identifiers.org/reactome/REACT_14797.6;hsa04810;http://identifiers.org/reactome/REACT_163769.3;http://identifiers.org/reactome/REACT_163936.3;http://identifiers.org/reactome/REACT_798.5;http://identifiers.org/reactome/REACT_116008.4;hsa04071;http://identifiers.org/reactome/REACT_75829.6;http://identifiers.org/reactome/REACT_12051.3;http://identifiers.org/reactome/REACT_18407.6;hsa04611;hsa04068;hsa05212;hsa05213;hsa05211;hsa05214;hsa05215;http://identifiers.org/reactome/REACT_19344.4;hsa04510;hsa04066;hsa04062;http://identifiers.org/reactome/REACT_21384.3;http://identifiers.org/panther.pathway/P00034;http://identifiers.org/reactome/REACT_115755.5;http://identifiers.org/reactome/REACT_120966.3;http://identifiers.org/reactome/REACT_147814.3;http://identifiers.org/reactome/REACT_118638.5;hsa04370;http://identifiers.org/reactome/REACT_18325.5;hsa05205;hsa05200;hsa05203;http://identifiers.org/reactome/REACT_111102.5;hsa04660;hsa04070;hsa04662;http://identifiers.org/reactome/REACT_12555.3;http://identifiers.org/reactome/REACT_14819.5;hsa04666;http://identifiers.org/reactome/REACT_147723.3;hsa04668;hsa04930;hsa04931;hsa04932;http://identifiers.org/panther.pathway/P00047;hsa04015;http://identifiers.org/reactome/REACT_118700.3;hsa05223;hsa04261;hsa04012",
        "cell_growth_and_death" : "-",
        "name" : "Q92569",
        "pY_sites" : "",
        "ykinase" : "-"
      },
      "position" : {
        "x" : 553.1819752551506,
        "y" : 113.37604522705078
      },
      "selected" : false
    }, {
      "data" : {
        "id" : "94",
        "cell_growth_and_dead" : "44",
        "cell_differentiation" : 44,
        "immune_system_and_inflammation" : "-",
        "direct" : "",
        "Label" : "A9CQZ8",
        "Count" : 6,
        "MDA" : "",
        "shared_name" : "A9CQZ8",
        "cell_adhesion_and_motility" : "-",
        "sel_cells" : "",
        "SUID" : 94,
        "Distance" : 3,
        "selected" : false,
        "yphosphatase" : "-",
        "cell_transport_and_metabolism" : "-",
        "sel_PIC" : "",
        "MCF7" : "",
        "PIC_" : "",
        "Iliuk" : "",
        "PIC" : "",
        "Sources" : "hsa05120;hsa05132;hsa04540;hsa04530;hsa04520;hsa05110",
        "cell_growth_and_death" : "-",
        "name" : "A9CQZ8",
        "pY_sites" : "",
        "cancer" : 44,
        "ykinase" : "-"
      },
      "position" : {
        "x" : 823.8542775012444,
        "y" : 270.795654296875
      },
      "selected" : false
    }, {
      "data" : {
        "id" : "91",
        "immune_system_and_inflammation" : "x",
        "direct" : "",
        "Label" : "RAC1",
        "Count" : 101,
        "MDA" : "",
        "shared_name" : "P63000",
        "cell_adhesion_and_motility" : "x",
        "sel_cells" : "",
        "SUID" : 91,
        "Distance" : 2,
        "selected" : false,
        "yphosphatase" : "-",
        "cell_transport_and_metabolism" : "-",
        "sel_PIC" : "+",
        "MCF7" : "",
        "PIC_" : "",
        "Iliuk" : "",
        "PIC" : "1.17",
        "Sources" : "http://identifiers.org/reactome/REACT_762.2;http://identifiers.org/reactome/REACT_19271.2;hsa04670;http://identifiers.org/reactome/REACT_1109.4;http://identifiers.org/reactome/REACT_111045.2;http://identifiers.org/panther.pathway/P00053;http://identifiers.org/reactome/REACT_19277.3;http://identifiers.org/panther.pathway/P00056;http://identifiers.org/reactome/REACT_228170.2;http://identifiers.org/reactome/REACT_790.2;http://identifiers.org/reactome/REACT_19231.4;http://identifiers.org/reactome/REACT_150359.3;http://identifiers.org/reactome/REACT_163936.3;http://identifiers.org/reactome/REACT_228063.2;hsa04015;hsa04014;hsa04010;hsa04151;http://identifiers.org/reactome/REACT_20524.3;hsa04360;hsa04650;http://identifiers.org/reactome/REACT_332.5;hsa04145;hsa04380;http://identifiers.org/reactome/REACT_160123.3;http://identifiers.org/reactome/REACT_75774.5;http://identifiers.org/reactome/REACT_163701.3;http://identifiers.org/reactome/REACT_228226.2;http://identifiers.org/reactome/REACT_12623.3;hsa04310;http://identifiers.org/reactome/REACT_111040.4;http://identifiers.org/reactome/REACT_11061.8;hsa05120;http://identifiers.org/reactome/REACT_13776.2;http://identifiers.org/reactome/REACT_6802.6;http://identifiers.org/reactome/REACT_19236.2;http://identifiers.org/reactome/REACT_228166.2;http://identifiers.org/reactome/REACT_12526.3;http://identifiers.org/reactome/REACT_976.3;http://identifiers.org/reactome/REACT_147694.3;http://identifiers.org/reactome/REACT_1195.6;http://identifiers.org/panther.pathway/P00007;http://identifiers.org/reactome/REACT_18407.6;http://identifiers.org/reactome/REACT_11123.6;http://identifiers.org/reactome/REACT_25299.2;http://identifiers.org/reactome/REACT_604.6;http://identifiers.org/reactome/REACT_160086.3;hsa05132;hsa05131;http://identifiers.org/reactome/REACT_228085.2;http://identifiers.org/reactome/REACT_18266.2;hsa04722;hsa05231;http://identifiers.org/reactome/REACT_19183.4;http://identifiers.org/reactome/REACT_6900.9;http://identifiers.org/reactome/REACT_498.8;http://identifiers.org/panther.pathway/P00018;http://identifiers.org/panther.pathway/P00016;http://identifiers.org/panther.pathway/P00010;http://identifiers.org/reactome/REACT_12529.2;http://identifiers.org/reactome/REACT_21340.6;http://identifiers.org/reactome/REACT_14828.6;http://identifiers.org/panther.pathway/P04393;http://identifiers.org/reactome/REACT_21264.2;hsa05100;http://identifiers.org/reactome/REACT_1695.4;http://identifiers.org/reactome/REACT_150203.3;http://identifiers.org/reactome/REACT_160274.3;hsa04520;http://identifiers.org/reactome/REACT_14797.6;hsa04810;http://identifiers.org/panther.pathway/P00029;http://identifiers.org/reactome/REACT_13638.3;http://identifiers.org/panther.pathway/P00021;http://identifiers.org/reactome/REACT_798.5;http://identifiers.org/reactome/REACT_12051.3;http://identifiers.org/reactome/REACT_19184.4;hsa05212;hsa05211;http://identifiers.org/reactome/REACT_150210.3;http://identifiers.org/reactome/REACT_19344.4;hsa04510;hsa04062;http://identifiers.org/reactome/REACT_21384.3;http://identifiers.org/reactome/REACT_19259.2;http://identifiers.org/reactome/REACT_111155.2;http://identifiers.org/reactome/REACT_147814.3;http://identifiers.org/panther.pathway/P00034;http://identifiers.org/reactome/REACT_22205.2;hsa04370;hsa05205;hsa05200;hsa05203;http://identifiers.org/reactome/REACT_111102.5;hsa04071;hsa04662;hsa04664;http://identifiers.org/reactome/REACT_14819.5;hsa04666;hsa04932;http://identifiers.org/reactome/REACT_228189.2",
        "cell_growth_and_death" : "x",
        "name" : "P63000",
        "pY_sites" : "",
        "Sign" : "-",
        "ykinase" : "-"
      },
      "position" : {
        "x" : 823.8968190051506,
        "y" : 93.077813258033
      },
      "selected" : false
    }, {
      "data" : {
        "id" : "88",
        "immune_system_and_inflammation" : "x",
        "direct" : "",
        "Label" : "PIK3CA",
        "Count" : 152,
        "MDA" : "",
        "shared_name" : "P42336",
        "cell_adhesion_and_motility" : "x",
        "sel_cells" : "",
        "SUID" : 88,
        "Distance" : 2,
        "selected" : false,
        "yphosphatase" : "-",
        "cell_transport_and_metabolism" : "x",
        "sel_PIC" : "",
        "MCF7" : "",
        "Iliuk" : "",
        "PIC" : "",
        "Sources" : "http://identifiers.org/reactome/REACT_12582.3;http://identifiers.org/reactome/REACT_762.2;http://identifiers.org/reactome/REACT_1505.3;hsa04670;http://identifiers.org/reactome/REACT_1109.4;http://identifiers.org/reactome/REACT_111045.2;http://identifiers.org/reactome/REACT_116125.6;hsa04921;http://identifiers.org/reactome/REACT_160158.3;http://identifiers.org/panther.pathway/P00053;http://identifiers.org/panther.pathway/P00056;http://identifiers.org/reactome/REACT_9470.9;http://identifiers.org/reactome/REACT_115871.5;http://identifiers.org/reactome/REACT_278.7;http://identifiers.org/reactome/REACT_18274.2;hsa05169;http://identifiers.org/reactome/REACT_19231.4;hsa05160;hsa05161;hsa05162;http://identifiers.org/reactome/REACT_9417.8;http://identifiers.org/reactome/REACT_17015.7;hsa04910;hsa04014;hsa04917;hsa04919;hsa04150;hsa04151;http://identifiers.org/reactome/REACT_120999.3;http://identifiers.org/reactome/REACT_20524.3;http://identifiers.org/reactome/REACT_17025.5;http://identifiers.org/reactome/REACT_15518.6;hsa04550;hsa04650;http://identifiers.org/reactome/REACT_332.5;hsa04380;http://identifiers.org/reactome/REACT_12578.5;http://identifiers.org/reactome/REACT_160123.3;http://identifiers.org/reactome/REACT_23787.2;http://identifiers.org/reactome/REACT_75774.5;http://identifiers.org/reactome/REACT_120736.4;http://identifiers.org/reactome/REACT_19358.5;http://identifiers.org/reactome/REACT_163701.3;hsa05145;http://identifiers.org/reactome/REACT_12623.3;http://identifiers.org/reactome/REACT_111040.4;http://identifiers.org/reactome/REACT_11061.8;http://identifiers.org/reactome/REACT_23876.3;http://identifiers.org/reactome/REACT_6802.6;http://identifiers.org/reactome/REACT_228166.2;http://identifiers.org/reactome/REACT_19140.4;http://identifiers.org/reactome/REACT_12526.3;http://identifiers.org/reactome/REACT_19290.2;http://identifiers.org/reactome/REACT_16888.5;hsa04973;http://identifiers.org/reactome/REACT_147694.3;http://identifiers.org/reactome/REACT_116008.4;http://identifiers.org/panther.pathway/P00006;http://identifiers.org/reactome/REACT_115961.5;http://identifiers.org/reactome/REACT_23837.3;http://identifiers.org/reactome/REACT_12464.6;http://identifiers.org/reactome/REACT_604.6;hsa04664;http://identifiers.org/reactome/REACT_21272.5;http://identifiers.org/reactome/REACT_75790.3;hsa04722;hsa05230;hsa05231;http://identifiers.org/reactome/REACT_19183.4;http://identifiers.org/reactome/REACT_19184.4;http://identifiers.org/reactome/REACT_118773.5;http://identifiers.org/reactome/REACT_6900.9;http://identifiers.org/reactome/REACT_498.8;hsa04960;http://identifiers.org/reactome/REACT_121141.3;http://identifiers.org/panther.pathway/P00018;http://identifiers.org/reactome/REACT_21270.6;http://identifiers.org/reactome/REACT_12529.2;http://identifiers.org/reactome/REACT_21340.6;http://identifiers.org/reactome/REACT_14828.6;http://identifiers.org/panther.pathway/P00005;http://identifiers.org/panther.pathway/P04393;http://identifiers.org/reactome/REACT_21264.2;hsa05100;http://identifiers.org/reactome/REACT_1695.4;http://identifiers.org/reactome/REACT_150203.3;http://identifiers.org/reactome/REACT_121398.3;http://identifiers.org/reactome/REACT_115596.6;http://identifiers.org/reactome/REACT_22232.3;http://identifiers.org/reactome/REACT_18283.5;http://identifiers.org/reactome/REACT_12056.6;hsa04750;hsa05221;hsa05220;http://identifiers.org/reactome/REACT_14797.6;hsa04810;http://identifiers.org/reactome/REACT_150359.3;http://identifiers.org/panther.pathway/P00021;http://identifiers.org/reactome/REACT_163769.3;http://identifiers.org/reactome/REACT_163936.3;http://identifiers.org/reactome/REACT_798.5;http://identifiers.org/reactome/REACT_1195.6;hsa04071;http://identifiers.org/reactome/REACT_18407.6;http://identifiers.org/reactome/REACT_75829.6;http://identifiers.org/reactome/REACT_12051.3;http://identifiers.org/reactome/REACT_19388.5;hsa04611;hsa04068;http://identifiers.org/reactome/REACT_160274.3;hsa05212;hsa05213;hsa05211;http://identifiers.org/reactome/REACT_150210.3;hsa05214;hsa05215;http://identifiers.org/reactome/REACT_19344.4;hsa04510;hsa04066;hsa04062;http://identifiers.org/reactome/REACT_21384.3;http://identifiers.org/panther.pathway/P00034;http://identifiers.org/panther.pathway/P00033;http://identifiers.org/reactome/REACT_115755.5;http://identifiers.org/reactome/REACT_120966.3;http://identifiers.org/reactome/REACT_147814.3;http://identifiers.org/reactome/REACT_118638.5;http://identifiers.org/reactome/REACT_976.3;hsa04370;http://identifiers.org/reactome/REACT_18325.5;hsa05205;hsa05206;hsa05200;hsa05203;http://identifiers.org/reactome/REACT_111102.5;hsa04660;hsa04070;hsa04662;http://identifiers.org/reactome/REACT_12555.3;http://identifiers.org/reactome/REACT_14819.5;hsa04666;http://identifiers.org/reactome/REACT_147723.3;hsa04668;hsa04930;hsa04931;hsa04932;http://identifiers.org/panther.pathway/P00047;hsa04015;http://identifiers.org/reactome/REACT_118700.3;hsa05223;hsa04261;hsa04012",
        "cell_growth_and_death" : "-",
        "name" : "P42336",
        "pY_sites" : "",
        "ykinase" : "-"
      },
      "position" : {
        "x" : 379.7034585669418,
        "y" : 61.4686393737793
      },
      "selected" : false
    }, {
      "data" : {
        "id" : "84",
        "immune_system_and_inflammation" : "x",
        "direct" : "",
        "Label" : "PIK3CG",
        "Count" : 151,
        "MDA" : "",
        "shared_name" : "P48736",
        "cell_adhesion_and_motility" : "x",
        "sel_cells" : "",
        "SUID" : 84,
        "Distance" : 2,
        "selected" : false,
        "yphosphatase" : "-",
        "cell_transport_and_metabolism" : "x",
        "sel_PIC" : "",
        "MCF7" : "",
        "Iliuk" : "",
        "PIC" : "",
        "Sources" : "http://identifiers.org/reactome/REACT_12582.3;http://identifiers.org/reactome/REACT_762.2;http://identifiers.org/reactome/REACT_1505.3;hsa04670;http://identifiers.org/reactome/REACT_1109.4;http://identifiers.org/reactome/REACT_111045.2;http://identifiers.org/reactome/REACT_116125.6;hsa04921;http://identifiers.org/reactome/REACT_160158.3;http://identifiers.org/panther.pathway/P00053;http://identifiers.org/panther.pathway/P00056;http://identifiers.org/reactome/REACT_9470.9;http://identifiers.org/reactome/REACT_115871.5;http://identifiers.org/reactome/REACT_278.7;http://identifiers.org/reactome/REACT_18274.2;hsa05169;http://identifiers.org/reactome/REACT_19231.4;hsa05160;hsa05161;hsa05162;http://identifiers.org/reactome/REACT_9417.8;http://identifiers.org/reactome/REACT_17015.7;hsa04910;hsa04014;hsa04917;hsa04919;hsa04150;hsa04151;http://identifiers.org/reactome/REACT_120999.3;http://identifiers.org/reactome/REACT_20524.3;http://identifiers.org/reactome/REACT_17025.5;http://identifiers.org/reactome/REACT_15518.6;hsa04550;hsa04650;http://identifiers.org/reactome/REACT_332.5;hsa04380;http://identifiers.org/reactome/REACT_12578.5;http://identifiers.org/reactome/REACT_160123.3;http://identifiers.org/reactome/REACT_23787.2;http://identifiers.org/reactome/REACT_75774.5;http://identifiers.org/reactome/REACT_120736.4;http://identifiers.org/reactome/REACT_19358.5;http://identifiers.org/reactome/REACT_163701.3;hsa05145;http://identifiers.org/reactome/REACT_12623.3;http://identifiers.org/reactome/REACT_111040.4;http://identifiers.org/reactome/REACT_11061.8;http://identifiers.org/reactome/REACT_23876.3;http://identifiers.org/reactome/REACT_6802.6;http://identifiers.org/reactome/REACT_228166.2;http://identifiers.org/reactome/REACT_19140.4;http://identifiers.org/reactome/REACT_12526.3;http://identifiers.org/reactome/REACT_19290.2;http://identifiers.org/reactome/REACT_16888.5;hsa04973;http://identifiers.org/reactome/REACT_147694.3;http://identifiers.org/reactome/REACT_116008.4;http://identifiers.org/panther.pathway/P00006;http://identifiers.org/reactome/REACT_115961.5;http://identifiers.org/reactome/REACT_23837.3;http://identifiers.org/reactome/REACT_12464.6;http://identifiers.org/reactome/REACT_604.6;hsa04664;http://identifiers.org/reactome/REACT_21272.5;http://identifiers.org/reactome/REACT_75790.3;hsa04722;hsa05230;hsa05231;http://identifiers.org/reactome/REACT_19183.4;http://identifiers.org/reactome/REACT_19184.4;http://identifiers.org/reactome/REACT_118773.5;http://identifiers.org/reactome/REACT_6900.9;http://identifiers.org/reactome/REACT_498.8;hsa04960;http://identifiers.org/reactome/REACT_121141.3;http://identifiers.org/panther.pathway/P00018;http://identifiers.org/reactome/REACT_21270.6;http://identifiers.org/reactome/REACT_12529.2;http://identifiers.org/reactome/REACT_21340.6;http://identifiers.org/reactome/REACT_14828.6;http://identifiers.org/panther.pathway/P00005;http://identifiers.org/panther.pathway/P04393;http://identifiers.org/reactome/REACT_21264.2;hsa05100;http://identifiers.org/reactome/REACT_1695.4;http://identifiers.org/reactome/REACT_150203.3;http://identifiers.org/reactome/REACT_121398.3;http://identifiers.org/reactome/REACT_115596.6;http://identifiers.org/reactome/REACT_22232.3;http://identifiers.org/reactome/REACT_18283.5;http://identifiers.org/reactome/REACT_12056.6;hsa04750;hsa05221;hsa05220;http://identifiers.org/reactome/REACT_14797.6;hsa04810;http://identifiers.org/reactome/REACT_150359.3;http://identifiers.org/panther.pathway/P00021;http://identifiers.org/reactome/REACT_163769.3;http://identifiers.org/reactome/REACT_163936.3;http://identifiers.org/reactome/REACT_798.5;http://identifiers.org/reactome/REACT_1195.6;hsa04071;http://identifiers.org/reactome/REACT_18407.6;http://identifiers.org/reactome/REACT_75829.6;http://identifiers.org/reactome/REACT_12051.3;http://identifiers.org/reactome/REACT_19388.5;hsa04611;hsa04068;http://identifiers.org/reactome/REACT_160274.3;hsa05212;hsa05213;hsa05211;http://identifiers.org/reactome/REACT_150210.3;hsa05214;hsa05215;http://identifiers.org/reactome/REACT_19344.4;hsa04510;hsa04066;hsa04062;http://identifiers.org/reactome/REACT_21384.3;http://identifiers.org/panther.pathway/P00034;http://identifiers.org/panther.pathway/P00033;http://identifiers.org/reactome/REACT_115755.5;http://identifiers.org/reactome/REACT_120966.3;http://identifiers.org/reactome/REACT_147814.3;http://identifiers.org/reactome/REACT_118638.5;http://identifiers.org/reactome/REACT_976.3;hsa04370;http://identifiers.org/reactome/REACT_18325.5;hsa05205;hsa05200;hsa05203;http://identifiers.org/reactome/REACT_111102.5;hsa04660;hsa04070;hsa04662;http://identifiers.org/reactome/REACT_12555.3;http://identifiers.org/reactome/REACT_14819.5;hsa04666;http://identifiers.org/reactome/REACT_147723.3;hsa04668;hsa04930;hsa04931;hsa04932;http://identifiers.org/panther.pathway/P00047;hsa04015;http://identifiers.org/reactome/REACT_118700.3;hsa05223;hsa04261;hsa04012",
        "cell_growth_and_death" : "x",
        "name" : "P48736",
        "pY_sites" : "",
        "ykinase" : "-"
      },
      "position" : {
        "x" : 547.8436258032699,
        "y" : 61.46864318847656
      },
      "selected" : false
    }, {
      "data" : {
        "id" : "82",
        "immune_system_and_inflammation" : "-",
        "direct" : "",
        "Label" : "SHC2",
        "Count" : 92,
        "MDA" : "",
        "shared_name" : "P98077",
        "cell_adhesion_and_motility" : "-",
        "sel_cells" : "",
        "SUID" : 82,
        "Distance" : 2,
        "selected" : false,
        "yphosphatase" : "-",
        "cell_transport_and_metabolism" : "x",
        "sel_PIC" : "",
        "MCF7" : "",
        "Iliuk" : "",
        "PIC" : "",
        "Sources" : "http://identifiers.org/reactome/REACT_12478.2;http://identifiers.org/reactome/REACT_1505.3;http://identifiers.org/reactome/REACT_1109.4;http://identifiers.org/reactome/REACT_111045.2;http://identifiers.org/reactome/REACT_116125.6;http://identifiers.org/reactome/REACT_160158.3;http://identifiers.org/panther.pathway/P00056;http://identifiers.org/reactome/REACT_9470.9;http://identifiers.org/reactome/REACT_115871.5;http://identifiers.org/reactome/REACT_278.7;http://identifiers.org/reactome/REACT_18274.2;http://identifiers.org/reactome/REACT_150359.3;http://identifiers.org/reactome/REACT_9417.8;http://identifiers.org/reactome/REACT_2080.5;http://identifiers.org/reactome/REACT_17015.7;hsa04910;hsa04014;http://identifiers.org/reactome/REACT_172761.3;http://identifiers.org/reactome/REACT_19231.4;http://identifiers.org/reactome/REACT_20524.3;http://identifiers.org/reactome/REACT_15523.7;http://identifiers.org/reactome/REACT_17025.5;http://identifiers.org/reactome/REACT_23837.3;http://identifiers.org/reactome/REACT_12058.3;hsa04650;http://identifiers.org/reactome/REACT_160123.3;http://identifiers.org/reactome/REACT_75774.5;http://identifiers.org/reactome/REACT_120736.4;http://identifiers.org/reactome/REACT_11061.8;http://identifiers.org/reactome/REACT_23876.3;http://identifiers.org/reactome/REACT_6802.6;http://identifiers.org/reactome/REACT_150154.3;http://identifiers.org/reactome/REACT_228166.2;http://identifiers.org/reactome/REACT_150139.3;http://identifiers.org/reactome/REACT_19140.4;http://identifiers.org/reactome/REACT_508.3;http://identifiers.org/reactome/REACT_16888.5;http://identifiers.org/reactome/REACT_12056.6;http://identifiers.org/reactome/REACT_147694.3;http://identifiers.org/panther.pathway/P00005;http://identifiers.org/reactome/REACT_19388.5;http://identifiers.org/reactome/REACT_15518.6;http://identifiers.org/reactome/REACT_604.6;http://identifiers.org/reactome/REACT_21272.5;http://identifiers.org/reactome/REACT_21310.3;hsa04722;http://identifiers.org/reactome/REACT_6900.9;http://identifiers.org/reactome/REACT_999.3;http://identifiers.org/reactome/REACT_498.8;http://identifiers.org/panther.pathway/P00018;hsa04012;http://identifiers.org/reactome/REACT_12529.2;http://identifiers.org/reactome/REACT_21340.6;http://identifiers.org/reactome/REACT_14828.6;http://identifiers.org/reactome/REACT_21264.2;hsa05100;http://identifiers.org/reactome/REACT_1695.4;http://identifiers.org/reactome/REACT_115596.6;http://identifiers.org/reactome/REACT_22232.3;http://identifiers.org/reactome/REACT_18283.5;hsa05220;http://identifiers.org/reactome/REACT_111064.3;http://identifiers.org/reactome/REACT_14797.6;http://identifiers.org/panther.pathway/P00047;http://identifiers.org/reactome/REACT_1661.2;http://identifiers.org/reactome/REACT_798.5;http://identifiers.org/reactome/REACT_1195.6;http://identifiers.org/reactome/REACT_12606.3;http://identifiers.org/reactome/REACT_12051.3;http://identifiers.org/reactome/REACT_19184.4;http://identifiers.org/reactome/REACT_150210.3;hsa05214;http://identifiers.org/reactome/REACT_661.4;hsa04510;hsa04062;http://identifiers.org/reactome/REACT_21384.3;http://identifiers.org/reactome/REACT_115755.5;http://identifiers.org/reactome/REACT_120966.3;http://identifiers.org/reactome/REACT_147814.3;hsa04370;http://identifiers.org/reactome/REACT_18325.5;http://identifiers.org/reactome/REACT_228024.2;http://identifiers.org/reactome/REACT_23891.4;http://identifiers.org/reactome/REACT_111102.5;http://identifiers.org/reactome/REACT_14819.5;http://identifiers.org/reactome/REACT_75790.3;http://identifiers.org/reactome/REACT_115720.2;http://identifiers.org/reactome/REACT_27283.3;http://identifiers.org/reactome/REACT_115529.2;http://identifiers.org/reactome/REACT_12079.3;http://identifiers.org/reactome/REACT_12033.3;hsa04917",
        "cell_growth_and_death" : "-",
        "name" : "P98077",
        "pY_sites" : "",
        "Sign" : "+",
        "ykinase" : "-"
      },
      "position" : {
        "x" : 25.06968206116416,
        "y" : 52.604519904167866
      },
      "selected" : false
    }, {
      "data" : {
        "id" : "80",
        "immune_system_and_inflammation" : "x",
        "direct" : "",
        "Label" : "GRB2",
        "Count" : 160,
        "MDA" : "1.26",
        "shared_name" : "P62993",
        "cell_adhesion_and_motility" : "x",
        "sel_cells" : "x",
        "SUID" : 80,
        "Distance" : 2,
        "selected" : false,
        "yphosphatase" : "-",
        "cell_transport_and_metabolism" : "x",
        "sel_PIC" : "+",
        "MCF7" : "1.48",
        "Iliuk" : "",
        "PIC" : "1.12",
        "Sources" : "http://identifiers.org/reactome/REACT_12582.3;http://identifiers.org/reactome/REACT_12478.2;http://identifiers.org/reactome/REACT_762.2;http://identifiers.org/reactome/REACT_1505.3;http://identifiers.org/reactome/REACT_115852.3;http://identifiers.org/reactome/REACT_1109.4;http://identifiers.org/reactome/REACT_12579.3;http://identifiers.org/reactome/REACT_116125.6;http://identifiers.org/reactome/REACT_160158.3;http://identifiers.org/reactome/REACT_9470.9;http://identifiers.org/reactome/REACT_115871.5;http://identifiers.org/reactome/REACT_278.7;http://identifiers.org/reactome/REACT_18274.2;hsa04151;hsa05160;hsa05161;http://identifiers.org/reactome/REACT_9417.8;http://identifiers.org/reactome/REACT_2080.5;http://identifiers.org/reactome/REACT_17015.7;http://identifiers.org/reactome/REACT_121096.3;hsa04912;hsa04910;hsa04014;hsa04012;hsa04010;http://identifiers.org/reactome/REACT_19231.4;http://identifiers.org/reactome/REACT_120999.3;http://identifiers.org/reactome/REACT_20524.3;http://identifiers.org/reactome/REACT_116005.3;http://identifiers.org/reactome/REACT_11061.8;http://identifiers.org/reactome/REACT_17025.5;http://identifiers.org/reactome/REACT_12484.2;http://identifiers.org/reactome/REACT_15518.6;http://identifiers.org/reactome/REACT_12058.3;hsa04550;hsa04650;http://identifiers.org/reactome/REACT_332.5;hsa04380;http://identifiers.org/reactome/REACT_12578.5;http://identifiers.org/reactome/REACT_160123.3;http://identifiers.org/reactome/REACT_111045.2;http://identifiers.org/reactome/REACT_23787.2;http://identifiers.org/reactome/REACT_75774.5;http://identifiers.org/reactome/REACT_120736.4;http://identifiers.org/reactome/REACT_19358.5;http://identifiers.org/reactome/REACT_163701.3;http://identifiers.org/reactome/REACT_228024.2;http://identifiers.org/reactome/REACT_12623.3;http://identifiers.org/reactome/REACT_111040.4;http://identifiers.org/reactome/REACT_15523.7;http://identifiers.org/reactome/REACT_21247.4;http://identifiers.org/reactome/REACT_23876.3;hsa04540;http://identifiers.org/reactome/REACT_6802.6;http://identifiers.org/reactome/REACT_150154.3;http://identifiers.org/reactome/REACT_228166.2;http://identifiers.org/reactome/REACT_150139.3;http://identifiers.org/reactome/REACT_19140.4;http://identifiers.org/reactome/REACT_12526.3;http://identifiers.org/reactome/REACT_508.3;http://identifiers.org/reactome/REACT_19290.2;http://identifiers.org/reactome/REACT_16888.5;http://identifiers.org/reactome/REACT_12056.6;http://identifiers.org/reactome/REACT_111064.3;http://identifiers.org/reactome/REACT_1195.6;http://identifiers.org/reactome/REACT_19388.5;http://identifiers.org/reactome/REACT_12621.5;http://identifiers.org/reactome/REACT_115961.5;http://identifiers.org/reactome/REACT_23837.3;http://identifiers.org/reactome/REACT_12464.6;http://identifiers.org/reactome/REACT_604.6;http://identifiers.org/reactome/REACT_111102.5;hsa04664;http://identifiers.org/reactome/REACT_21272.5;http://identifiers.org/reactome/REACT_160086.3;http://identifiers.org/reactome/REACT_21310.3;http://identifiers.org/reactome/REACT_18266.2;hsa04722;hsa05231;http://identifiers.org/reactome/REACT_19183.4;http://identifiers.org/reactome/REACT_118773.5;http://identifiers.org/reactome/REACT_6900.9;http://identifiers.org/reactome/REACT_999.3;http://identifiers.org/reactome/REACT_498.8;http://identifiers.org/reactome/REACT_121141.3;http://identifiers.org/panther.pathway/P00010;http://identifiers.org/reactome/REACT_21270.6;http://identifiers.org/reactome/REACT_12529.2;http://identifiers.org/reactome/REACT_21340.6;http://identifiers.org/reactome/REACT_14828.6;http://identifiers.org/reactome/REACT_111184.2;http://identifiers.org/panther.pathway/P04393;http://identifiers.org/reactome/REACT_21264.2;http://identifiers.org/reactome/REACT_1695.4;http://identifiers.org/reactome/REACT_570.2;http://identifiers.org/reactome/REACT_150203.3;http://identifiers.org/reactome/REACT_121398.3;http://identifiers.org/reactome/REACT_115596.6;http://identifiers.org/reactome/REACT_22232.3;http://identifiers.org/reactome/REACT_18283.5;hsa05223;hsa05221;hsa05220;http://identifiers.org/reactome/REACT_147694.3;http://identifiers.org/reactome/REACT_14797.6;http://identifiers.org/reactome/REACT_27283.3;http://identifiers.org/reactome/REACT_115854.2;http://identifiers.org/reactome/REACT_150359.3;http://identifiers.org/reactome/REACT_163769.3;http://identifiers.org/reactome/REACT_1661.2;http://identifiers.org/reactome/REACT_163936.3;http://identifiers.org/reactome/REACT_798.5;http://identifiers.org/reactome/REACT_116008.4;http://identifiers.org/reactome/REACT_12606.3;hsa04320;http://identifiers.org/reactome/REACT_75829.6;http://identifiers.org/reactome/REACT_12051.3;http://identifiers.org/reactome/REACT_115993.2;http://identifiers.org/reactome/REACT_118700.3;http://identifiers.org/reactome/REACT_18407.6;http://identifiers.org/reactome/REACT_19184.4;hsa04068;hsa05213;hsa05211;http://identifiers.org/reactome/REACT_150210.3;hsa05214;hsa05215;http://identifiers.org/reactome/REACT_19344.4;http://identifiers.org/reactome/REACT_661.4;hsa04510;hsa04062;http://identifiers.org/reactome/REACT_21384.3;http://identifiers.org/reactome/REACT_111080.2;http://identifiers.org/reactome/REACT_115755.5;http://identifiers.org/reactome/REACT_172761.3;http://identifiers.org/reactome/REACT_18334.2;http://identifiers.org/reactome/REACT_120966.3;http://identifiers.org/reactome/REACT_524.4;http://identifiers.org/reactome/REACT_147814.3;http://identifiers.org/reactome/REACT_118638.5;http://identifiers.org/reactome/REACT_976.3;http://identifiers.org/reactome/REACT_18325.5;hsa05205;http://identifiers.org/reactome/REACT_23891.4;hsa05206;hsa05200;hsa05203;http://identifiers.org/reactome/REACT_160274.3;hsa04660;hsa04662;http://identifiers.org/reactome/REACT_12555.3;http://identifiers.org/reactome/REACT_14819.5;http://identifiers.org/reactome/REACT_147723.3;http://identifiers.org/reactome/REACT_75790.3;http://identifiers.org/reactome/REACT_115720.2;http://identifiers.org/panther.pathway/P00047;http://identifiers.org/reactome/REACT_115529.2;http://identifiers.org/reactome/REACT_12079.3;http://identifiers.org/reactome/REACT_12033.3;hsa04917",
        "cell_growth_and_death" : "-",
        "name" : "P62993",
        "pY_sites" : "",
        "ykinase" : "-"
      },
      "position" : {
        "x" : -225.61939114078177,
        "y" : 80.02787780761719
      },
      "selected" : false
    }, {
      "data" : {
        "id" : "78",
        "immune_system_and_inflammation" : "x",
        "direct" : "",
        "Label" : "ACTB",
        "Count" : 26,
        "MDA" : "0.55",
        "shared_name" : "P60709",
        "cell_adhesion_and_motility" : "x",
        "sel_cells" : "x",
        "SUID" : 78,
        "Distance" : 3,
        "selected" : false,
        "yphosphatase" : "-",
        "cell_transport_and_metabolism" : "-",
        "sel_PIC" : "-",
        "MCF7" : "0.61",
        "Iliuk" : "+",
        "PIC" : "0.90",
        "Sources" : "hsa05132;hsa05131;hsa05130;hsa04611;hsa04530;hsa04670;hsa04145;hsa04510;http://identifiers.org/reactome/REACT_172610.3;hsa05412;http://identifiers.org/reactome/REACT_111045.2;hsa04921;http://identifiers.org/reactome/REACT_6900.9;http://identifiers.org/panther.pathway/P00016;http://identifiers.org/reactome/REACT_12623.3;http://identifiers.org/reactome/REACT_75774.5;hsa05100;hsa05205;hsa04015;hsa04520;hsa04390;http://identifiers.org/reactome/REACT_12526.3;hsa04919;hsa04810;http://identifiers.org/panther.pathway/P00029;hsa05110",
        "cell_growth_and_death" : "-",
        "name" : "P60709",
        "pY_sites" : "240+?",
        "ykinase" : "-"
      },
      "position" : {
        "x" : 464.9578846789787,
        "y" : 309.2683410644531
      },
      "selected" : false
    }, {
      "data" : {
        "id" : "76",
        "immune_system_and_inflammation" : "x",
        "direct" : "",
        "Label" : "ACTG1",
        "Count" : 25,
        "MDA" : "",
        "shared_name" : "P63261",
        "cell_adhesion_and_motility" : "x",
        "sel_cells" : "",
        "SUID" : 76,
        "Distance" : 3,
        "selected" : false,
        "yphosphatase" : "-",
        "cell_transport_and_metabolism" : "-",
        "sel_PIC" : "",
        "MCF7" : "",
        "Iliuk" : "+",
        "PIC" : "",
        "Sources" : "hsa05132;hsa05131;hsa05130;hsa04611;hsa04530;hsa04670;hsa04145;hsa04510;hsa05412;http://identifiers.org/reactome/REACT_111045.2;hsa04921;http://identifiers.org/reactome/REACT_6900.9;http://identifiers.org/panther.pathway/P00016;http://identifiers.org/reactome/REACT_12623.3;http://identifiers.org/reactome/REACT_75774.5;hsa05100;hsa05205;hsa04015;hsa04520;hsa04390;http://identifiers.org/reactome/REACT_12526.3;hsa04919;hsa04810;http://identifiers.org/panther.pathway/P00029;hsa05110",
        "cell_growth_and_death" : "-",
        "name" : "P63261",
        "pY_sites" : "240+?",
        "ykinase" : "-"
      },
      "position" : {
        "x" : 370.5749522350838,
        "y" : 307.7294006347656
      },
      "selected" : false
    }, {
      "data" : {
        "id" : "75",
        "immune_system_and_inflammation" : "x",
        "direct" : "",
        "Label" : "PIK3R1",
        "Count" : 146,
        "MDA" : "",
        "shared_name" : "P27986",
        "cell_adhesion_and_motility" : "x",
        "sel_cells" : "",
        "SUID" : 75,
        "Distance" : 2,
        "selected" : false,
        "yphosphatase" : "-",
        "cell_transport_and_metabolism" : "x",
        "sel_PIC" : "",
        "MCF7" : "",
        "Iliuk" : "",
        "PIC" : "",
        "Sources" : "http://identifiers.org/reactome/REACT_12582.3;http://identifiers.org/reactome/REACT_762.2;http://identifiers.org/reactome/REACT_1505.3;hsa04670;http://identifiers.org/reactome/REACT_1109.4;http://identifiers.org/reactome/REACT_111045.2;http://identifiers.org/reactome/REACT_116125.6;hsa04921;http://identifiers.org/reactome/REACT_160158.3;http://identifiers.org/panther.pathway/P00053;http://identifiers.org/panther.pathway/P00056;http://identifiers.org/reactome/REACT_9470.9;http://identifiers.org/reactome/REACT_115871.5;http://identifiers.org/reactome/REACT_278.7;http://identifiers.org/reactome/REACT_18274.2;hsa05169;http://identifiers.org/reactome/REACT_19231.4;hsa05160;hsa05161;hsa05162;http://identifiers.org/reactome/REACT_9417.8;http://identifiers.org/reactome/REACT_17015.7;hsa04910;hsa04014;hsa04917;hsa04919;hsa04150;hsa04151;http://identifiers.org/reactome/REACT_120999.3;http://identifiers.org/reactome/REACT_20524.3;http://identifiers.org/reactome/REACT_17025.5;http://identifiers.org/reactome/REACT_15518.6;hsa04550;hsa04650;http://identifiers.org/reactome/REACT_332.5;hsa04380;http://identifiers.org/reactome/REACT_12578.5;http://identifiers.org/reactome/REACT_160123.3;http://identifiers.org/reactome/REACT_23787.2;http://identifiers.org/reactome/REACT_75774.5;http://identifiers.org/reactome/REACT_120736.4;http://identifiers.org/reactome/REACT_19358.5;http://identifiers.org/reactome/REACT_163701.3;hsa05145;http://identifiers.org/reactome/REACT_12623.3;http://identifiers.org/reactome/REACT_111040.4;http://identifiers.org/reactome/REACT_11061.8;http://identifiers.org/reactome/REACT_23876.3;http://identifiers.org/reactome/REACT_6802.6;http://identifiers.org/reactome/REACT_228166.2;http://identifiers.org/reactome/REACT_19140.4;http://identifiers.org/reactome/REACT_12526.3;http://identifiers.org/reactome/REACT_19290.2;http://identifiers.org/reactome/REACT_16888.5;hsa04973;http://identifiers.org/reactome/REACT_147694.3;http://identifiers.org/reactome/REACT_116008.4;http://identifiers.org/reactome/REACT_19388.5;http://identifiers.org/reactome/REACT_115961.5;http://identifiers.org/reactome/REACT_23837.3;http://identifiers.org/reactome/REACT_12464.6;http://identifiers.org/reactome/REACT_604.6;hsa04664;http://identifiers.org/reactome/REACT_21272.5;http://identifiers.org/reactome/REACT_75790.3;hsa04722;hsa05230;hsa05231;http://identifiers.org/reactome/REACT_19183.4;http://identifiers.org/reactome/REACT_19184.4;http://identifiers.org/reactome/REACT_118773.5;http://identifiers.org/reactome/REACT_6900.9;http://identifiers.org/reactome/REACT_498.8;hsa04960;http://identifiers.org/reactome/REACT_121141.3;http://identifiers.org/reactome/REACT_21270.6;http://identifiers.org/reactome/REACT_12529.2;http://identifiers.org/reactome/REACT_21340.6;http://identifiers.org/reactome/REACT_14828.6;http://identifiers.org/panther.pathway/P00005;http://identifiers.org/reactome/REACT_21264.2;hsa05100;http://identifiers.org/reactome/REACT_1695.4;http://identifiers.org/reactome/REACT_150203.3;http://identifiers.org/reactome/REACT_121398.3;http://identifiers.org/reactome/REACT_115596.6;http://identifiers.org/reactome/REACT_22232.3;http://identifiers.org/reactome/REACT_18283.5;http://identifiers.org/reactome/REACT_12056.6;hsa04750;hsa05221;hsa05220;http://identifiers.org/reactome/REACT_14797.6;hsa04810;http://identifiers.org/reactome/REACT_150359.3;http://identifiers.org/reactome/REACT_163769.3;http://identifiers.org/reactome/REACT_163936.3;http://identifiers.org/reactome/REACT_798.5;http://identifiers.org/reactome/REACT_1195.6;hsa04071;http://identifiers.org/reactome/REACT_75829.6;http://identifiers.org/reactome/REACT_12051.3;http://identifiers.org/reactome/REACT_18407.6;hsa04611;hsa04068;http://identifiers.org/reactome/REACT_160274.3;hsa05212;hsa05213;hsa05211;http://identifiers.org/reactome/REACT_150210.3;hsa05214;hsa05215;http://identifiers.org/reactome/REACT_19344.4;hsa04510;hsa04066;hsa04062;http://identifiers.org/reactome/REACT_21384.3;http://identifiers.org/panther.pathway/P00034;http://identifiers.org/reactome/REACT_115755.5;http://identifiers.org/reactome/REACT_120966.3;http://identifiers.org/reactome/REACT_147814.3;http://identifiers.org/reactome/REACT_118638.5;http://identifiers.org/reactome/REACT_976.3;hsa04370;http://identifiers.org/reactome/REACT_18325.5;hsa05205;hsa05200;hsa05203;http://identifiers.org/reactome/REACT_111102.5;hsa04660;hsa04070;hsa04662;http://identifiers.org/reactome/REACT_12555.3;http://identifiers.org/reactome/REACT_14819.5;hsa04666;http://identifiers.org/reactome/REACT_147723.3;hsa04668;hsa04930;hsa04931;hsa04932;http://identifiers.org/panther.pathway/P00047;hsa04015;http://identifiers.org/reactome/REACT_118700.3;hsa05223;hsa04261;hsa04012",
        "cell_growth_and_death" : "-",
        "name" : "P27986",
        "pY_sites" : "",
        "ykinase" : "-"
      },
      "position" : {
        "x" : 377.34723006711505,
        "y" : 105.38909042849042
      },
      "selected" : false
    }, {
      "data" : {
        "id" : "73",
        "cell_growth_and_dead" : "44",
        "cell_differentiation" : 44,
        "immune_system_and_inflammation" : "-",
        "direct" : "",
        "Label" : "CTTN",
        "Count" : 5,
        "MDA" : "1.14",
        "shared_name" : "Q14247",
        "cell_adhesion_and_motility" : "x",
        "sel_cells" : "",
        "SUID" : 73,
        "Distance" : 4,
        "selected" : false,
        "yphosphatase" : "-",
        "cell_transport_and_metabolism" : "-",
        "sel_PIC" : "",
        "MCF7" : "2.08",
        "PIC_" : "",
        "Iliuk" : "+",
        "PIC" : "1.09",
        "Sources" : "hsa04530;hsa05205;hsa05131;hsa05130;hsa05100",
        "cell_growth_and_death" : "-",
        "name" : "Q14247",
        "pY_sites" : "433+;334+",
        "ykinase" : "-"
      },
      "position" : {
        "x" : 429.6933604382088,
        "y" : 496.08114198739923
      },
      "selected" : false
    }, {
      "data" : {
        "id" : "72",
        "immune_system_and_inflammation" : "x",
        "direct" : "",
        "Label" : "SRC",
        "Count" : 121,
        "MDA" : "",
        "shared_name" : "P12931",
        "cell_adhesion_and_motility" : "x",
        "sel_cells" : "",
        "SUID" : 72,
        "Distance" : 3,
        "selected" : false,
        "yphosphatase" : "-",
        "cell_transport_and_metabolism" : "x",
        "sel_PIC" : "",
        "MCF7" : "",
        "Iliuk" : "",
        "PIC" : "",
        "Sources" : "http://identifiers.org/reactome/REACT_12478.2;http://identifiers.org/reactome/REACT_1505.3;http://identifiers.org/reactome/REACT_1109.4;http://identifiers.org/reactome/REACT_111045.2;http://identifiers.org/reactome/REACT_116125.6;hsa04921;http://identifiers.org/reactome/REACT_160158.3;http://identifiers.org/reactome/REACT_228170.2;http://identifiers.org/reactome/REACT_9470.9;http://identifiers.org/reactome/REACT_115871.5;http://identifiers.org/reactome/REACT_278.7;http://identifiers.org/reactome/REACT_18274.2;http://identifiers.org/reactome/REACT_150359.3;hsa05161;http://identifiers.org/reactome/REACT_9417.8;http://identifiers.org/reactome/REACT_2080.5;http://identifiers.org/reactome/REACT_17015.7;http://identifiers.org/reactome/REACT_228063.2;hsa04912;hsa04015;hsa04012;hsa04919;http://identifiers.org/reactome/REACT_19231.4;http://identifiers.org/reactome/REACT_20524.3;http://identifiers.org/reactome/REACT_11061.8;http://identifiers.org/reactome/REACT_19405.2;http://identifiers.org/reactome/REACT_17025.5;http://identifiers.org/reactome/REACT_23837.3;http://identifiers.org/reactome/REACT_12058.3;hsa04144;http://identifiers.org/reactome/REACT_12578.5;http://identifiers.org/reactome/REACT_160123.3;http://identifiers.org/reactome/REACT_75774.5;http://identifiers.org/reactome/REACT_120736.4;http://identifiers.org/reactome/REACT_228226.2;http://identifiers.org/reactome/REACT_228024.2;http://identifiers.org/reactome/REACT_111040.4;http://identifiers.org/reactome/REACT_15523.7;hsa05120;http://identifiers.org/reactome/REACT_23876.3;hsa04540;http://identifiers.org/reactome/REACT_6802.6;http://identifiers.org/reactome/REACT_150154.3;http://identifiers.org/reactome/REACT_228166.2;http://identifiers.org/reactome/REACT_150139.3;http://identifiers.org/reactome/REACT_19140.4;http://identifiers.org/reactome/REACT_111080.2;http://identifiers.org/reactome/REACT_16888.5;http://identifiers.org/reactome/REACT_12056.6;http://identifiers.org/reactome/REACT_111064.3;http://identifiers.org/panther.pathway/P00005;http://identifiers.org/reactome/REACT_19388.5;http://identifiers.org/reactome/REACT_15518.6;http://identifiers.org/reactome/REACT_604.6;hsa05152;http://identifiers.org/reactome/REACT_21272.5;http://identifiers.org/reactome/REACT_21310.3;hsa05131;http://identifiers.org/reactome/REACT_228085.2;hsa04530;http://identifiers.org/reactome/REACT_18266.2;hsa04727;http://identifiers.org/reactome/REACT_19183.4;http://identifiers.org/reactome/REACT_19184.4;http://identifiers.org/reactome/REACT_6900.9;http://identifiers.org/reactome/REACT_999.3;http://identifiers.org/reactome/REACT_498.8;http://identifiers.org/reactome/REACT_12529.2;http://identifiers.org/reactome/REACT_21340.6;http://identifiers.org/reactome/REACT_14828.6;http://identifiers.org/reactome/REACT_111184.2;http://identifiers.org/reactome/REACT_21264.2;hsa05100;http://identifiers.org/reactome/REACT_1695.4;http://identifiers.org/reactome/REACT_160274.3;http://identifiers.org/reactome/REACT_115596.6;http://identifiers.org/reactome/REACT_22232.3;http://identifiers.org/reactome/REACT_18283.5;hsa04520;hsa04750;http://identifiers.org/reactome/REACT_147694.3;http://identifiers.org/reactome/REACT_14797.6;hsa04810;http://identifiers.org/reactome/REACT_1661.2;http://identifiers.org/reactome/REACT_798.5;http://identifiers.org/reactome/REACT_1195.6;http://identifiers.org/reactome/REACT_12606.3;http://identifiers.org/reactome/REACT_12051.3;http://identifiers.org/reactome/REACT_18407.6;hsa04611;http://identifiers.org/reactome/REACT_150210.3;http://identifiers.org/reactome/REACT_19344.4;http://identifiers.org/reactome/REACT_661.4;hsa04510;http://identifiers.org/reactome/REACT_11123.6;hsa04062;http://identifiers.org/reactome/REACT_21384.3;http://identifiers.org/reactome/REACT_111155.2;http://identifiers.org/reactome/REACT_115755.5;http://identifiers.org/reactome/REACT_172761.3;http://identifiers.org/reactome/REACT_18334.2;http://identifiers.org/reactome/REACT_120966.3;http://identifiers.org/reactome/REACT_147814.3;http://identifiers.org/panther.pathway/P00034;http://identifiers.org/reactome/REACT_22205.2;hsa04370;http://identifiers.org/reactome/REACT_18325.5;hsa05205;http://identifiers.org/reactome/REACT_23891.4;hsa05203;http://identifiers.org/reactome/REACT_111102.5;http://identifiers.org/reactome/REACT_14819.5;http://identifiers.org/reactome/REACT_75790.3;http://identifiers.org/reactome/REACT_115720.2;http://identifiers.org/reactome/REACT_27283.3;http://identifiers.org/reactome/REACT_115529.2;http://identifiers.org/reactome/REACT_228189.2;http://identifiers.org/reactome/REACT_12079.3;http://identifiers.org/reactome/REACT_12033.3;http://identifiers.org/reactome/REACT_12065.5;hsa04917",
        "cell_growth_and_death" : "x",
        "name" : "P12931",
        "pY_sites" : "",
        "Sign" : "+",
        "ykinase" : "x"
      },
      "position" : {
        "x" : 40.38238694218594,
        "y" : 308.2987986706307
      },
      "selected" : false
    } ],
    "edges" : [ {
      "data" : {
        "id" : "134",
        "source" : "120",
        "target" : "78",
        "shared_name" : "O00329 (modification) P60709",
        "shared_interaction" : "modification",
        "name" : "O00329 (modification) P60709",
        "interaction" : "modification",
        "SUID" : 134,
        "Count" : 1,
        "Sources" : "http://identifiers.org/reactome/REACT_111045.2",
        "selected" : false
      },
      "selected" : false
    }, {
      "data" : {
        "id" : "133",
        "source" : "120",
        "target" : "76",
        "shared_name" : "O00329 (modification) P63261",
        "shared_interaction" : "modification",
        "name" : "O00329 (modification) P63261",
        "interaction" : "modification",
        "SUID" : 133,
        "Count" : 1,
        "Sources" : "http://identifiers.org/reactome/REACT_111045.2",
        "selected" : false
      },
      "selected" : false
    }, {
      "data" : {
        "id" : "132",
        "source" : "118",
        "target" : "78",
        "shared_name" : "Q8WYR1 (modification) P60709",
        "shared_interaction" : "modification",
        "name" : "Q8WYR1 (modification) P60709",
        "interaction" : "modification",
        "SUID" : 132,
        "Count" : 1,
        "Sources" : "http://identifiers.org/reactome/REACT_111045.2",
        "selected" : false
      },
      "selected" : false
    }, {
      "data" : {
        "id" : "131",
        "source" : "118",
        "target" : "76",
        "shared_name" : "Q8WYR1 (modification) P63261",
        "shared_interaction" : "modification",
        "name" : "Q8WYR1 (modification) P63261",
        "interaction" : "modification",
        "SUID" : 131,
        "Count" : 1,
        "Sources" : "http://identifiers.org/reactome/REACT_111045.2",
        "selected" : false
      },
      "selected" : false
    }, {
      "data" : {
        "id" : "130",
        "source" : "116",
        "target" : "78",
        "shared_name" : "O00459 (modification) P60709",
        "shared_interaction" : "modification",
        "name" : "O00459 (modification) P60709",
        "interaction" : "modification",
        "SUID" : 130,
        "Count" : 1,
        "Sources" : "http://identifiers.org/reactome/REACT_111045.2",
        "selected" : false
      },
      "selected" : false
    }, {
      "data" : {
        "id" : "129",
        "source" : "116",
        "target" : "76",
        "shared_name" : "O00459 (modification) P63261",
        "shared_interaction" : "modification",
        "name" : "O00459 (modification) P63261",
        "interaction" : "modification",
        "SUID" : 129,
        "Count" : 1,
        "Sources" : "http://identifiers.org/reactome/REACT_111045.2",
        "selected" : false
      },
      "selected" : false
    }, {
      "data" : {
        "id" : "128",
        "source" : "114",
        "target" : "72",
        "shared_name" : "Q92529 () P12931",
        "shared_interaction" : "",
        "name" : "Q92529 () P12931",
        "interaction" : "",
        "SUID" : 128,
        "Count" : 1,
        "Sources" : "hsa04917",
        "selected" : false
      },
      "selected" : false
    }, {
      "data" : {
        "id" : "125",
        "source" : "112",
        "target" : "78",
        "shared_name" : "P61586 () P60709",
        "shared_interaction" : "",
        "name" : "P61586 () P60709",
        "interaction" : "",
        "SUID" : 125,
        "Count" : 3,
        "Sources" : "hsa04015;hsa04520;hsa05100",
        "selected" : false
      },
      "selected" : false
    }, {
      "data" : {
        "id" : "124",
        "source" : "112",
        "target" : "76",
        "shared_name" : "P61586 () P63261",
        "shared_interaction" : "",
        "name" : "P61586 () P63261",
        "interaction" : "",
        "SUID" : 124,
        "Count" : 3,
        "Sources" : "hsa04015;hsa04520;hsa05100",
        "selected" : false
      },
      "selected" : false
    }, {
      "data" : {
        "id" : "123",
        "source" : "112",
        "target" : "72",
        "shared_name" : "P61586 (modification) P12931",
        "shared_interaction" : "modification",
        "name" : "P61586 (modification) P12931",
        "interaction" : "modification",
        "SUID" : 123,
        "Count" : 7,
        "Sources" : "http://identifiers.org/reactome/REACT_228170.2;http://identifiers.org/reactome/REACT_228166.2;http://identifiers.org/reactome/REACT_12529.2;http://identifiers.org/reactome/REACT_18266.2;http://identifiers.org/reactome/REACT_111102.5;http://identifiers.org/reactome/REACT_111045.2;http://identifiers.org/reactome/REACT_228063.2",
        "selected" : false
      },
      "selected" : false
    }, {
      "data" : {
        "id" : "122",
        "source" : "110",
        "target" : "72",
        "shared_name" : "Q6S5L8 () P12931",
        "shared_interaction" : "",
        "name" : "Q6S5L8 () P12931",
        "interaction" : "",
        "SUID" : 122,
        "Count" : 1,
        "Sources" : "hsa04917",
        "selected" : false
      },
      "selected" : false
    }, {
      "data" : {
        "id" : "121",
        "source" : "101",
        "target" : "120",
        "shared_name" : "P43405 (modification;phosphorylation) O00329",
        "shared_interaction" : "modification;phosphorylation",
        "name" : "P43405 (modification;phosphorylation) O00329",
        "interaction" : "modification;phosphorylation",
        "SUID" : 121,
        "Count" : 7,
        "Sources" : "http://identifiers.org/reactome/REACT_6900.9;http://identifiers.org/reactome/REACT_75774.5;hsa04650;hsa04664;http://identifiers.org/reactome/REACT_118700.3;hsa04666;http://identifiers.org/reactome/REACT_118773.5",
        "selected" : false
      },
      "selected" : false
    }, {
      "data" : {
        "id" : "119",
        "source" : "101",
        "target" : "118",
        "shared_name" : "P43405 (phosphorylation) Q8WYR1",
        "shared_interaction" : "phosphorylation",
        "name" : "P43405 (phosphorylation) Q8WYR1",
        "interaction" : "phosphorylation",
        "SUID" : 119,
        "Count" : 3,
        "Sources" : "hsa04650;hsa04664;hsa04666",
        "selected" : false
      },
      "selected" : false
    }, {
      "data" : {
        "id" : "117",
        "source" : "101",
        "target" : "116",
        "shared_name" : "P43405 (phosphorylation) O00459",
        "shared_interaction" : "phosphorylation",
        "name" : "P43405 (phosphorylation) O00459",
        "interaction" : "phosphorylation",
        "SUID" : 117,
        "Count" : 3,
        "Sources" : "hsa04650;hsa04664;hsa04666",
        "selected" : false
      },
      "selected" : false
    }, {
      "data" : {
        "id" : "115",
        "source" : "101",
        "target" : "114",
        "shared_name" : "P43405 () Q92529",
        "shared_interaction" : "",
        "name" : "P43405 () Q92529",
        "interaction" : "",
        "SUID" : 115,
        "Count" : 1,
        "Sources" : "hsa04650",
        "selected" : false
      },
      "selected" : false
    }, {
      "data" : {
        "id" : "113",
        "source" : "101",
        "target" : "112",
        "shared_name" : "P43405 (modification) P61586",
        "shared_interaction" : "modification",
        "name" : "P43405 (modification) P61586",
        "interaction" : "modification",
        "SUID" : 113,
        "Count" : 4,
        "Sources" : "http://identifiers.org/reactome/REACT_6802.6;http://identifiers.org/reactome/REACT_6900.9;http://identifiers.org/reactome/REACT_147694.3;http://identifiers.org/reactome/REACT_147814.3",
        "selected" : false
      },
      "selected" : false
    }, {
      "data" : {
        "id" : "111",
        "source" : "101",
        "target" : "110",
        "shared_name" : "P43405 () Q6S5L8",
        "shared_interaction" : "",
        "name" : "P43405 () Q6S5L8",
        "interaction" : "",
        "SUID" : 111,
        "Count" : 1,
        "Sources" : "hsa04650",
        "selected" : false
      },
      "selected" : false
    }, {
      "data" : {
        "id" : "109",
        "source" : "101",
        "target" : "88",
        "shared_name" : "P43405 (phosphorylation) P42336",
        "shared_interaction" : "phosphorylation",
        "name" : "P43405 (phosphorylation) P42336",
        "interaction" : "phosphorylation",
        "SUID" : 109,
        "Count" : 3,
        "Sources" : "hsa04650;hsa04664;hsa04666",
        "selected" : false
      },
      "selected" : false
    }, {
      "data" : {
        "id" : "108",
        "source" : "101",
        "target" : "96",
        "shared_name" : "P43405 (phosphorylation) Q92569",
        "shared_interaction" : "phosphorylation",
        "name" : "P43405 (phosphorylation) Q92569",
        "interaction" : "phosphorylation",
        "SUID" : 108,
        "Count" : 3,
        "Sources" : "hsa04650;hsa04664;hsa04666",
        "selected" : false
      },
      "selected" : false
    }, {
      "data" : {
        "id" : "107",
        "source" : "101",
        "target" : "91",
        "shared_name" : "P43405 (modification) P63000",
        "shared_interaction" : "modification",
        "name" : "P43405 (modification) P63000",
        "interaction" : "modification",
        "SUID" : 107,
        "Count" : 5,
        "Sources" : "http://identifiers.org/reactome/REACT_6802.6;http://identifiers.org/reactome/REACT_6900.9;http://identifiers.org/reactome/REACT_160123.3;http://identifiers.org/reactome/REACT_160274.3;http://identifiers.org/reactome/REACT_160086.3",
        "selected" : false
      },
      "selected" : false
    }, {
      "data" : {
        "id" : "106",
        "source" : "101",
        "target" : "99",
        "shared_name" : "P43405 (modification;phosphorylation) P29353",
        "shared_interaction" : "modification;phosphorylation",
        "name" : "P43405 (modification;phosphorylation) P29353",
        "interaction" : "modification;phosphorylation",
        "SUID" : 106,
        "Count" : 13,
        "Sources" : "http://identifiers.org/reactome/REACT_6900.9;http://identifiers.org/reactome/REACT_75774.5;http://identifiers.org/reactome/REACT_147694.3;http://identifiers.org/reactome/REACT_6802.6;hsa04650;http://identifiers.org/reactome/REACT_163769.3;http://identifiers.org/reactome/REACT_163701.3;http://identifiers.org/reactome/REACT_160274.3;http://identifiers.org/reactome/REACT_118773.5;http://identifiers.org/reactome/REACT_147814.3;http://identifiers.org/reactome/REACT_160123.3;http://identifiers.org/reactome/REACT_163936.3;http://identifiers.org/reactome/REACT_118700.3",
        "selected" : false
      },
      "selected" : false
    }, {
      "data" : {
        "id" : "105",
        "source" : "101",
        "target" : "84",
        "shared_name" : "P43405 (phosphorylation) P48736",
        "shared_interaction" : "phosphorylation",
        "name" : "P43405 (phosphorylation) P48736",
        "interaction" : "phosphorylation",
        "SUID" : 105,
        "Count" : 3,
        "Sources" : "hsa04650;hsa04664;hsa04666",
        "selected" : false
      },
      "selected" : false
    }, {
      "data" : {
        "id" : "104",
        "source" : "101",
        "target" : "82",
        "shared_name" : "P43405 () P98077",
        "shared_interaction" : "",
        "name" : "P43405 () P98077",
        "interaction" : "",
        "SUID" : 104,
        "Count" : 1,
        "Sources" : "hsa04650",
        "selected" : false
      },
      "selected" : false
    }, {
      "data" : {
        "id" : "103",
        "source" : "101",
        "target" : "80",
        "shared_name" : "P43405 (modification) P62993",
        "shared_interaction" : "modification",
        "name" : "P43405 (modification) P62993",
        "interaction" : "modification",
        "SUID" : 103,
        "Count" : 12,
        "Sources" : "http://identifiers.org/reactome/REACT_6900.9;http://identifiers.org/reactome/REACT_75774.5;http://identifiers.org/reactome/REACT_147694.3;http://identifiers.org/reactome/REACT_6802.6;http://identifiers.org/reactome/REACT_163769.3;http://identifiers.org/reactome/REACT_163701.3;http://identifiers.org/reactome/REACT_160274.3;http://identifiers.org/reactome/REACT_118773.5;http://identifiers.org/reactome/REACT_147814.3;http://identifiers.org/reactome/REACT_160123.3;http://identifiers.org/reactome/REACT_163936.3;http://identifiers.org/reactome/REACT_118700.3",
        "selected" : false
      },
      "selected" : false
    }, {
      "data" : {
        "id" : "102",
        "source" : "101",
        "target" : "75",
        "shared_name" : "P43405 (modification;phosphorylation) P27986",
        "shared_interaction" : "modification;phosphorylation",
        "name" : "P43405 (modification;phosphorylation) P27986",
        "interaction" : "modification;phosphorylation",
        "SUID" : 102,
        "Count" : 7,
        "Sources" : "http://identifiers.org/reactome/REACT_6900.9;http://identifiers.org/reactome/REACT_75774.5;hsa04650;hsa04664;http://identifiers.org/reactome/REACT_118700.3;hsa04666;http://identifiers.org/reactome/REACT_118773.5",
        "selected" : false
      },
      "selected" : false
    }, {
      "data" : {
        "id" : "100",
        "source" : "99",
        "target" : "72",
        "shared_name" : "P29353 () P12931",
        "shared_interaction" : "",
        "name" : "P29353 () P12931",
        "interaction" : "",
        "SUID" : 100,
        "Count" : 1,
        "Sources" : "hsa04917",
        "selected" : false
      },
      "selected" : false
    }, {
      "data" : {
        "id" : "98",
        "source" : "96",
        "target" : "78",
        "shared_name" : "Q92569 (modification) P60709",
        "shared_interaction" : "modification",
        "name" : "Q92569 (modification) P60709",
        "interaction" : "modification",
        "SUID" : 98,
        "Count" : 1,
        "Sources" : "http://identifiers.org/reactome/REACT_111045.2",
        "selected" : false
      },
      "selected" : false
    }, {
      "data" : {
        "id" : "97",
        "source" : "96",
        "target" : "76",
        "shared_name" : "Q92569 (modification) P63261",
        "shared_interaction" : "modification",
        "name" : "Q92569 (modification) P63261",
        "interaction" : "modification",
        "SUID" : 97,
        "Count" : 1,
        "Sources" : "http://identifiers.org/reactome/REACT_111045.2",
        "selected" : false
      },
      "selected" : false
    }, {
      "data" : {
        "id" : "126",
        "source" : "94",
        "target" : "73",
        "shared_name" : "A9CQZ8 (association) Q14247",
        "shared_interaction" : "association",
        "name" : "A9CQZ8 (association) Q14247",
        "interaction" : "association",
        "SUID" : 126,
        "Count" : 1,
        "Sources" : "hsa04530",
        "selected" : false
      },
      "selected" : false
    }, {
      "data" : {
        "id" : "95",
        "source" : "91",
        "target" : "94",
        "shared_name" : "P63000 () A9CQZ8",
        "shared_interaction" : "",
        "name" : "P63000 () A9CQZ8",
        "interaction" : "",
        "SUID" : 95,
        "Count" : 1,
        "Sources" : "hsa05132",
        "selected" : false
      },
      "selected" : false
    }, {
      "data" : {
        "id" : "93",
        "source" : "91",
        "target" : "78",
        "shared_name" : "P63000 (modification) P60709",
        "shared_interaction" : "modification",
        "name" : "P63000 (modification) P60709",
        "interaction" : "modification",
        "SUID" : 93,
        "Count" : 2,
        "Sources" : "http://identifiers.org/panther.pathway/P00029;hsa04510",
        "selected" : false
      },
      "selected" : false
    }, {
      "data" : {
        "id" : "92",
        "source" : "91",
        "target" : "76",
        "shared_name" : "P63000 (modification) P63261",
        "shared_interaction" : "modification",
        "name" : "P63000 (modification) P63261",
        "interaction" : "modification",
        "SUID" : 92,
        "Count" : 2,
        "Sources" : "http://identifiers.org/panther.pathway/P00029;hsa04510",
        "selected" : false
      },
      "selected" : false
    }, {
      "data" : {
        "id" : "90",
        "source" : "88",
        "target" : "78",
        "shared_name" : "P42336 (modification) P60709",
        "shared_interaction" : "modification",
        "name" : "P42336 (modification) P60709",
        "interaction" : "modification",
        "SUID" : 90,
        "Count" : 1,
        "Sources" : "http://identifiers.org/reactome/REACT_111045.2",
        "selected" : false
      },
      "selected" : false
    }, {
      "data" : {
        "id" : "89",
        "source" : "88",
        "target" : "76",
        "shared_name" : "P42336 (modification) P63261",
        "shared_interaction" : "modification",
        "name" : "P42336 (modification) P63261",
        "interaction" : "modification",
        "SUID" : 89,
        "Count" : 1,
        "Sources" : "http://identifiers.org/reactome/REACT_111045.2",
        "selected" : false
      },
      "selected" : false
    }, {
      "data" : {
        "id" : "86",
        "source" : "84",
        "target" : "78",
        "shared_name" : "P48736 (modification) P60709",
        "shared_interaction" : "modification",
        "name" : "P48736 (modification) P60709",
        "interaction" : "modification",
        "SUID" : 86,
        "Count" : 1,
        "Sources" : "http://identifiers.org/reactome/REACT_111045.2",
        "selected" : false
      },
      "selected" : false
    }, {
      "data" : {
        "id" : "85",
        "source" : "84",
        "target" : "76",
        "shared_name" : "P48736 (modification) P63261",
        "shared_interaction" : "modification",
        "name" : "P48736 (modification) P63261",
        "interaction" : "modification",
        "SUID" : 85,
        "Count" : 1,
        "Sources" : "http://identifiers.org/reactome/REACT_111045.2",
        "selected" : false
      },
      "selected" : false
    }, {
      "data" : {
        "id" : "83",
        "source" : "82",
        "target" : "72",
        "shared_name" : "P98077 () P12931",
        "shared_interaction" : "",
        "name" : "P98077 () P12931",
        "interaction" : "",
        "SUID" : 83,
        "Count" : 1,
        "Sources" : "hsa04917",
        "selected" : false
      },
      "selected" : false
    }, {
      "data" : {
        "id" : "81",
        "source" : "80",
        "target" : "72",
        "shared_name" : "P62993 (modification) P12931",
        "shared_interaction" : "modification",
        "name" : "P62993 (modification) P12931",
        "interaction" : "modification",
        "SUID" : 81,
        "Count" : 5,
        "Sources" : "http://identifiers.org/reactome/REACT_115871.5;http://identifiers.org/reactome/REACT_9417.8;http://identifiers.org/reactome/REACT_111102.5;http://identifiers.org/reactome/REACT_116125.6;http://identifiers.org/reactome/REACT_12578.5",
        "selected" : false
      },
      "selected" : false
    }, {
      "data" : {
        "id" : "87",
        "source" : "78",
        "target" : "73",
        "shared_name" : "P60709 (association) Q14247",
        "shared_interaction" : "association",
        "name" : "P60709 (association) Q14247",
        "interaction" : "association",
        "SUID" : 87,
        "Count" : 1,
        "Sources" : "hsa04530",
        "selected" : false
      },
      "selected" : false
    }, {
      "data" : {
        "id" : "127",
        "source" : "76",
        "target" : "73",
        "shared_name" : "P63261 (association) Q14247",
        "shared_interaction" : "association",
        "name" : "P63261 (association) Q14247",
        "interaction" : "association",
        "SUID" : 127,
        "Count" : 1,
        "Sources" : "hsa04530",
        "selected" : false
      },
      "selected" : false
    }, {
      "data" : {
        "id" : "79",
        "source" : "75",
        "target" : "78",
        "shared_name" : "P27986 (modification) P60709",
        "shared_interaction" : "modification",
        "name" : "P27986 (modification) P60709",
        "interaction" : "modification",
        "SUID" : 79,
        "Count" : 1,
        "Sources" : "http://identifiers.org/reactome/REACT_111045.2",
        "selected" : false
      },
      "selected" : false
    }, {
      "data" : {
        "id" : "77",
        "source" : "75",
        "target" : "76",
        "shared_name" : "P27986 (modification) P63261",
        "shared_interaction" : "modification",
        "name" : "P27986 (modification) P63261",
        "interaction" : "modification",
        "SUID" : 77,
        "Count" : 1,
        "Sources" : "http://identifiers.org/reactome/REACT_111045.2",
        "selected" : false
      },
      "selected" : false
    }, {
      "data" : {
        "id" : "74",
        "source" : "72",
        "target" : "73",
        "shared_name" : "P12931 (phosphorylation) Q14247",
        "shared_interaction" : "phosphorylation",
        "name" : "P12931 (phosphorylation) Q14247",
        "interaction" : "phosphorylation",
        "SUID" : 74,
        "Count" : 2,
        "Sources" : "hsa05205;hsa05100",
        "selected" : false
      },
      "selected" : false
    } ]
}
