# Supplementary material for: Reconstruction and signal propagation analysis of the Syk signaling network in breast cancer cells
Source: PLoS Comput Biol. 2017 Mar 17;13(3):e1005432. doi: 10.1371/journal.pcbi.1005432 (PMC5376343; doi:10.1371/journal.pcbi.1005432)
Supplement: S1 File — Data representing the full Syk network and the subnetworks analyzed in the paper. An example of web visualization of the Syk networks based on a customized Cytoscape Web. (ZIP) [file pcbi.1005432.s019.zip › networks&code/webnet/style.css]

body {
    font-family: helvetica;
    font-size: 14px;
    background: #eee;
}

#cy {
    background: #fff;
    position: absolute;
    left: 1em;
    top: 5em;
    right: 30em;
    bottom: 1em;
    z-index: 999;
    border: solid 1px black;
}

#info {
    background: #fff;
    position: absolute;
    top: 5em;
    right: 1em;
    bottom: 1em;
    width: 27em;
    border: solid 1px black;
    padding: .5em;
}

h1 {
    opacity: 0.7;
    font-size: 2em;
}

table {
    border-collapse: collapse;
}
table, th, td {
    border: 1px solid black;
}

td.inc {
    background: #8b8;
}
td.dec {
    background: #b88;
}
td.in {
    background: #888;
}
